# Supplementary material for: CDC42-effector interaction inhibitors alter patterns of vessel arborization in skin and tumors in vivo
Source: iScience. 2025 Jul 14;28(7):112971. doi: 10.1016/j.isci.2025.112971 (PMC12432855; doi:10.1016/j.isci.2025.112971)
Supplement: Table S1. Excel file containing additional data too large to fit in a PDF, related to Figures 5A, 5B, and S4E — Complete list of differentially expressed genes. Analysis of bulk RNAseq data was performed using the RUV seq package in R. [file mmc2.xlsx]

## Sheet: Table_S1
Gene_id	baseMean	log2FoldChange	lfcSE	stat	pvalue	padj
Itgad	229.783	-6.34502	1.61764	7.63385	0.00572828	0.159242
Cdhr2	3.64741	-5.22677	1.55746	10.3481	0.00129611	NA
Slc5a7	48.9779	-5.17958	2.21938	3.12157	0.0772625	0.494383
Gpr83	5.06447	-5.15933	3.01304	2.1694	0.140781	NA
Clrn3	1.789	-5.08408	2.24385	0.482783	0.487165	NA
Lipf	15.147	-4.9325	2.96148	1.41499	0.234229	0.735766
Crisp1	18.6932	-4.66689	3.01963	0.0585926	0.808734	0.971983
Gm5150	7.1127	-4.42204	1.09392	16.0498	6.16981e-05	NA
P4ha3	33.9406	-4.24151	1.00334	12.962	0.000317873	0.0521553
C130026I21Rik	60.3942	-4.18413	1.06332	12.186	0.000481483	0.0587217
Chil3	24.2438	-4.15343	0.975746	14.7987	0.000119619	0.0399977
Morn5	1.73198	-4.10128	1.86572	0.610041	0.434773	NA
Mfi2	2.41105	-4.09924	1.75137	0.917643	0.338095	NA
Mmp13	15.3596	-4.08872	1.24916	7.02126	0.00805476	0.186483
Slc25a31	2.2809	-4.08319	1.65843	1.29398	0.255315	NA
Dbh	7.81554	-4.03152	1.38113	7.59207	0.00586255	NA
Mageb18	1.55406	-4.02521	2.48323	2.43879	0.118367	NA
Gpa33	2.03959	-3.96667	1.73872	0.900915	0.342537	NA
Ubd	91.7443	-3.90471	0.980418	10.5312	0.00117377	0.0827944
Gm2083	1599.89	-3.88335	1.79904	3.30718	0.0689779	0.470892
Hamp	99.6167	-3.87915	1.18653	7.45662	0.00632037	0.168265
ERCC-00039	6.5082	-3.82771	1.56638	4.56058	0.032716	NA
Tmem215	4.26123	-3.78044	1.33964	7.87643	0.00500834	NA
A630012P03Rik	3.98314	-3.77518	1.95944	3.50233	0.0612827	NA
Clvs2	10.494	-3.76611	2.1613	2.79081	0.0948062	NA
Pydc4	36.8186	-3.74128	0.934715	13.456	0.000244218	0.0455121
Cxcl2	6.94658	-3.72282	1.16207	9.22179	0.00239151	NA
Hesx1	4.62959	-3.69727	1.16789	10.0013	0.00156432	NA
C130026L21Rik	1.37922	-3.68856	3.02893	1.66331	0.197157	NA
Angptl3	7.83895	-3.66555	0.935236	15.052	0.000104592	NA
1700047G03Rik	29.7524	-3.63716	1.43346	4.81038	0.0282887	0.323756
BC094916	3.54049	-3.62985	1.62768	4.92953	0.0264015	NA
Cyp2g1	906.277	-3.62838	1.59932	3.32657	0.0681687	0.469652
Dntt	2.51614	-3.59237	2.04625	3.12436	0.0771302	NA
Ncan	27.6607	-3.476	1.12807	6.43747	0.0111738	0.216519
Ankrd66	7.92142	-3.47366	1.26779	6.48928	0.0108527	NA
Abcc2	2.22751	-3.42035	1.80291	3.41563	0.0645818	NA
Krt39	38.692	-3.37361	1.70086	1.28142	0.257635	0.752891
Ms4a4c	167.59	-3.35823	0.997331	9.11903	0.00252963	0.111652
Tmem132b	39.3109	-3.31642	0.957091	8.3552	0.00384585	0.130497
Txk	4.43375	-3.30757	1.43435	2.2836	0.130748	NA
5430421N21Rik	1593.03	-3.30694	1.69874	3.0924	0.0786586	0.497969
Crtac1	121.223	-3.28895	1.02366	7.50414	0.00615572	0.165046
Bcl2l10	7.51611	-3.26148	0.849058	14.6016	0.000132799	NA
Tph2	54.9368	-3.25807	1.27296	4.95145	0.0260688	0.312805
A530064D06Rik	35.5127	-3.23702	0.803062	13.5034	0.000238131	0.045501
Krt86	1694.01	-3.22835	2.78107	0.564226	0.452562	0.871487
Mup7	207.192	-3.20614	1.67919	3.07843	0.0793369	0.499299
Gm11665	2.17975	-3.18793	1.87024	2.70187	0.100231	NA
Gm5414	21.8616	-3.16588	1.73494	2.98675	0.0839483	0.507896
Mup20	2.0805	-3.14895	1.80837	2.84438	0.0916938	NA
C77370	35.0398	-3.13839	0.802489	13.41	0.000250288	0.0455192
Cd5l	79.3814	-3.10157	1.51549	3.55279	0.0594453	0.443378
Mest	311.425	-3.07808	0.857242	10.3076	0.00132483	0.0875568
Xist	2988.02	-3.06079	2.04948	1.78433	0.181618	0.677748
Agtr2	36.7427	-3.03013	1.40522	3.82212	0.0505801	0.414804
Gm7609	15.229	-3.01781	0.811004	12.5145	0.000403799	0.0564383
2310081J21Rik	15.9856	-3.00153	1.16689	4.09097	0.0431129	0.391099
Treml2	13.7992	-2.9821	1.09356	6.25311	0.0123976	0.226289
Scgb1b27	4.89091	-2.97049	1.60983	1.99225	0.158105	NA
Kcnj14	75.9093	-2.95604	0.762797	12.5968	0.000386408	0.0554992
Pgr	67.0141	-2.93812	1.22918	4.62328	0.0315408	0.338385
Siglec1	723.423	-2.89973	0.958931	7.88284	0.00499059	0.147828
Cebpe	16.4509	-2.88221	1.05553	6.5678	0.010384	0.211036
ERCC-00067	4.71755	-2.86006	1.54405	3.20313	0.0734974	NA
Olfr56	2.54754	-2.83458	1.2678	4.99115	0.0254773	NA
Greb1	126.609	-2.8314	1.32509	3.95981	0.0465989	0.403212
ERCC-00014	2.58445	-2.82115	1.90991	1.7878	0.181195	NA
ERCC-00031	6.62175	-2.81782	1.41611	3.06128	0.0801787	NA
Clec4d	25.5568	-2.80813	0.634719	16.9659	3.80572e-05	0.0239364
2900060B14Rik	2.33089	-2.80278	1.9977	0.570657	0.449998	NA
Scg2	1.98317	-2.7869	2.23039	1.39365	0.23779	NA
ERCC-00069	5.49193	-2.77949	1.43572	3.55241	0.0594591	NA
9030619P08Rik	9.13197	-2.77775	1.4227	2.37818	0.123041	NA
Vmn2r26	3.13605	-2.771	1.06378	7.02549	0.00803573	NA
Kcnh4	4.91269	-2.7504	0.944709	8.44493	0.00366062	NA
B430306N03Rik	55.8704	-2.71537	1.1728	4.70749	0.0300314	0.32994
Sirpb1a	10.8257	-2.70937	0.716472	13.3809	0.000254194	NA
Trim10	1.98904	-2.6975	1.59177	2.89561	0.0888212	NA
Fcgr4	146.655	-2.69748	0.966691	6.81873	0.00902069	0.195373
Gm5627	26.6586	-2.68556	1.0056	5.56871	0.0182843	0.269091
Mogat2	11.5464	-2.6725	1.51551	2.49992	0.113852	NA
Tecta	2.54551	-2.66148	1.53349	3.53751	0.0599954	NA
Gm9733	7.01367	-2.64648	1.02275	6.24923	0.0124247	NA
Slfn4	207.931	-2.62766	0.880268	7.89798	0.004949	0.147639
Ces2b	2.42296	-2.5983	1.567	2.49471	0.114229	NA
Ifit1bl1	24.0915	-2.58004	0.912503	7.24991	0.00709045	0.177791
Sult4a1	11.7234	-2.57573	0.829472	9.5123	0.00204099	NA
Siah3	2.46562	-2.56664	1.75383	2.33906	0.126166	NA
Jchain	71.7512	-2.56528	1.19201	4.5551	0.0328209	0.34622
Gm11127	4.00664	-2.55678	0.900765	8.45973	0.00363095	NA
Slc15a5	2.91866	-2.53089	1.49659	2.24844	0.13375	NA
Slfn1	279.287	-2.50914	1.1194	4.43984	0.0351094	0.35691
Topaz1	2.49765	-2.50611	1.87205	1.7573	0.184962	NA
Ifi44	113.737	-2.50458	0.887816	7.14487	0.00751786	0.18243
Ccl12	131.811	-2.50394	0.890902	6.97243	0.00827748	0.188117
Galnt13	5.23473	-2.50057	0.85664	8.37695	0.0038001	NA
Fcgr1	524.843	-2.49556	0.931163	6.41098	0.0113417	0.217538
Prr32	25.3465	-2.47361	0.896403	6.64038	0.00996924	0.206995
Sdsl	47.7418	-2.4723	0.61858	13.8864	0.000194197	0.043165
Mup13	7.36488	-2.47143	1.4676	2.98164	0.0842139	NA
Myl2	36.1325	-2.45741	2.36054	0.216463	0.641748	0.935425
Foxi3	2.52232	-2.45063	1.41165	3.27566	0.0703147	NA
Actc1	272.426	-2.44731	1.25851	1.96792	0.160669	0.650819
Matn1	4.80388	-2.4441	1.61024	2.49368	0.114304	NA
Msr1	202.848	-2.42567	0.784434	8.59026	0.00337966	0.122567
Crp	37.9198	-2.42154	0.950996	5.89018	0.0152256	0.24921
Tnnt1	290.849	-2.36138	1.26117	1.80146	0.179536	0.67522
Krt81	1783.83	-2.35892	2.43382	0.363543	0.546545	0.906301
Phf11a	46.8109	-2.35551	1.63058	1.88899	0.169316	0.664188
Trim30b	20.2438	-2.33508	0.811041	7.76576	0.00532459	0.151937
Gm2848	3.3178	-2.33503	1.31698	3.17893	0.0745936	NA
Clec4e	7.23472	-2.32796	1.00872	4.99963	0.0253527	NA
Grid1	14.0949	-2.31838	0.977683	5.02314	0.0250108	0.305699
Hist1h2bj	3.45905	-2.3177	1.21677	3.87222	0.0490915	NA
Krt82	232.873	-2.31449	1.20311	3.67925	0.0550936	0.428901
Ccl7	452.977	-2.30101	0.50746	18.649	1.57133e-05	0.0139525
Trem2	139.788	-2.29932	0.507992	18.0776	2.12086e-05	0.0160072
Cd177	9.8121	-2.28733	0.783224	8.21797	0.00414775	NA
Oas1g	182.085	-2.28439	0.857548	6.45284	0.0110775	0.215761
Rprml	33.3726	-2.27318	0.654156	11.205	0.000815753	0.0745278
Pyhin1	271.672	-2.26737	0.844999	6.47403	0.0109462	0.214626
LOC100038947	9.89801	-2.25848	0.864535	6.47943	0.010913	NA
Ctcflos	66.7083	-2.25815	0.662843	10.5651	0.0011524	0.0827944
Myh15	2.22986	-2.25491	2.27172	1.39765	0.237117	NA
Mup14	13.8995	-2.23559	1.40083	2.5971	0.10706	0.555539
Oas3	387.907	-2.22751	0.949858	4.99321	0.0254469	0.307869
ERCC-00157	14.3168	-2.22044	0.908802	5.60376	0.017922	0.26812
Oasl1	359.931	-2.21459	1.03416	4.12839	0.0421695	0.387195
BC147527	146.482	-2.21414	0.935312	5.08671	0.0241099	0.300776
Fam163b	4.38155	-2.21069	1.18705	3.33922	0.0676465	NA
Stk32b	21.4115	-2.20699	0.63164	11.7728	0.000601029	0.0647315
Phf11b	230.73	-2.2062	0.905968	5.4234	0.0198686	0.276646
Spatc1l	3.01228	-2.19939	1.30676	2.4723	0.115868	NA
Rnase2a	4.12261	-2.18999	1.28011	2.61596	0.105793	NA
Pydc3	114.879	-2.17173	0.944999	4.74799	0.0293326	0.327282
Rims3	1.80866	-2.16802	1.88138	1.25091	0.263379	NA
Tlr13	84.4985	-2.16341	0.696934	8.87317	0.00289392	0.11618
Klf14	40.8226	-2.15922	0.863624	5.47148	0.0193293	0.274585
Cpa2	10.5465	-2.15692	0.689748	9.5315	0.00201975	NA
Sell	16.4369	-2.14811	0.608255	11.5125	0.000691301	0.0694596
Oas1a	498.378	-2.14284	0.7861	6.82204	0.00900396	0.195373
Chrna4	23.4859	-2.13161	0.971646	3.86481	0.0493087	0.411414
Camp	3.36204	-2.1307	1.13826	3.02384	0.082049	NA
Serpinb1b	2.33034	-2.12189	1.4506	1.48906	0.222362	NA
Gdf3	9.81623	-2.1055	0.916312	5.0174	0.0250939	NA
Mcemp1	10.0354	-2.10419	0.623791	10.5836	0.00114098	NA
Xlr4b	20.7932	-2.10142	0.540389	14.4709	0.000142342	0.0400723
Cacna1b	2.84578	-2.09445	1.2507	2.85347	0.0911767	NA
Ccl4	12.5702	-2.09157	0.903948	5.08316	0.0241593	NA
Mx1	130.538	-2.08912	1.00741	3.93394	0.0473211	0.403605
A130077B15Rik	9.17232	-2.08837	0.646984	10.3144	0.00131995	NA
Slc22a2	5.10451	-2.0703	0.793031	6.93889	0.00843412	NA
Pnma2	3.11787	-2.0665	1.20354	3.05454	0.0805118	NA
Btbd17	10.7096	-2.05992	0.899355	4.56877	0.03256	NA
Ccr5	173.963	-2.05714	0.835408	5.52249	0.0187735	0.271964
Ly6h	14.0896	-2.05518	0.59456	11.7616	0.000604647	0.0647315
F10	30.1055	-2.05037	0.651669	9.16944	0.0024609	0.110229
Pdcd1	4.22803	-2.04426	0.94007	4.61627	0.03167	NA
Krtap12-1	112.434	-2.04029	2.95252	0.61442	0.433129	0.861861
Cdkl4	22.8915	-2.03988	0.672415	8.61337	0.00333704	0.122567
Mmp8	5.03471	-2.02636	1.10759	3.38468	0.0658049	NA
Pax1	1.67036	-2.02335	2.24612	0.784179	0.375866	NA
Apoa1	11.2987	-2.02057	0.894361	5.27683	0.021611	NA
Msx3	2.97465	-2.01676	1.72903	1.48556	0.222907	NA
Gm4951	69.5902	-2.01575	0.59243	10.8029	0.00101341	0.0791689
Oas1h	3.01104	-2.01569	1.16847	3.06282	0.0801024	NA
Klra3	3.62862	-2.01383	0.842331	5.35757	0.0206325	NA
Prap1	1.73219	-2.0035	1.47105	1.90173	0.167885	NA
Fabp9	7.14836	-2.00173	1.30494	2.72572	0.0987435	NA
Lep	4121.81	-1.99767	0.828927	5.21851	0.0223477	0.289479
Zbp1	667.445	-1.98351	0.810145	5.52046	0.0187953	0.271978
Gsdmc	54.1399	-1.98258	1.04523	2.34226	0.125907	0.58914
Ifi27l2a	4167.16	-1.97723	0.422207	20.3819	6.34265e-06	0.00793756
Bpifb6	3.32047	-1.97291	1.2915	2.18323	0.139522	NA
Gm5460	12.9467	-1.97095	0.644977	8.15275	0.00429958	NA
Fcer1a	23.5756	-1.9653	0.833185	4.64279	0.0311843	0.336474
Accsl	2.79309	-1.95948	1.45258	1.8612	0.172486	NA
Ncr1	4.06307	-1.95858	1.41593	1.61552	0.203718	NA
Gys2	25.7384	-1.95784	0.788507	5.7133	0.0168368	0.260669
F7	17.7813	-1.95768	0.550402	12.083	0.000508832	0.0604789
Crisp2	4.19099	-1.95519	1.28631	2.20716	0.137371	NA
Apol9a	144.04	-1.95344	0.501175	13.4669	0.000242805	0.0455121
Tnnc1	41.869	-1.95305	1.15093	1.54909	0.213269	0.715559
Has2	163.244	-1.95266	0.640858	8.07238	0.00449451	0.140756
Akr1c14	632.647	-1.95102	0.946595	3.95937	0.046611	0.403212
Lilra6	20.8328	-1.951	0.643778	8.77887	0.00304741	0.117519
Bex6	4.75915	-1.95082	1.37446	1.92061	0.165789	NA
ERCC-00144	38.3443	-1.95067	0.877508	4.53044	0.0332971	0.348613
Il10	20.6879	-1.94117	0.747202	6.33122	0.0118631	0.22166
Gm11596	17.7306	-1.93828	2.99811	0.481098	0.487926	0.88677
Cd226	31.2571	-1.92924	0.845002	4.88796	0.0270446	0.317696
Ms4a6d	482.222	-1.92672	0.748581	6.06612	0.0137799	0.238815
Hydin	5.53016	-1.92627	1.04633	3.36518	0.0665884	NA
ERCC-00040	2.03632	-1.92506	1.68205	1.20795	0.271738	NA
Tlr1	48.6217	-1.92172	0.788136	5.57527	0.0182158	0.268786
Ap3b2	15.5686	-1.9149	0.711659	6.88476	0.00869337	0.19298
Slc13a3	97.0258	-1.91052	0.583709	10.0086	0.00155813	0.0925986
Mup10	26.5342	-1.90361	1.44969	1.76202	0.184373	0.681035
Atp6ap1l	2.83957	-1.90326	1.15102	2.71756	0.0992493	NA
Spta1	20.1901	-1.90295	0.868713	4.46913	0.0345126	0.353918
Plac8	2514.67	-1.90293	0.757564	5.89108	0.0152178	0.24921
Bst1	222.585	-1.9005	0.602247	9.31284	0.00227553	0.107628
Blk	9.35836	-1.89968	0.918995	3.64394	0.0562737	NA
Cngb3	2.11778	-1.89959	2.10756	0.99566	0.318363	NA
Fibcd1	2.56246	-1.89247	1.40551	0.977241	0.322881	NA
ERCC-00028	4.4318	-1.88902	1.34841	1.90133	0.167929	NA
Lppr4	25.8187	-1.8888	0.886435	4.27281	0.0387268	0.369053
Oxtr	648.238	-1.88683	0.437787	17.3314	3.13963e-05	0.022568
Ctcfl	27.0959	-1.8853	0.77113	5.45959	0.0194612	0.274805
Stfa3	117.519	-1.88499	1.27764	0.773204	0.379228	0.83493
Nrk	3.27366	-1.8846	1.53165	1.36981	0.241844	NA
Lctl	63.2469	-1.88433	0.807402	4.92325	0.0264977	0.314531
Isg15	858.636	-1.87688	0.782651	5.35393	0.0206756	0.279828
Hist1h4k	2.72311	-1.87316	1.50554	1.68879	0.19376	NA
Il12b	2.44981	-1.86107	1.12321	2.64946	0.103585	NA
Adamts19	25.6105	-1.85933	1.03101	3.00674	0.0829191	0.506395
9430018G01Rik	2.44838	-1.85886	1.31549	2.0666	0.150557	NA
4732456N10Rik	24.2321	-1.85796	2.04811	0.630054	0.427336	0.859939
Myh3	142.092	-1.85481	1.39316	0.947877	0.33026	0.804844
Cdkn2a	44.2365	-1.85305	0.744214	4.80743	0.0283372	0.323808
Ccdc81	1.77944	-1.85295	1.6281	1.1117	0.291713	NA
Lilrb4a	152.988	-1.84624	0.546742	10.726	0.0010564	0.0793351
Krtap5-2	15.3826	-1.84559	2.98916	0.318443	0.572545	0.913995
Serpine1	599.467	-1.84109	0.746841	5.70033	0.0169618	0.261797
ERCC-00126	4.70616	-1.84042	1.13711	2.60381	0.106607	NA
Gm12250	220.394	-1.83981	0.771913	5.31398	0.021155	0.282597
Snord89	7.16065	-1.83928	0.997039	2.77078	0.0959994	NA
Nlrp1a	22.5241	-1.83347	0.624014	8.25318	0.00406807	0.13396
Apol11b	3.14145	-1.83003	0.914122	4.13866	0.0419143	NA
Slc13a2	4.72101	-1.82741	1.62212	1.15246	0.283035	NA
Ms4a6b	365.173	-1.82274	0.551936	10.1457	0.0014464	0.0917371
Tlr8	55.2197	-1.82246	0.662174	7.08069	0.0077919	0.185527
Cd300ld	168.953	-1.81984	0.454289	15.067	0.000103761	0.0382019
Klra9	3.94297	-1.81481	1.52654	1.54953	0.213204	NA
Brinp1	5.11184	-1.81463	1.1498	2.35805	0.124638	NA
ERCC-00148	22.1157	-1.80631	0.924918	3.56415	0.05904	0.442299
Chrna5	17.1604	-1.80573	0.788204	4.97182	0.0257635	0.31029
Uts2	2.78376	-1.80368	1.06818	2.99562	0.0834898	NA
Hsd11b2	13.0911	-1.79825	0.879877	3.45221	0.0631671	NA
Fpr1	9.0884	-1.7966	1.0425	2.8224	0.0929574	NA
4931408D14Rik	152.282	-1.79554	0.503494	12.0228	0.000525542	0.0610235
Ly6c2	72.0704	-1.79056	0.570416	9.32754	0.00225735	0.10717
Klra2	22.0896	-1.78911	0.742959	5.53665	0.0186222	0.271261
Mmp12	75.5846	-1.78828	0.445356	14.9728	0.000109072	0.0382894
Dio3	27.5321	-1.787	0.840594	4.06603	0.0437541	0.393792
Apon	4.00415	-1.78526	1.04182	2.84478	0.091671	NA
Btnl2	11.4325	-1.78513	0.831594	4.25048	0.0392392	NA
Cela1	149.966	-1.78375	0.420333	16.6658	4.45781e-05	0.0256194
Fcer2a	37.1649	-1.78322	0.647379	7.13158	0.00757379	0.183215
Ptpn5	142.232	-1.78184	0.607782	7.03511	0.00799271	0.185851
ERCC-00163	37.6606	-1.77775	1.19343	1.97252	0.160181	0.649959
Slc7a10	701.122	-1.77643	0.501868	11.7439	0.000610417	0.064889
Csf3r	64.1592	-1.77528	0.475315	13.2572	0.000271541	0.047114
Gfi1b	10.2613	-1.77093	1.17276	1.864	0.172164	NA
Ddx60	113.227	-1.76052	0.564963	9.20115	0.00241863	0.109967
Ltf	1.75314	-1.76034	1.90259	0.947384	0.330386	NA
Sncb	4.08285	-1.75881	1.33469	1.71801	0.18995	NA
Lta	10.0303	-1.75767	0.775822	4.53673	0.0331749	NA
Trim67	38.6607	-1.75766	0.675551	6.27738	0.0122289	0.225177
Ifit3	1262.29	-1.75116	0.788054	4.64304	0.0311798	0.336474
Slamf1	4.25908	-1.7501	1.05742	2.65643	0.103132	NA
Aif1	363.202	-1.74789	0.523917	10.5049	0.00119062	0.0835923
Irgc1	4.92409	-1.74526	0.737021	5.66369	0.0173197	NA
Hk3	187.15	-1.7354	0.53114	10.0613	0.00151417	0.091931
Ms4a6c	546.913	-1.73256	0.512501	10.7993	0.00101536	0.0791689
1810010D01Rik	2.88488	-1.72994	0.977813	2.98426	0.0840775	NA
Gabra4	13.1185	-1.72967	0.937096	3.12027	0.0773239	NA
Krt85	706.185	-1.72958	2.5549	0.282835	0.594849	0.919909
Syndig1	3.23684	-1.72947	1.40633	1.38914	0.238551	NA
Poln	36.6988	-1.7241	0.577329	8.3011	0.00396211	0.132319
Klk1	7.15987	-1.71766	1.01502	2.75428	0.0969946	NA
Trem1	2.9051	-1.7169	1.88741	0.922542	0.336808	NA
Gzma	12.7821	-1.71662	0.969891	2.98453	0.0840636	NA
Marco	33.7257	-1.71396	0.585044	8.1898	0.00421266	0.136167
Cfi	3.87217	-1.71266	0.966477	2.72517	0.0987774	NA
Cartpt	45.7831	-1.7112	2.11734	0.616677	0.432285	0.861425
Oasl2	1092.39	-1.70789	0.745271	4.92748	0.0264329	0.314531
Tpsab1	12.6044	-1.70715	0.766646	4.76487	0.0290463	NA
ERCC-00079	155.682	-1.7071	1.08443	2.30478	0.128977	0.595201
ERCC-00025	117.605	-1.70677	1.12472	2.13547	0.143926	0.625819
Sez6	6.39589	-1.70491	1.05056	2.49504	0.114205	NA
ERCC-00022	443.699	-1.70256	1.18323	1.91602	0.166296	0.659895
ERCC-00019	48.9015	-1.70051	1.3308	1.37922	0.240234	0.740297
ERCC-00058	3.0612	-1.69972	1.89256	1.09875	0.294542	NA
Hck	187.989	-1.69934	0.417114	15.7917	7.07128e-05	0.0330537
Dhx58	312.896	-1.69925	0.541993	9.15437	0.00248125	0.110485
Fcrlb	6.82271	-1.69352	0.825435	3.87234	0.0490879	NA
Lrrc25	261.007	-1.69313	0.523011	9.80142	0.00174377	0.0982173
Irf7	1489.61	-1.69169	0.734161	5.01844	0.0250788	0.306282
Ccl2	261.872	-1.69077	0.49462	11.0951	0.000865573	0.0759641
Ppapdc1a	3.83341	-1.69023	0.907668	2.99187	0.0836835	NA
Slamf9	254.046	-1.68728	0.555189	8.75076	0.00309473	0.118566
Pik3ap1	133.583	-1.68316	0.516499	10.1099	0.00147475	0.091931
C3ar1	374.781	-1.6794	0.461422	12.5808	0.000389726	0.0554992
Gdf5	19.8129	-1.67847	0.834559	2.58865	0.107632	0.556557
45352	135.161	-1.67189	0.58534	7.74801	0.00537717	0.152637
Ms4a8a	148.528	-1.66823	0.791288	4.00504	0.0453646	0.39952
Lhx8	13.1759	-1.66673	0.582326	8.03054	0.00459952	NA
Retnlg	14.1701	-1.65972	0.610338	7.19844	0.00729669	0.180218
Fmr1os	1.97623	-1.65497	1.2264	1.81464	0.177953	NA
ERCC-00071	105.587	-1.65343	1.16651	1.89962	0.168121	0.662381
3110079O15Rik	4.72319	-1.65303	0.941251	3.11792	0.0774355	NA
Itgam	967.533	-1.65048	0.691188	5.38237	0.0203412	0.278885
ERCC-00076	450.343	-1.64722	1.1499	1.89585	0.168543	0.663579
Catsper3	3.90235	-1.64653	0.825113	4.07815	0.0434412	NA
BC048679	32.2295	-1.64504	0.857055	3.39152	0.0655323	0.463747
2900011O08Rik	1.68878	-1.64369	2.29334	0.461733	0.496815	NA
Npy	30.8004	-1.63824	0.809353	3.88282	0.0487824	0.409778
Ntrk1	9.18626	-1.63685	0.837532	3.2675	0.0706653	NA
Phf11d	278.237	-1.63359	0.546961	8.46129	0.00362784	0.12618
Gpr174	2.84278	-1.63322	0.950835	2.93598	0.0866261	NA
Il21r	28.4829	-1.63253	0.647505	5.95684	0.0146603	0.243988
Glra1	12.523	-1.63009	0.721384	4.78934	0.0286365	NA
Paqr9	80.6609	-1.62929	0.668833	5.5506	0.0184744	0.269962
Gm11413	4.09305	-1.62706	1.31469	1.44515	0.229307	NA
Gpr65	60.1168	-1.62488	0.459406	12.0328	0.000522719	0.0610235
Tfec	27.9973	-1.62211	0.543948	8.60396	0.00335433	0.122567
Oas2	363.721	-1.6187	0.522293	8.95624	0.00276524	0.11591
Mup21	2.87866	-1.61616	1.37854	1.92014	0.165841	NA
Ms4a7	248.95	-1.61156	0.448862	12.1826	0.000482378	0.0587217
Fgf21	5.61731	-1.61004	1.31843	1.39361	0.237796	NA
1700026L06Rik	11.7144	-1.60866	0.660985	5.84645	0.0156085	NA
Gm5475	2.6226	-1.60289	1.68787	0.879873	0.348236	NA
ERCC-00096	23816.9	-1.60122	1.3261	1.35105	0.245095	0.743063
ERCC-00113	8452.07	-1.60091	1.29267	1.4138	0.234427	0.73615
ERCC-00035	153.382	-1.59901	1.11715	1.87366	0.171057	0.665187
Mup9	5.26095	-1.59562	1.28264	2.27043	0.131864	NA
Ccdc89	3.91129	-1.59245	1.34158	1.16362	0.280715	NA
ERCC-00078	89.768	-1.58769	1.10056	1.93932	0.163743	0.656216
Tshr	234.49	-1.58699	0.601577	6.64252	0.00995731	0.206995
Atp1a4	10.5574	-1.58661	1.08454	2.06885	0.150335	NA
Cd8b1	6.99631	-1.58606	0.68227	5.13354	0.0234678	NA
Slfn8	265.124	-1.58217	0.546477	7.9741	0.00474513	0.145289
ERCC-00171	6575.28	-1.57694	1.2884	1.38965	0.238465	0.738754
Hist1h3c	2.48244	-1.57619	1.35872	2.03626	0.153586	NA
Fpr2	22.7587	-1.5736	0.874446	3.00872	0.0828179	0.506395
Cpn2	4.51013	-1.57212	1.43244	1.81834	0.177511	NA
ERCC-00092	557.283	-1.57084	1.18684	1.63427	0.201114	0.702897
Dok2	749.289	-1.56839	0.478	10.2264	0.00138441	0.0900764
C1qa	6322.8	-1.56552	0.436286	12.2088	0.000475649	0.0587217
Lilr4b	107.39	-1.56432	0.440539	12.0865	0.000507875	0.0604789
Hmga2	12.2968	-1.56288	0.72577	4.23789	0.0395313	NA
Hist1h4d	6.64955	-1.5623	0.749072	4.25063	0.0392358	NA
Cyp2d26	1.91981	-1.56173	1.65002	0.850778	0.356332	NA
ERCC-00002	30797.1	-1.56078	1.33976	1.26539	0.260632	0.754824
Bdkrb1	5.87816	-1.56065	0.894127	2.94598	0.0860914	NA
Samd15	4.65918	-1.5578	1.042	1.8237	0.176874	NA
Klra17	3.44565	-1.55703	1.20621	1.35062	0.245169	NA
Cysltr2	8.82474	-1.55635	0.594085	6.58763	0.010269	NA
Gm10272	54.1162	-1.55562	2.98219	0.374804	0.540397	0.903118
Msx1os	3.5219	-1.55013	1.3169	1.7001	0.192274	NA
Cd300lh	7.57534	-1.54747	0.71408	4.70321	0.0301063	NA
Tlr9	51.921	-1.54615	0.60063	6.37102	0.0115999	0.219818
Mrap2	3.21073	-1.5456	1.35822	1.28236	0.25746	NA
AI662270	222.849	-1.54549	0.460667	10.7391	0.00104894	0.0791689
Ceacam-ps1	2.74463	-1.54478	1.18635	1.67784	0.195211	NA
Pld6	4.30919	-1.53785	1.29664	1.16874	0.27966	NA
BC100530	110.21	-1.53739	1.37624	0.404924	0.524557	0.89906
Clec12a	141.318	-1.53225	0.493971	9.02167	0.00266798	0.113999
Milr1	108.853	-1.53217	0.534885	7.87201	0.00502057	0.147828
Fam209	5.08895	-1.53042	0.81493	3.38012	0.0659871	NA
Cd200r1	62.5249	-1.52688	0.539662	7.68488	0.00556854	0.156531
Sct	77.4824	-1.52581	1.8208	0.410223	0.521856	0.897917
Nxnl2	5.35166	-1.52493	0.936595	2.58769	0.107697	NA
ERCC-00165	100.046	-1.52391	1.12016	1.75673	0.185033	0.682316
Adamts16	3.80406	-1.52212	0.963957	2.60629	0.10644	NA
Pnp2	177.628	-1.52183	0.497515	8.82221	0.00297585	0.116677
Gpr156	14.1156	-1.51912	0.61732	5.75814	0.0164124	0.256943
Ms4a4b	22.4729	-1.51593	0.627987	5.61666	0.0177905	0.266681
Gm5712	3.58927	-1.5133	0.969677	2.37365	0.123398	NA
C1qb	6095.41	-1.51313	0.472834	9.68907	0.00185368	0.0988569
Gpr143	21.546	-1.50904	1.60573	1.10855	0.292397	0.783218
Cd180	85.6767	-1.50655	0.588612	6.24894	0.0124268	0.22629
ERCC-00108	1547.86	-1.50534	1.21615	1.41953	0.23348	0.735166
Cxcl1	27.8219	-1.50217	0.715118	4.117	0.0424544	0.388393
Tnip3	42.4801	-1.50072	0.491681	8.94671	0.0027797	0.11591
Clnk	7.37584	-1.50056	0.765768	3.76023	0.0524855	NA
ERCC-00116	235.599	-1.50046	1.10041	1.77111	0.183245	0.679958
Clec4b1	130.056	-1.49892	0.480995	9.33512	0.00224803	0.10717
Ano2	3.57841	-1.49784	1.197	1.44994	0.228538	NA
ERCC-00112	170.866	-1.49769	1.12575	1.66825	0.196493	0.698006
Mfsd6l	9.06892	-1.49643	0.823926	3.22308	0.072607	NA
5031425F14Rik	6.9495	-1.49609	0.801596	3.30171	0.069208	NA
Tmem121	23.497	-1.49589	0.47221	9.6883	0.00185445	0.0988569
Ccl5	43.1866	-1.49435	0.436882	11.2395	0.000800759	0.0745278
Ccr7	19.1103	-1.49222	0.681301	4.12205	0.0423277	0.387893
A530053G22Rik	13.0075	-1.49214	0.893272	2.56135	0.109505	NA
ERCC-00131	210.135	-1.49169	1.17691	1.49562	0.221347	0.726958
Plin1	2070.29	-1.49044	0.471653	9.53986	0.00201057	0.102847
Mab21l1	11.6908	-1.49004	0.872797	2.82501	0.0928061	NA
ERCC-00084	68.562	-1.48793	1.08348	1.77592	0.182652	0.67943
Mrap	474.249	-1.48678	0.407466	12.7758	0.000351124	0.0549261
Ccl9	3474.74	-1.4802	0.647799	4.87321	0.0272767	0.318685
Lgals3bp	2665.12	-1.47938	0.37704	14.7234	0.000124492	0.0399977
ERCC-00085	9.65289	-1.47904	1.14904	1.476	0.224401	NA
Krt6b	42.8182	-1.47767	1.17707	0.873803	0.349905	0.818872
Igfals	209.496	-1.47679	0.482201	9.01092	0.00268372	0.114115
Mir8091	1.6169	-1.46869	1.63948	0.858551	0.354144	NA
Slc45a2	50.1601	-1.46821	1.43207	1.00012	0.317283	0.797218
Zc3h12b	2.93523	-1.46784	1.17285	1.49261	0.221812	NA
Tnni1	217.727	-1.46703	1.27924	0.602483	0.437632	0.865007
Ccl8	2122.11	-1.4661	0.41784	11.7909	0.00059522	0.0647315
Cfp	2536.88	-1.46444	0.622707	5.22915	0.0222113	0.288965
ERCC-00111	603.024	-1.45966	1.18176	1.43405	0.231104	0.733237
Ptchd1	10.2247	-1.45961	0.949203	2.20404	0.137649	NA
4933430I17Rik	3.57237	-1.45794	1.09287	1.78526	0.181505	NA
Cxcr3	30.5054	-1.45607	0.449852	10.1612	0.00143429	0.091354
Arxes1	40.6117	-1.45353	0.611623	5.29492	0.0213877	0.282862
Ccl6	5613.73	-1.45337	0.709786	3.8218	0.0505898	0.414804
Padi1	231.539	-1.45276	0.985273	2.25976	0.132775	0.602157
Pld4	1136.99	-1.45209	0.474769	8.95315	0.00276992	0.11591
Spink13	6.02584	-1.45085	1.0027	2.01802	0.155442	NA
Hsh2d	2.78217	-1.44995	1.51584	1.03387	0.30925	NA
2610318N02Rik	3.73773	-1.44945	1.39583	0.995201	0.318474	NA
Tbx5	10.2997	-1.44882	1.46876	1.49342	0.221687	NA
Adamtsl2	116.582	-1.44379	0.482401	8.57133	0.00341498	0.122567
Fgf17	1.3165	-1.44369	2.13694	0.43552	0.509293	NA
A630076J17Rik	2.58494	-1.44359	1.18429	1.47436	0.224659	NA
Cd68	1224.46	-1.4414	0.386609	13.2653	0.000270363	0.047114
Mrc1	2876.47	-1.44008	0.472774	8.89499	0.00285954	0.11618
Rab42	2.64816	-1.44005	1.31681	1.29705	0.254752	NA
Rprm	4.97251	-1.43928	0.960313	2.28188	0.130893	NA
Sirpb1b	11.1134	-1.43923	0.76359	3.42909	0.0640575	NA
C1qc	4477.33	-1.43742	0.432702	10.457	0.00122188	0.0849968
Fam217a	11.6138	-1.43607	0.670367	4.49067	0.0340803	NA
Ifit1	620.862	-1.43563	0.80448	3.023	0.0820913	0.50602
Akr1c12	16.3218	-1.43433	0.72473	3.76254	0.052413	0.421061
Sult6b1	5.44165	-1.43349	0.897574	2.43586	0.118589	NA
ERCC-00099	38.6218	-1.43311	0.959734	2.15016	0.142555	0.623728
Adora1	274.642	-1.43297	0.448996	9.67565	0.00186726	0.0988569
Wisp2	1126.33	-1.42985	0.320912	19.102	1.23915e-05	0.01247
H2-T24	155.52	-1.42617	0.555039	6.32469	0.0119069	0.221894
Wdr93	39.5852	-1.42532	0.396959	12.3875	0.000432219	0.0582531
Ces1f	204.842	-1.42333	0.404974	11.503	0.000694827	0.0694596
C920009B18Rik	12.1929	-1.42331	0.886199	2.39541	0.121692	NA
Ly6k	20.8426	-1.42213	0.56689	6.13958	0.0132189	0.233797
Grin1	2.48398	-1.42135	1.08933	1.68078	0.194821	NA
Shisa6	3.95632	-1.41739	1.36203	1.03603	0.308747	NA
C730036E19Rik	5.144	-1.41619	0.74509	3.64455	0.0562529	NA
Nox1	3.84152	-1.4141	0.98764	1.95829	0.161697	NA
Gm7325	9.08046	-1.414	1.28138	0.809444	0.368285	NA
ERCC-00009	1254.07	-1.41382	1.19044	1.32942	0.248908	0.745634
Rsad2	453.668	-1.4138	0.670598	4.25954	0.0390305	0.370436
Vmo1	3.47741	-1.41378	1.13699	1.57465	0.209533	NA
Adam5	10.0014	-1.41339	0.78573	3.00781	0.0828639	NA
Apol9b	130.434	-1.41315	0.58188	5.56164	0.0183582	0.269308
Gm1966	119.243	-1.41298	0.586514	5.59462	0.0180157	0.268786
Kcne1	42.5907	-1.41085	2.98465	0.32856	0.566508	0.912876
Adam12	101.501	-1.40731	0.455346	9.15827	0.00247597	0.110485
Spon2	743.367	-1.40341	0.730223	3.37728	0.066101	0.464626
Bst2	2503.73	-1.40188	0.451748	9.25851	0.00234404	0.108538
BB283400	3.39243	-1.39902	1.28578	1.10266	0.293683	NA
Capn11	23.3059	-1.39888	0.99927	1.8718	0.171269	0.665187
Pla1a	1224.12	-1.3973	0.68481	3.84512	0.0498908	0.412659
Mc2r	74.1482	-1.3971	0.574305	5.65946	0.0173615	0.264857
H2-Q2	2.48658	-1.39448	1.15536	1.32937	0.248918	NA
Ticam2	97.7159	-1.39286	0.47635	8.22165	0.00413936	0.135246
Npr3	1578.78	-1.39249	0.773957	2.97916	0.0843429	0.508246
G530011O06Rik	36.6477	-1.39175	0.931845	2.11759	0.145615	0.629277
Ugt1a7c	49.9767	-1.38935	0.442765	9.54287	0.00200727	0.102847
C130021I20Rik	9.79277	-1.3892	0.602391	5.27954	0.0215774	NA
Gm3285	90.6637	-1.38781	3.04244	0.189347	0.663461	0.940455
Acaa1b	294.338	-1.3863	0.36446	13.6036	0.000225757	0.0447207
Hist2h4	2.53566	-1.38563	1.49726	0.618786	0.431499	NA
BC039771	4.43267	-1.38244	0.863463	2.53438	0.11139	NA
Tarm1	6.49864	-1.38176	0.868944	2.47266	0.115842	NA
Pirb	559.469	-1.37915	0.448571	9.01929	0.00267145	0.113999
ERCC-00145	1441.21	-1.37667	1.22213	1.18936	0.275458	0.76783
Jph3	2.5802	-1.37549	1.22122	1.13747	0.286187	NA
Cd200r4	21.2846	-1.3749	0.516078	6.85184	0.00885503	0.194449
Tg	3.52068	-1.37454	1.02102	1.56391	0.211094	NA
ERCC-00130	28916.3	-1.37043	1.34573	0.9841	0.321189	0.799133
Gimap3	21.2677	-1.36983	0.456768	8.83246	0.00295919	0.116445
Muc5b	3.1866	-1.3675	1.08798	1.59985	0.205924	NA
Clec4a3	280.972	-1.36601	0.47707	7.91998	0.00488917	0.147057
Sncg	2892.08	-1.36574	0.474347	7.86842	0.00503055	0.147828
Gm5176	3.49418	-1.36506	0.891226	2.21151	0.136985	NA
Fcrls	1420.34	-1.36453	0.619229	4.60447	0.0318887	0.340424
Cd300lf	15.2287	-1.3639	0.871845	2.34458	0.12572	0.589013
Hhipl2	11.7814	-1.36361	0.820418	2.70495	0.100037	NA
Gpr3	3.9912	-1.36247	1.20253	1.09219	0.295986	NA
Cd1d1	686.55	-1.36102	0.437839	9.32726	0.0022577	0.10717
Dmrtc1a	3.38037	-1.3591	1.12622	1.38331	0.239537	NA
Hgd	1.7095	-1.35908	1.97617	0.490982	0.48349	NA
Hist1h1a	2.19287	-1.35857	1.82394	0.303924	0.581433	NA
Atp7b	2.66155	-1.35831	1.16581	1.38664	0.238974	NA
Egfem1	2.05088	-1.3566	1.33032	1.09816	0.29467	NA
Slc9a4	13.1311	-1.35512	0.691769	3.71582	0.053899	NA
Serpina9	44.2942	-1.35438	0.778067	2.78235	0.0953085	0.53149
Btn1a1	1.92005	-1.35287	1.43293	1.13426	0.286869	NA
Platr14	4.82592	-1.35248	0.819485	2.6854	0.101272	NA
AI504432	16.1013	-1.35053	0.563492	5.46839	0.0193635	0.274585
Clec4a2	289.655	-1.35008	0.471386	7.91467	0.00490356	0.147156
Itgb2	930.076	-1.34907	0.412215	10.3283	0.00131006	0.0875568
Tagap	42.3158	-1.34669	0.410039	10.356	0.00129057	0.0875568
Sp110	534.673	-1.34583	0.43196	9.29417	0.00229885	0.107628
Pkd1l2	12.5454	-1.34534	0.672399	3.9584	0.046638	NA
Gcgr	8.06171	-1.34173	0.886088	2.23088	0.135276	NA
Nlrp3	23.5605	-1.33972	0.570344	5.33043	0.0209562	0.281569
Erp27	4.31973	-1.33737	1.01063	1.63196	0.201433	NA
ERCC-00034	41.0879	-1.3362	1.17743	1.20902	0.271527	0.764349
Wdfy4	221.02	-1.33488	0.396211	10.9915	0.000915319	0.0771885
ERCC-00074	22769.3	-1.33336	1.34128	0.926469	0.335782	0.807351
Ly86	565.78	-1.33035	0.435044	9.01792	0.00267346	0.113999
Epsti1	312.815	-1.32998	0.423993	9.49402	0.00206143	0.102847
Tmem28	6.7745	-1.32879	1.02318	1.53834	0.214865	NA
Cd80	44.0881	-1.32742	0.552625	5.55529	0.0184249	0.269825
Gml	2.98649	-1.32596	1.62984	0.780851	0.376881	NA
Acvr1c	152.699	-1.32414	0.570088	5.00853	0.0252228	0.306799
AF251705	115.237	-1.32232	0.510008	6.4379	0.011171	0.216519
Adam18	4.10123	-1.32198	1.19697	1.20889	0.271553	NA
E230016K23Rik	24.4152	-1.32142	0.67642	3.58916	0.0581576	0.439384
ERCC-00059	30.8869	-1.32111	0.89452	2.11642	0.145727	0.629398
ERCC-00095	66.477	-1.31986	1.25833	1.06103	0.30298	0.788418
Atp8b4	53.8319	-1.3193	0.432333	9.09934	0.00255702	0.111966
Glipr1	38.3161	-1.31916	0.403742	10.4036	0.00125771	0.0870879
Gm11565	90.8219	-1.31691	2.97749	0.306066	0.580104	0.915433
Tlr6	27.4122	-1.3167	0.622665	4.29868	0.0381419	0.365836
ERCC-00136	1477.76	-1.31657	1.21582	1.11545	0.290901	0.782889
Krtap4-13	1.69754	-1.31538	2.82236	0.285002	0.593442	NA
Pf4	1442.87	-1.3144	0.437435	8.59093	0.00337841	0.122567
Fcer1g	1573.87	-1.31209	0.357504	13.0075	0.000310241	0.0514625
Slamf8	74.8954	-1.31175	0.417386	9.49637	0.00205879	0.102847
Themis2	278.602	-1.31074	0.485671	6.99521	0.00817282	0.187606
Cpn1	3.40215	-1.31065	0.99069	1.73152	0.188217	NA
Cyth4	843.532	-1.31045	0.385186	11.1134	0.000857069	0.0759641
Ankef1	18.2409	-1.31006	0.680438	3.5943	0.057978	0.439083
Cidec	9807.03	-1.30915	0.485496	7.00862	0.0081118	0.187229
Syt16	5.03325	-1.30692	0.891713	2.17027	0.140701	NA
Nxpe5	168.541	-1.30552	0.380709	11.3218	0.000766041	0.0736521
3110035E14Rik	2.92117	-1.30456	1.48642	0.80727	0.368929	NA
Lrrc4	79.36	-1.30382	0.588602	4.68739	0.0303847	0.331879
Ifit3b	248.244	-1.3035	0.472235	7.28716	0.00694493	0.175896
Sh2d1b1	21.2313	-1.30223	0.472971	7.26161	0.00704443	0.177158
Nfam1	571.132	-1.29968	0.397346	10.3132	0.0013208	0.0875568
Rnase10	57.3243	-1.29871	0.646628	3.81815	0.0507003	0.415484
Acot10	4.42271	-1.29806	0.900708	2.06719	0.150498	NA
P2ry6	260.055	-1.29793	0.385207	11.0157	0.000903448	0.0766154
Nnat	1878.03	-1.29735	0.772555	2.63927	0.104252	0.551331
ERCC-00077	4.74615	-1.29716	1.39534	0.820196	0.365123	NA
Ctss	3014.05	-1.29522	0.316079	16.2445	5.56711e-05	0.0289777
B930092H01Rik	9.80583	-1.29488	0.601911	4.47858	0.0343222	NA
Opn3	133.663	-1.29454	0.320947	15.818	6.97347e-05	0.0330537
Mefv	46.0679	-1.29453	0.408931	9.74377	0.00179931	0.0986
B3galt2	171.791	-1.29432	0.576244	4.70546	0.030067	0.32994
Batf2	50.9342	-1.29343	0.43506	8.56191	0.00343269	0.122567
Rab9b	5.83474	-1.29312	1.14025	1.15871	0.281734	NA
Gpr82	3.76237	-1.29133	0.999656	1.55715	0.212082	NA
Pilra	52.9269	-1.28925	0.639378	3.92829	0.0474802	0.404695
Smoc1	1016.59	-1.28879	0.409382	9.48512	0.00207145	0.102857
Ly9	142.152	-1.28824	0.41371	9.41023	0.00215779	0.105855
Folr2	1448.2	-1.28775	0.631016	3.90298	0.0482005	0.406926
Adipoq	7508.06	-1.28747	0.461023	7.47513	0.00625572	0.166838
Timd4	169.448	-1.28686	0.824334	2.27803	0.131219	0.598955
Lyve1	1253.47	-1.28634	0.683209	3.37733	0.0660992	0.464626
Kcnk3	145.113	-1.28572	0.595806	4.43877	0.0351315	0.35691
ERCC-00044	66.6449	-1.28387	1.07526	1.37327	0.24125	0.741232
4930567K12Rik	4.00559	-1.28311	0.823172	2.44225	0.118107	NA
Akr1c18	1201.98	-1.28176	0.83073	2.30602	0.128873	0.594959
Tlr12	5.78759	-1.28117	0.633824	4.04318	0.0443502	NA
Ccdc170	14.8925	-1.28066	0.647553	3.70828	0.0541432	0.425673
Lpxn	146.946	-1.27931	0.271304	21.6901	3.20447e-06	0.0053746
Btla	13.7443	-1.27662	0.536373	5.42354	0.0198671	0.276646
Slc6a11	1.62424	-1.27644	1.93478	0.441589	0.506356	NA
Ppp1r1c	4.05855	-1.27291	0.920587	1.89128	0.169058	NA
Hes2	50.1623	-1.27274	0.895111	1.91767	0.166114	0.659851
Aoah	103.249	-1.27261	0.459214	7.4392	0.00638184	0.169375
Teddm3	32.8704	-1.27158	0.784495	1.9182	0.166056	0.659851
Ccdc83	1.26685	-1.271	2.44774	0.457721	0.498691	NA
Mup6	666.227	-1.27069	1.10698	1.24412	0.264678	0.759132
Rhd	12.811	-1.26752	0.996548	1.50669	0.219645	NA
Chst13	16.3319	-1.26705	0.553595	4.99734	0.0253863	0.307869
Vstm2b	9.06893	-1.26662	0.748232	2.89116	0.0890666	NA
Ooep	2.90715	-1.26474	1.17572	1.13084	0.287597	NA
Akr1cl	52.1132	-1.26435	0.635318	3.8408	0.0500197	0.413272
E230029C05Rik	14.1881	-1.26252	0.444379	7.98843	0.00470772	0.144715
Gm12060	5.04392	-1.26198	0.991595	1.54144	0.214404	NA
Prtn3	94.9804	-1.26175	0.56172	4.90502	0.0267788	0.316494
Ccdc67	4.97408	-1.2613	0.81489	2.37109	0.123601	NA
Gabrb2	14.3685	-1.26045	0.615176	4.12123	0.0423484	0.387893
Bcl2a1a	11.3132	-1.25831	0.648069	3.86279	0.0493681	NA
Gm1110	10.102	-1.25739	0.66441	3.53546	0.0600695	NA
Hils1	4.03116	-1.25654	1.2496	0.877611	0.348857	NA
Trpm2	18.3309	-1.25546	0.719145	2.96476	0.0850972	0.509719
C5ar1	578.239	-1.25354	0.406189	9.07231	0.00259509	0.112243
AI427809	31.5648	-1.25321	0.574334	4.5831	0.0322887	0.342755
Atp6v0d2	40.2913	-1.25264	0.497204	6.19788	0.0127904	0.229573
ERCC-00162	90.5971	-1.25081	1.10823	1.18919	0.275493	0.76783
Gdf15	17.9648	-1.25019	0.569234	4.76039	0.0291219	0.327282
Tbxas1	217.296	-1.24878	0.539002	5.03085	0.0248996	0.30497
Krtap5-3	4.82946	-1.24795	2.03145	0.322859	0.569895	NA
Cd84	338.438	-1.24777	0.372485	10.9057	0.000958691	0.0790789
Aldh3b1	281.29	-1.24692	0.310849	15.5891	7.87081e-05	0.0332414
D930007P13Rik	5.09623	-1.24672	0.982423	1.5503	0.213092	NA
Mir697	2.82489	-1.24589	0.926318	1.75336	0.185454	NA
Rac2	593.215	-1.24565	0.393409	9.69593	0.00184676	0.0988569
Pck1	3179.71	-1.24459	0.443769	7.62132	0.00576824	0.159472
BC035044	8.08725	-1.24389	0.723462	2.95801	0.085453	NA
Hcls1	941.467	-1.24323	0.332376	13.584	0.000228121	0.0447207
Folh1	23.5962	-1.24302	0.908335	1.81793	0.17756	0.672422
Timp1	199.77	-1.24206	0.575093	4.2248	0.0398374	0.375137
Disp2	4.38922	-1.24029	1.00874	1.40167	0.236444	NA
4930599N23Rik	5.51452	-1.23886	0.869568	2.02216	0.155018	NA
Klb	58.6204	-1.2382	0.608635	4.02	0.0449636	0.397846
1700056E22Rik	24.5181	-1.23745	0.389681	9.68146	0.00186136	0.0988569
Mx2	105.094	-1.23715	0.531924	5.16223	0.0230832	0.293548
Fcna	1003.77	-1.23688	0.649542	3.30036	0.0692646	0.470892
Npm3-ps1	4.26235	-1.23614	0.678817	3.35203	0.0671224	NA
Myo1g	448.895	-1.23511	0.366475	11.0295	0.000896756	0.0766154
Gm13446	4.31549	-1.23453	0.851684	1.8543	0.173284	NA
Tac4	9.08207	-1.23439	0.764632	1.80373	0.179262	NA
ERCC-00160	30.7767	-1.23432	0.991992	1.47785	0.224111	0.728508
Ifi47	526.387	-1.23421	0.468321	6.70582	0.00960987	0.202317
Lhfpl2	500.02	-1.2339	0.392585	9.52458	0.00202737	0.102847
Hist1h2ag	1.45504	-1.23388	2.93496	0.234907	0.627909	NA
Plcz1	2.79429	-1.23358	1.68364	0.427755	0.513092	NA
Cux2	21.8166	-1.23323	0.734462	2.57279	0.108716	0.557505
2610528A11Rik	22.6104	-1.23259	0.89846	1.6988	0.192445	0.694211
Clec1b	5.00594	-1.23169	0.975114	1.3859	0.239099	NA
Slc15a3	205.853	-1.23004	0.34777	12.1884	0.000480866	0.0587217
Rtp4	463.954	-1.22948	0.489169	6.08838	0.0136074	0.237187
Tmem179	116.905	-1.2249	0.517103	5.41103	0.0200099	0.277109
Klri2	3.50366	-1.22429	1.01581	1.51053	0.219058	NA
4930556C24Rik	2.11496	-1.22094	1.23882	1.11355	0.291311	NA
Trim14	323.378	-1.22018	0.336921	12.722	0.000361384	0.0549261
Lcp2	263.314	-1.21838	0.410789	8.54496	0.0034648	0.122773
Cotl1	2229.09	-1.21786	0.409443	8.57649	0.00340531	0.122567
Fcrla	6.8245	-1.21739	0.859457	1.94987	0.162601	NA
2010003K11Rik	72.9817	-1.2172	0.414298	8.1928	0.0042057	0.136167
Cdhr5	5.07268	-1.21523	1.39241	0.706766	0.400519	NA
Tfr2	73.1403	-1.21488	0.556249	4.47076	0.0344797	0.353918
Rbp4	967.256	-1.21477	0.422294	8.04019	0.00457507	0.142393
Mtag2	8.53857	-1.21275	0.740766	2.5009	0.113781	NA
Slc16a12	123.799	-1.21249	0.468523	6.50005	0.0107871	0.214626
Mc1r	51.1913	-1.21233	1.63991	0.510472	0.474935	0.879888
Mcoln2	91.629	-1.21214	0.382762	9.75189	0.00179138	0.0986
Lyz2	9871.76	-1.20978	0.371236	10.2999	0.00133041	0.0875568
Samd9l	489.304	-1.20902	0.400909	8.81323	0.00299054	0.116933
Akr1c13	172.635	-1.20874	0.323519	13.6223	0.00022351	0.0447207
Crabp1	683.186	-1.2086	0.467492	6.41333	0.0113267	0.217538
Pbp2	7.35704	-1.20655	2.51521	0.357591	0.549847	NA
Vsig8	781.416	-1.20403	1.09948	0.898803	0.343103	0.813562
Wfdc17	812.65	-1.20393	0.480695	5.99095	0.0143794	0.242291
Cyp27b1	19.0894	-1.20345	0.648579	3.33495	0.0678224	0.468978
Cd6	10.084	-1.2034	0.727942	2.6794	0.101654	NA
ERCC-00042	749.507	-1.20316	1.18741	0.980785	0.322005	0.800079
ERCC-00143	9.37893	-1.20231	0.982968	1.41075	0.234931	NA
Arhgap4	205.848	-1.20043	0.38345	9.51302	0.0020402	0.102847
Psd2	9.37523	-1.19993	0.703387	2.75719	0.0968183	NA
S100a3	5087.84	-1.19972	1.24902	0.549527	0.458511	0.873807
Aldh1a2	144.145	-1.19964	0.843605	1.85495	0.173209	0.665482
Myh7b	34.3488	-1.19951	0.464653	6.14255	0.0131967	0.233797
Ifi204	1344.34	-1.19936	0.502806	5.46754	0.0193729	0.274585
Lrrc7	2.83291	-1.19925	1.35222	0.780282	0.377055	NA
Tdrd9	3.69543	-1.19872	1.0427	1.27144	0.259496	NA
Gm525	6.36289	-1.19426	0.697069	2.72582	0.0987377	NA
Padi4	457.74	-1.19414	1.06502	1.11199	0.29165	0.783014
Tlr7	152.487	-1.19335	0.460662	6.52818	0.0106179	0.213369
Ctnna2	4.65815	-1.1933	0.696721	2.92592	0.0871678	NA
1700003F12Rik	4.42671	-1.1913	0.698666	2.87073	0.0902041	NA
Sdc3	2819.01	-1.19004	0.38673	9.18106	0.00244532	0.110058
Adamts6	14.3537	-1.18878	0.667095	3.14113	0.076341	0.491044
Gm6904	2.58737	-1.18822	1.57862	0.397974	0.528137	NA
Il9r	4.57383	-1.18819	0.794594	2.24947	0.13366	NA
Gsg1l	22.5682	-1.18819	0.505488	4.94276	0.0262001	0.313261
ERCC-00150	7.23003	-1.18594	1.05587	1.10472	0.293232	NA
Akr1c19	35.8555	-1.18392	0.772253	2.28619	0.13053	0.597749
Tmem8c	41.0094	-1.18382	2.55413	0.121619	0.727285	0.958504
Cyba	1499.62	-1.18292	0.310557	14.1218	0.000171347	0.0417174
Spaca1	29.2657	-1.18268	0.457996	6.44604	0.01112	0.216039
Cd300a	266.89	-1.18209	0.329018	12.5879	0.000388243	0.0554992
Nlrc4	14.6355	-1.18137	0.60639	3.73362	0.0533278	0.423787
Cndp1	13.0252	-1.18137	0.799844	2.13192	0.14426	NA
Cxcr2	9.90712	-1.17691	0.747062	2.41063	0.120514	NA
Slc11a1	352.502	-1.17654	0.370392	9.71087	0.00183181	0.0988569
Frs3os	2.7254	-1.17652	1.09185	1.16538	0.280353	NA
Naaladl1	8.19116	-1.17497	0.677082	2.8033	0.0940707	NA
Unc93b1	1947.34	-1.17384	0.338537	11.6581	0.000639227	0.06609
Siglecg	28.8017	-1.17351	0.61797	3.5163	0.0607681	0.447461
Hes7	5.96182	-1.173	0.905863	1.67591	0.195469	NA
Tyrobp	1509.48	-1.16997	0.358332	10.3398	0.00130189	0.0875568
Platr17	6.93844	-1.16956	0.866435	1.82373	0.17687	NA
Pilrb1	39.4093	-1.16796	0.581094	3.94228	0.047087	0.403605
Ccl17	19.4326	-1.16782	0.699204	2.75782	0.0967803	0.535537
ERCC-00170	15.0855	-1.16779	1.01594	1.28814	0.256391	0.751208
Ccl19	34.0553	-1.16542	0.432352	6.96116	0.0083298	0.188117
9330175E14Rik	8.43628	-1.1644	0.874448	1.71489	0.190352	NA
Slfn10-ps	8.15474	-1.16437	1.02045	1.21809	0.269735	NA
Il10ra	429.949	-1.16287	0.325397	12.451	0.000417765	0.0578547
Nnmt	849.366	-1.16193	0.301257	14.4855	0.00014124	0.0400723
Spem1	1.99979	-1.16032	2.33364	0.0966169	0.755928	NA
Arxes2	156.891	-1.15919	0.596492	3.43299	0.0639061	0.45697
Cybb	426.751	-1.1578	0.41383	7.62584	0.00575378	0.159364
Gm11937	106.009	-1.1575	2.97213	0.206466	0.649551	0.936907
Mnda	441.204	-1.15671	0.488963	5.41396	0.0199764	0.2769
Gm11554	3.72982	-1.15657	2.31064	0.381842	0.536619	NA
Sfrp5	1217.35	-1.15465	0.500997	5.08058	0.0241953	0.301095
Uchl1	147.618	-1.15393	0.646178	2.44715	0.117739	0.572455
F13a1	4711.83	-1.15372	0.482976	5.45621	0.0194989	0.275081
Hamp2	1500.38	-1.15322	0.683558	2.67242	0.102101	0.545754
Gm11564	13.6089	-1.15264	2.98278	0.123857	0.724888	NA
Adra1d	43.4226	-1.15108	0.358712	10.1261	0.00146182	0.091931
Dcstamp	16.9011	-1.15101	0.470567	5.8872	0.0152514	0.24921
Sgol2b	6.07796	-1.15064	1.02331	1.40614	0.235699	NA
Gm15401	5.39909	-1.14912	0.631969	3.25115	0.0713732	NA
Lpgat1	1971.85	-1.14864	0.403128	7.83278	0.00513073	0.149514
Gm13032	5.07588	-1.14841	1.38922	0.649346	0.420347	NA
Hcar1	155.832	-1.14821	0.497811	5.12424	0.0235938	0.297432
Naip5	85.4841	-1.14743	0.411995	7.57546	0.00591682	0.161509
Tlr11	21.2706	-1.14678	0.59983	3.57084	0.0588025	0.441165
Clec4a1	455.122	-1.14601	0.36966	9.37711	0.00219712	0.106641
Pcdhgc5	5.47887	-1.14498	0.582611	3.90645	0.0481011	NA
Gpr152	2.73458	-1.14492	1.25542	0.817716	0.365849	NA
Batf	65.5445	-1.14448	0.444386	6.47186	0.0109596	0.214626
Cd79b	19.8769	-1.14311	0.554737	4.12541	0.0422437	0.387405
Ggt5	770.21	-1.13895	0.376333	8.88329	0.00287792	0.11618
Gm5431	66.6095	-1.1383	0.606168	3.43948	0.0636558	0.455828
Gm16675	16.414	-1.13827	0.547799	4.14304	0.0418059	0.385066
Gm6484	46.0522	-1.13822	1.13136	0.977956	0.322704	0.801127
Alox5ap	1434.18	-1.13674	0.35363	10.0543	0.00151992	0.091931
Cd209f	1236.41	-1.13447	0.788556	1.84971	0.173817	0.666279
Mmp19	397.472	-1.134	0.32436	11.8906	0.000564181	0.0635546
Gsdma2	7.34203	-1.13337	1.00357	1.0631	0.30251	NA
Mdk	124.273	-1.13182	0.448567	5.97947	0.0144733	0.24302
Myl4	311.107	-1.13039	0.572334	2.77058	0.0960111	0.533415
2210417A02Rik	2.38633	-1.13018	0.973609	1.34557	0.246053	NA
Snx20	170.264	-1.12997	0.350504	10.1612	0.00143431	0.091354
Lct	3.98719	-1.1297	1.11294	1.00845	0.315276	NA
Bank1	34.7202	-1.12948	0.725728	2.33151	0.126779	0.591245
Cass4	86.5039	-1.12915	0.363501	9.39266	0.00217855	0.106081
Cd300lb	91.7629	-1.12886	0.375872	8.84514	0.00293871	0.116445
Sprr2g	2.40861	-1.12598	1.96029	0.154071	0.694675	NA
M1ap	13.4631	-1.12584	0.614346	3.2011	0.0735887	NA
Susd3	75.0221	-1.12529	0.360615	9.56177	0.00198672	0.102847
Cfb	2563.26	-1.12393	0.345301	10.3037	0.00132765	0.0875568
Cacna1f	9.92799	-1.12316	0.942375	1.34863	0.245517	NA
Slfn2	1225	-1.12273	0.370289	8.88227	0.00287953	0.11618
ERCC-00051	19.1098	-1.1218	1.0562	1.00885	0.315179	0.7964
Dock2	471.292	-1.12126	0.407868	7.37599	0.00661004	0.17314
Pou2f2	12.7095	-1.12092	0.589925	3.57257	0.0587414	NA
Shcbp1l	3.81847	-1.12	0.844171	1.73859	0.187318	NA
Pde3b	445.426	-1.11742	0.501815	4.73775	0.0295077	0.327842
Gm16701	6.59322	-1.11718	0.545886	4.2443	0.0393823	NA
Ccr2	677.238	-1.11671	0.679947	2.63198	0.104731	0.551331
Actbl2	42.989	-1.11587	2.94942	0.222857	0.636871	0.934445
Nrros	862.878	-1.11548	0.379828	8.29486	0.00397575	0.132481
5031414D18Rik	40.0829	-1.11529	0.318648	12.1848	0.000481806	0.0587217
Gm4787	8.28617	-1.11279	0.519315	4.57229	0.0324931	NA
Prrx2	193.894	-1.1127	0.334653	10.8176	0.0010054	0.0791689
Gm5144	5.72841	-1.11237	0.835628	1.75646	0.185067	NA
Stfa1	13.3327	-1.11078	1.42472	0.201711	0.653343	NA
Trim30a	529.239	-1.11038	0.475314	5.29157	0.0214289	0.283
Mlkl	164.048	-1.11029	0.359256	9.29118	0.0023026	0.107628
Ptpn18	372.589	-1.11002	0.402505	7.42676	0.0064261	0.169881
Sez6l	55.8393	-1.1099	0.679611	2.44486	0.11791	0.572455
Cd209e	359.955	-1.1094	0.37633	8.49704	0.00355725	0.124586
Igfl3	7.15667	-1.10914	0.994839	1.01916	0.312718	NA
Has1	40.2988	-1.10909	0.613758	3.19467	0.0738788	0.484028
Sstr1	3.38525	-1.10873	1.0593	1.22424	0.268529	NA
Cd209c	42.3213	-1.10843	0.521833	4.36837	0.0366119	0.360978
Spi1	740.879	-1.10752	0.294454	13.8046	0.000202841	0.043165
1700123I01Rik	6.68425	-1.10696	0.596989	3.33405	0.0678597	NA
Gmfg	422.876	-1.10687	0.370141	8.74072	0.00311182	0.118919
Glipr2	493.649	-1.10658	0.451653	5.81142	0.0159224	0.25376
2510003B16Rik	3.99625	-1.10525	1.02981	1.08955	0.29657	NA
Podnl1	4.63954	-1.10509	0.794281	1.83669	0.17534	NA
A630001G21Rik	61.6588	-1.10433	0.406807	7.23765	0.00713905	0.178122
Gm10024	54.4461	-1.10283	2.97752	0.194461	0.659229	0.938884
Gm5086	5.92801	-1.10238	0.832583	1.706	0.191505	NA
Foxf1	5.85582	-1.10123	0.809071	1.82398	0.17684	NA
Insl6	26.128	-1.10121	0.395922	7.47819	0.00624508	0.166838
Fcrl1	4.99954	-1.09912	0.63405	2.98396	0.0840932	NA
Gm8221	2.92832	-1.09487	0.921913	1.42172	0.233121	NA
C030034L19Rik	11.6714	-1.09465	0.558349	3.80472	0.0511083	NA
Pik3r5	254.492	-1.09456	0.234148	21.4324	3.66528e-06	0.00553274
Gata1	12.5294	-1.0931	0.546173	3.93115	0.0473996	NA
Atp1a3	209.422	-1.09277	0.561954	3.68336	0.054958	0.428065
Hp	20749.7	-1.09179	0.36748	8.61934	0.00332613	0.122567
ERCC-00043	903.785	-1.09046	1.21663	0.778164	0.377703	0.834067
Gm4952	4.68133	-1.09029	1.11299	0.944089	0.331228	NA
Gkn1	7.83039	-1.09019	0.719689	2.29056	0.130163	NA
Kcnab2	457.084	-1.0882	0.314536	11.6813	0.000631305	0.06609
Gm1673	25.3017	-1.08736	0.408898	6.97691	0.0082568	0.188117
Ifi205	1230.74	-1.08704	0.420624	6.48349	0.0108881	0.214626
Sucnr1	133.924	-1.08673	0.540482	3.94984	0.0468758	0.403605
Apoc3	26.0277	-1.08434	0.58594	3.17861	0.0746083	0.486485
Sp100	883.812	-1.0843	0.389143	7.48027	0.00623787	0.166838
Lipe	4909.68	-1.08254	0.367332	8.47276	0.00360504	0.125788
Gsdmc2	5.31433	-1.08201	0.970283	1.10897	0.292305	NA
Prkar2b	1189.76	-1.08111	0.466096	5.21751	0.0223606	0.289479
Mogat1	48.184	-1.08034	0.512197	4.28185	0.0385214	0.368026
Gm15133	4.3248	-1.07999	0.901345	1.35936	0.243649	NA
A530016L24Rik	451.669	-1.07908	0.432133	6.07815	0.0136864	0.238014
Tmem169	2.39268	-1.07854	1.07087	1.0809	0.298495	NA
Syt12	180.734	-1.07727	0.406366	6.74725	0.00938922	0.199346
Lair1	52.067	-1.07693	0.440348	5.87146	0.0153883	0.25085
Tmem8	246.646	-1.07641	0.436931	5.78324	0.0161797	0.255458
Cbr2	4209.02	-1.07373	0.420453	6.27958	0.0122137	0.225177
Trim30d	230.955	-1.07305	0.454191	5.44179	0.0196605	0.275856
Cryba4	374.48	-1.0725	1.54157	0.41656	0.518659	0.897917
4930539E08Rik	7.11073	-1.07227	0.913935	1.29306	0.255485	NA
1700108F19Rik	3.07059	-1.07179	0.979697	1.16532	0.280365	NA
Adap2	77.245	-1.07147	0.463282	5.2348	0.0221393	0.288845
AI606473	14.4554	-1.0714	0.618315	2.81195	0.0935648	0.528619
Adam8	391.674	-1.0701	0.237738	19.8642	8.31433e-06	0.00896463
Tusc5	994.416	-1.0678	0.416331	6.42466	0.0112546	0.217249
Kcnk13	102.927	-1.06674	0.45007	5.36405	0.020556	0.279765
Tox2	14.3782	-1.06608	0.395111	7.29603	0.00691073	0.175669
Tmem158	465.665	-1.06484	0.46108	5.15567	0.0231706	0.293964
0610039K10Rik	1.56895	-1.06477	2.05594	-0.00740281	1	NA
Csf2ra	511.126	-1.06422	0.362053	8.31983	0.00392146	0.131894
C430002N11Rik	2.06663	-1.06419	1.45204	0.471192	0.492439	NA
G0s2	887.877	-1.06382	0.278163	14.2592	0.000159281	0.0400723
Spaca3	2.04783	-1.06304	1.70775	0.221258	0.638083	NA
A930003A15Rik	11.4826	-1.06222	0.808871	1.54404	0.214017	NA
Ifitm5	20.5549	-1.06178	0.405757	6.91262	0.00855893	0.190837
Cbln2	4.07219	-1.06105	1.01876	0.997784	0.317847	NA
Tifab	207.78	-1.05986	0.389843	7.20305	0.00727796	0.180218
Igsf6	116.456	-1.05913	0.400985	6.84885	0.00886981	0.194449
Baiap3	17.1668	-1.05827	0.555505	3.47249	0.0623975	0.452965
Fgd2	266.799	-1.05814	0.379136	7.59573	0.00585066	0.160867
Gbp6	154.186	-1.05808	0.426321	6.01451	0.0141887	0.241192
Gm5476	3.77843	-1.04915	0.848175	1.46921	0.225471	NA
Mpeg1	1012.49	-1.04887	0.328573	9.86487	0.00168465	0.0970602
Cmpk2	360.634	-1.04732	0.490302	4.39781	0.0359852	0.359082
Slc6a13	175.667	-1.04669	0.451107	5.24136	0.022056	0.288687
Apol7e	4.16509	-1.04611	0.808006	1.65104	0.198818	NA
Il25	10.1961	-1.0459	1.14317	0.602903	0.437472	NA
9530036O11Rik	1.53806	-1.04414	2.86941	0.194438	0.659249	NA
Coro1a	2069.37	-1.04383	0.316526	10.6461	0.00110303	0.0812204
Tnfrsf17	18.1789	-1.04375	0.493107	3.95497	0.0467331	0.403283
Selplg	812.873	-1.04339	0.282801	13.3185	0.000262806	0.0466713
Abcg3	73.1182	-1.0421	0.463952	4.96101	0.025925	0.311575
Cma2	4.78884	-1.04133	0.888136	1.34985	0.245305	NA
2410124H12Rik	5.90067	-1.04072	0.617786	2.84324	0.0917591	NA
2310016D03Rik	2.0279	-1.03741	1.69456	0.36882	0.543648	NA
Laptm5	2960.72	-1.03677	0.29345	12.2257	0.000471369	0.0587217
Gm17455	5.0377	-1.03597	0.691335	2.27165	0.131759	NA
Kcnj4	2.51985	-1.03511	1.62336	0.404069	0.524995	NA
Retn	4586.43	-1.03437	0.384526	7.08097	0.00779066	0.185527
Tmem106a	1195.55	-1.03394	0.296651	11.86	0.000573529	0.0641291
Ifi27l2b	2.29581	-1.0322	1.19395	0.545479	0.460171	NA
Slc2a6	64.3093	-1.03133	0.46348	4.85719	0.0275312	0.319926
Fcgr2b	1310.18	-1.03123	0.373782	7.32966	0.0067826	0.174121
Mgl2	2726.25	-1.03106	0.402774	6.33452	0.011841	0.22166
Galnt9	28.1848	-1.03021	0.471496	4.69287	0.030288	0.331401
Tspan32	172.966	-1.02907	0.428897	5.6375	0.0175803	0.265726
Tnfrsf14	33.2238	-1.02849	0.487256	4.40849	0.0357606	0.359082
Btk	240.077	-1.02839	0.393948	6.65994	0.0098604	0.206153
Clec10a	2686.28	-1.02765	0.37326	7.35978	0.0066699	0.173291
Ear2	90.3458	-1.02761	0.526332	3.712	0.0540227	0.424947
Cd53	510.233	-1.02652	0.398705	6.49897	0.0107937	0.214626
Fgr	153.565	-1.02526	0.461823	4.77584	0.0288618	0.326149
Zcchc5	72.8127	-1.02396	0.535475	3.5781	0.0585459	0.440112
Gzmb	8.61392	-1.02343	0.963873	1.08824	0.296862	NA
Vwa5b2	2.30831	-1.02172	1.35989	0.542738	0.4613	NA
Zbtb32	29.0515	-1.0215	0.310082	10.7432	0.00104661	0.0791689
Upk3bl	2.60922	-1.02147	1.83503	0.303807	0.581506	NA
Lif	69.9675	-1.02086	0.39335	6.49665	0.0108078	0.214626
AB124611	145.055	-1.0203	0.341281	8.7943	0.00302174	0.116957
1700063D05Rik	5.15542	-1.01975	1.02129	0.980711	0.322023	NA
Sprr4	490.313	-1.01897	0.538636	3.25167	0.0713509	0.476567
Ftcd	6.1262	-1.01854	0.746797	1.82507	0.176711	NA
Rbm46	3.03965	-1.01833	1.09565	0.842611	0.358651	NA
B4galt5	525.806	-1.01821	0.342561	8.49911	0.00355321	0.124586
4930558J18Rik	2.14305	-1.0182	1.84477	0.32336	0.569595	NA
2810032G03Rik	20.0014	-1.01736	0.399873	6.3688	0.0116144	0.219818
Tgtp2	83.7432	-1.01708	0.519387	3.7238	0.0536421	0.424033
Ranbp3l	4.68087	-1.01664	1.00052	0.995963	0.318289	NA
Amtn	15.8549	-1.01599	2.99808	0.205714	0.650148	0.936951
Adig	1094.89	-1.0157	0.314241	10.2383	0.00137551	0.0898842
Ocstamp	3.19377	-1.01526	1.53998	0.309739	0.577841	NA
Myo1f	448.888	-1.01526	0.327075	9.4505	0.00211092	0.104473
Foxl1	4.50499	-1.01522	0.810213	1.46523	0.2261	NA
Epha3	18.4826	-1.01448	0.650541	2.43193	0.118886	0.574645
Col6a3	5385.95	-1.01199	0.429428	5.41606	0.0199523	0.27682
Hrh2	7.42673	-1.01154	0.76579	1.72227	0.189402	NA
Slc36a2	449.349	-1.00986	0.382243	6.84329	0.00889749	0.194449
Naaa	1844.05	-1.00945	0.322117	9.60975	0.00193547	0.101276
Mmd	3175.75	-1.00892	0.440083	5.1141	0.0237321	0.297588
Sash3	237.911	-1.00888	0.355226	7.91947	0.00489055	0.147057
Gbgt1	30.8236	-1.00882	0.549379	3.28229	0.0700311	0.472561
C2cd4c	22.4929	-1.00752	0.694472	2.06954	0.150267	0.634841
Syn1	43.7561	-1.00739	0.429439	5.42106	0.0198953	0.276646
Adgre1	920.537	-1.00736	0.350522	8.0999	0.00442676	0.139503
Cd209d	1138.04	-1.00619	0.394807	6.21929	0.0126366	0.228
ERCC-00004	5472.22	-1.00576	1.28965	0.59119	0.441959	0.867652
Fam83a	121.124	-1.0055	0.344658	8.25581	0.00406218	0.13396
Adcy5	543.589	-1.00417	0.439637	5.0806	0.0241951	0.301095
Olfr99	4.72297	-1.00402	1.00177	0.946864	0.330519	NA
Lst1	138.991	-1.00365	0.540784	3.34717	0.0673206	0.467866
ERCC-00154	14.1836	-0.999927	0.942105	1.10845	0.292419	0.783218
F630042J09Rik	4.008	-0.999787	0.927425	1.17752	0.277862	NA
Ifit2	411.363	-0.999715	0.464353	4.51959	0.0335089	0.349618
Cd48	284.993	-0.999484	0.404277	6.00233	0.014287	0.242291
Tmem37	248.687	-0.999413	0.184638	28.899	7.62518e-08	0.000287755
H2-Q1	9.87695	-0.99885	0.73149	1.73889	0.187279	NA
Il18bp	115.322	-0.998741	0.344047	8.26975	0.00403111	0.133736
A530032D15Rik	8.67261	-0.996993	0.733169	1.82654	0.176537	NA
Rgs17	6.9806	-0.996633	0.791612	1.54408	0.214012	NA
Ccr1	121.919	-0.996244	0.591396	2.62808	0.104989	0.551514
Cfd	40204	-0.99512	0.294384	11.1995	0.000818207	0.0745278
Igfbp6	10946.6	-0.993431	0.281344	12.2042	0.00047683	0.0587217
Siglece	66.8063	-0.993097	0.283311	12.2051	0.000476601	0.0587217
Cmklr1	1070.7	-0.992524	0.333418	8.58461	0.00339017	0.122567
Myl3	9.04143	-0.989522	0.928632	1.08857	0.296788	NA
1110017D15Rik	3.0998	-0.98932	1.24952	0.626084	0.428795	NA
Ak8	32.1366	-0.988312	0.484317	4.08064	0.0433773	0.392535
Guca2b	1.87072	-0.987847	1.49271	0.437464	0.508349	NA
Jph4	18.944	-0.987447	0.447827	4.77558	0.0288661	0.326149
Cd4	63.1488	-0.986269	0.366236	7.07958	0.00779671	0.185527
Spib	9.60134	-0.985865	0.535692	3.4277	0.0641113	NA
Sox11	12.6997	-0.985433	0.769678	1.40223	0.236351	NA
Rgs14	175.956	-0.985358	0.319262	9.36426	0.00221257	0.106839
ERCC-00046	4830.04	-0.984868	1.29891	0.559271	0.454554	0.872293
Als2cr12	42.6498	-0.982428	0.438339	4.86258	0.0274453	0.319666
Fabp4	41183.8	-0.980118	0.366244	7.01438	0.00808574	0.186913
Ropn1l	30.5116	-0.979789	0.293129	11.0571	0.000883498	0.076208
Ntn3	38.9184	-0.979697	0.325052	8.97121	0.00274266	0.11591
A330040F15Rik	6.18472	-0.979624	0.721205	1.83366	0.175696	NA
Fcgr3	1110.73	-0.97861	0.388221	6.11813	0.0133802	0.234854
Kcnn4	124.046	-0.978416	0.326801	8.80688	0.00300097	0.116933
Dnajb13	44.1766	-0.978369	0.364977	7.05882	0.00788761	0.185747
E030018B13Rik	8.07444	-0.978291	1.04237	0.659655	0.416682	NA
Ptafr	83.7082	-0.97812	0.471579	4.22211	0.0399005	0.375498
Adgb	7.56408	-0.978059	0.863495	1.11819	0.290308	NA
Mup3	43.3258	-0.976905	0.817096	1.32206	0.250222	0.74661
Col5a3	2774.93	-0.975901	0.332943	8.38884	0.00377532	0.129225
Zbtb8b	1.9813	-0.975806	1.64048	0.344217	0.557405	NA
Ncf1	625.246	-0.975604	0.358351	7.24472	0.00711097	0.17801
Styxl1	9.01112	-0.974738	0.532178	3.2462	0.0715891	NA
Cd79a	11.9474	-0.974625	0.785892	1.30328	0.253615	NA
Epor	60.1808	-0.973235	0.412212	5.45118	0.0195551	0.275358
Fgf12	16.5567	-0.971189	0.558146	3.00777	0.082866	0.506395
Rgs7	40.9189	-0.970613	0.439196	4.75762	0.0291688	0.327282
Slc5a3	675.589	-0.970413	0.47753	4.04413	0.0443253	0.394976
Clec5a	73.4516	-0.970167	0.438127	4.83749	0.0278474	0.321374
4930405A21Rik	4.68021	-0.968389	0.686479	1.99216	0.158116	NA
Bcat1	186.906	-0.967493	0.494686	3.74639	0.0529218	0.423571
Ddx4	3.85582	-0.966994	0.871212	1.25081	0.263398	NA
Rnase12	13.4286	-0.966994	1.014	0.849479	0.3567	NA
Serpina3k	26.061	-0.966601	0.460839	4.36363	0.036714	0.361276
Gab3	23.1444	-0.96357	0.360058	7.16034	0.00745333	0.18243
Ptpn7	196.123	-0.962593	0.400351	5.68328	0.0171274	0.263276
Slc18a1	6.05879	-0.961865	0.726696	1.71293	0.190605	NA
Ascl1	3.0489	-0.961519	0.95099	1.1748	0.278418	NA
Abhd15	145.082	-0.961113	0.391818	5.8868	0.0152548	0.24921
Prss48	2.81024	-0.960634	1.06675	0.799077	0.371369	NA
Plekhg4	3.12552	-0.958002	1.09177	0.684395	0.408077	NA
Krtap4-2	106.233	-0.957589	2.97358	0.171745	0.678566	0.944994
Ntsr2	23.1938	-0.956811	0.365633	6.78088	0.00921394	0.19756
S100a8	215.625	-0.956784	0.865435	1.06325	0.302474	0.788344
Apol6	1180.15	-0.956275	0.407736	5.36266	0.0205724	0.279765
Otoa	15.682	-0.955662	0.642335	2.15196	0.142388	0.623419
Serpina1b	3.15855	-0.954625	0.913329	1.24791	0.263952	NA
Klk10	969.222	-0.953952	0.511079	3.01533	0.0824806	0.506112
Lyl1	299.268	-0.952908	0.287046	10.8403	0.000993125	0.0791689
Prg4	102.991	-0.952873	0.398489	5.48509	0.0191794	0.274419
4631405J19Rik	5.42295	-0.951379	1.01432	0.865104	0.352314	NA
Loxl3	216.941	-0.950842	0.397828	5.61819	0.017775	0.266681
Angptl1	272.019	-0.949921	0.345038	7.02927	0.00801879	0.185935
Calca	11.4434	-0.949102	0.612798	2.30867	0.128654	NA
Pcdhga9	9.35138	-0.948664	0.876233	1.16742	0.279932	NA
Fam196a	14.7963	-0.947433	0.464547	4.13035	0.0421207	0.387195
Lppr3	226.842	-0.946927	0.412737	5.16621	0.0230304	0.293123
Serpina1a	2.82657	-0.946362	1.22599	0.737392	0.390498	NA
Pex5l	96.7444	-0.945222	0.478549	3.78311	0.0517725	0.418393
Unc119	507.147	-0.944937	0.29413	10.1254	0.00146238	0.091931
Klhdc7a	482.564	-0.944775	0.502022	3.47975	0.0621241	0.452499
H2afb1	2.76348	-0.94396	1.26815	0.545343	0.460227	NA
Tmem120a	1351.7	-0.943623	0.206197	20.431	6.18203e-06	0.00793756
Mettl7b	66.1464	-0.942593	0.307743	9.19358	0.00242865	0.110058
Mir5133	4.33796	-0.940814	1.09873	0.753965	0.385224	NA
Kcnh2	100.278	-0.939489	0.474681	3.80196	0.0511925	0.417291
Srpx2	292.876	-0.939451	0.257729	13.0206	0.000308091	0.0514625
Serpina4-ps1	4.02674	-0.939168	0.949292	0.977659	0.322777	NA
Gm10046	11.2995	-0.93896	0.768478	1.44211	0.229799	NA
Sgk2	4.84115	-0.9387	1.19283	0.507451	0.476244	NA
Aoc3	2128.49	-0.938572	0.448075	4.30774	0.0379394	0.365294
Uba7	521.192	-0.937802	0.303964	9.34961	0.00223033	0.106879
Cd209b	527.967	-0.937199	0.506522	3.21636	0.0729056	0.480992
Gm10371	2.49008	-0.936108	1.23356	0.546786	0.459634	NA
Ikzf3	13.9974	-0.935254	0.529548	3.08787	0.0788779	0.498437
Tfpi2	27.4915	-0.934874	0.538183	2.97223	0.0847049	0.508874
Siglecf	23.5679	-0.934625	0.473612	3.87596	0.0489824	0.410753
Awat2	1200.81	-0.933064	0.430517	4.34995	0.0370101	0.361597
Cfap53	4.54544	-0.933037	0.787315	1.30685	0.252965	NA
Tph1	18.8812	-0.93271	0.613538	2.27358	0.131595	0.599949
Dlx6os1	3.82613	-0.932537	0.893728	1.04228	0.307291	NA
Serpina1d	7.85203	-0.928491	1.00993	0.722553	0.395308	NA
Thbs2	4913.24	-0.92833	0.26761	11.8334	0.000581762	0.0645713
Hoxb1	2.05806	-0.926513	1.59628	0.33288	0.563968	NA
1700016H13Rik	3.097	-0.926507	1.48533	0.402387	0.525859	NA
Pcdhga6	23.5156	-0.923272	0.520341	3.133	0.0767225	0.49282
Klra7	5.51202	-0.923012	1.31995	0.343091	0.558051	NA
Zmynd10	9.16469	-0.922844	0.521904	3.11684	0.0774871	NA
Klk6	438.274	-0.922713	0.811142	0.929456	0.335004	0.807072
Chst5	2.33258	-0.922494	1.64633	0.312659	0.576053	NA
Mmp11	356.392	-0.919563	0.416735	4.62892	0.0314374	0.337997
Hapln3	16.8667	-0.919144	0.507075	3.14311	0.0762483	0.491044
Samsn1	76.1789	-0.918443	0.433495	4.37223	0.0365292	0.360978
1700112E06Rik	88.0591	-0.917342	0.289507	9.84427	0.00170362	0.0974095
Ccdc109b	356.715	-0.915556	0.343974	6.95468	0.00836004	0.18835
Gas6	19214.4	-0.915072	0.281405	10.3819	0.00127255	0.0875568
Ddc	14.0533	-0.914662	0.715938	1.529	0.216262	0.720959
Nmnat2	62.2448	-0.910975	0.422772	4.55141	0.0328917	0.346234
6330409D20Rik	2.98912	-0.910205	0.899806	1.02448	0.311459	NA
Dynlrb2	4.29515	-0.908777	0.914238	0.974129	0.323652	NA
Dcc	3.71499	-0.906801	1.34224	0.448144	0.503218	NA
Krtap4-8	47.161	-0.906342	2.9754	0.120287	0.728723	0.958905
D5Ertd605e	9.66635	-0.90627	0.519647	3.0004	0.0832442	NA
Slc25a10	1424.35	-0.90474	0.381552	5.53375	0.0186531	0.271261
Zfp618	8.31353	-0.904073	1.06216	0.669262	0.413309	NA
ERCC-00062	90.1328	-0.903833	1.13848	0.616801	0.432239	0.861425
Fut7	11.7119	-0.902755	0.526002	2.92994	0.0869508	NA
Gm10037	9.95961	-0.902616	0.516386	3.06193	0.0801465	NA
Cdh11	209.064	-0.902208	0.451912	3.91705	0.0477988	0.405806
Mndal	703.713	-0.901874	0.441345	4.09458	0.0430209	0.390851
Pnp	3533.71	-0.901569	0.351217	6.36783	0.0116207	0.219818
Gabrr2	32.4406	-0.901348	0.685956	1.60755	0.204837	0.707213
Lyz1	1536.4	-0.901259	0.706764	1.54529	0.213833	0.716334
Vnn3	133.964	-0.901095	0.377609	5.52795	0.0187151	0.27165
Hacd4	87.5226	-0.90094	0.421839	4.49101	0.0340736	0.351955
ERCC-00060	460.066	-0.900181	1.26017	0.502261	0.478508	0.881727
Lyn	716.327	-0.900032	0.359159	6.1517	0.0131286	0.233146
Ptprc	718.326	-0.899726	0.411907	4.69867	0.0301859	0.330665
Ebi3	46.1136	-0.899234	0.374518	5.71745	0.0167971	0.260321
Snord42a	9.77448	-0.898808	0.438789	4.22638	0.0398002	NA
A630075F10Rik	4.2405	-0.898733	0.846276	1.12053	0.289805	NA
Ldhal6b	2.6044	-0.898527	1.26227	0.505473	0.477105	NA
Ltc4s	567.119	-0.897856	0.221093	16.264	5.51012e-05	0.0289777
Nfe2	38.7827	-0.897039	0.290481	9.44128	0.00212155	0.104656
5730420D15Rik	3.43684	-0.896379	1.19859	0.551638	0.457649	NA
AW551984	216.133	-0.895395	0.543776	2.6604	0.102875	0.547287
Uroc1	1.92074	-0.89451	1.6236	0.296518	0.586074	NA
Evi2a	377.902	-0.893829	0.334075	7.0496	0.00792831	0.185851
Iigp1	551.445	-0.893452	0.42344	4.35957	0.0368016	0.361597
Gm15972	19.0926	-0.892647	0.39628	4.94365	0.0261866	0.313261
Dab2	1855.44	-0.892403	0.352989	6.18872	0.0128567	0.230215
Snord8	3.59027	-0.892267	0.737215	1.4618	0.226644	NA
Nckap1l	684.629	-0.891971	0.376817	5.4858	0.0191715	0.274419
Abhd1	4.98599	-0.891531	0.726593	1.49473	0.221485	NA
Cd52	1014.22	-0.891198	0.331098	7.12553	0.00759938	0.183247
Serpinb6e	1235.99	-0.890867	0.614196	1.8743	0.170984	0.665187
Il27ra	67.5734	-0.889485	0.358953	6.07358	0.0137219	0.238083
Naip2	111.354	-0.889064	0.424781	4.27689	0.0386339	0.368634
Sec1	15.6587	-0.888245	0.513853	2.92965	0.0869662	0.514997
D930020B18Rik	10.6535	-0.887734	0.592725	2.22394	0.135886	NA
Rnase6	104.781	-0.887722	0.390537	5.07264	0.0243064	0.30183
Gp5	12.3531	-0.886366	1.03827	0.712775	0.398524	NA
Vwce	4.33542	-0.886217	0.849008	1.06927	0.301111	NA
Xaf1	503.999	-0.885818	0.347134	6.41359	0.011325	0.217538
2400006E01Rik	8.69747	-0.88573	0.611598	2.0077	0.156502	NA
Ifi203	641.399	-0.885703	0.405027	4.66105	0.0308543	0.334585
A630033H20Rik	24.3892	-0.885451	0.444321	3.95433	0.046751	0.403283
Pcdhb10	5.83627	-0.88529	0.804468	1.20961	0.271409	NA
Gm13247	2.46496	-0.88523	1.66615	0.213677	0.6439	NA
Mtap7d3	22.6005	-0.885145	0.335285	6.94048	0.00842667	0.189286
9930111J21Rik1	6.35498	-0.885018	1.20688	0.510228	0.47504	NA
Amn	21.8889	-0.884986	0.562508	2.38801	0.122269	0.5812
Slpi	20.9187	-0.884795	0.472277	3.38548	0.0657731	0.46398
Stab1	1705.54	-0.883417	0.301067	8.43065	0.00368949	0.127736
AI607873	1038.16	-0.882526	0.362634	5.76825	0.0163183	0.256055
Gpr183	73.6922	-0.882062	0.414787	4.45063	0.0348884	0.355838
Pltp	3763.52	-0.882025	0.242024	13.0712	0.000299878	0.051438
Cd209g	522.241	-0.881227	0.64546	1.68618	0.194105	0.695411
Ube2l6	947.883	-0.880495	0.283166	9.49134	0.00206444	0.102847
Lgmn	4200.54	-0.879278	0.271194	10.3319	0.00130754	0.0875568
Mov10	295.102	-0.878897	0.288957	9.12369	0.00252321	0.111652
Spon1	898.535	-0.878254	0.631728	1.86091	0.17252	0.665257
Dnmt3l	31.5619	-0.877888	0.655797	1.75629	0.185088	0.682316
Slc17a7	3.83457	-0.876372	0.967325	0.680734	0.409334	NA
ERCC-00003	1306.37	-0.876224	1.22231	0.505031	0.477298	0.881131
Ptprh	3.18753	-0.875871	1.05375	0.641516	0.423162	NA
Gm11961	3.98895	-0.875364	0.89433	0.933483	0.333959	NA
Fads3	1703.3	-0.875018	0.352045	6.08286	0.01365	0.237654
Krt18	64.9966	-0.874065	1.23015	0.407533	0.523225	0.898632
Btnl9	42.77	-0.874049	0.589394	2.13068	0.144377	0.626436
Ccl1	9.49066	-0.872591	0.599323	1.99065	0.158273	NA
Slc5a11	5.37604	-0.871606	0.713112	1.46822	0.225627	NA
Pcdhga5	25.1089	-0.870877	0.455444	3.62718	0.056843	0.433701
Slc22a13b-ps	9.51642	-0.869701	0.671095	1.58523	0.208009	NA
Sstr2	8.47548	-0.869117	2.54656	0.0994034	0.752547	NA
Gm12603	1.13345	-0.868717	3.05804	0.124333	0.724382	NA
4930455G09Rik	30.616	-0.868467	0.537415	2.52515	0.112044	0.563206
Pcx	4362.72	-0.868442	0.294798	8.54587	0.00346308	0.122773
1110032F04Rik	6.02823	-0.867595	0.618338	1.97101	0.160341	NA
Fgf16	26.4829	-0.867439	0.535721	2.56991	0.108914	0.557505
Loxl1	2466.01	-0.86738	0.341368	6.27043	0.0122769	0.225177
Chadl	59.3247	-0.86552	0.272323	10.0296	0.00154048	0.0922761
Ccdc42	14.4473	-0.865	0.544684	2.5105	0.11309	0.56433
H2-Ob	55.9266	-0.864929	0.310002	7.72647	0.0054417	0.153537
Notum	252.585	-0.864346	0.829854	1.06823	0.301345	0.787872
D430019H16Rik	95.1118	-0.864268	0.435153	3.85814	0.0495053	0.411434
2610203C22Rik	24.3122	-0.864135	0.387065	4.977	0.0256866	0.309943
Gria1	2.08525	-0.862978	1.59227	0.305829	0.580251	NA
Gpr132	62.4387	-0.862874	0.33673	6.489	0.0108544	0.214626
Eme1	27.6408	-0.8626	0.476178	3.24278	0.0717388	0.4781
Cd40	85.6188	-0.862328	0.486048	3.10574	0.0780168	0.496096
Krtap11-1	2798.25	-0.862187	2.03646	0.0984238	0.753729	0.964101
Pparg	637.957	-0.860012	0.289644	8.68	0.00321722	0.120652
Klra1	2.73195	-0.859995	1.20923	0.567515	0.451248	NA
Mia	19.5847	-0.859519	0.452316	3.38993	0.0655956	0.463747
S100g	7.86132	-0.859164	0.856965	0.991618	0.319347	NA
Adrb3	477.49	-0.858171	0.382749	4.93934	0.0262521	0.313261
Emp3	1877.95	-0.856907	0.313007	7.36473	0.00665155	0.173291
Tmem200a	7.67162	-0.85626	0.623057	1.86096	0.172514	NA
Gm1653	5.22813	-0.856227	1.19281	0.510626	0.474868	NA
C1rb	13.2471	-0.855416	0.570393	2.19557	0.138408	NA
Krtap5-4	50.8262	-0.855375	2.98326	0.170722	0.679471	0.945604
Trim46	40.2678	-0.855124	0.367476	5.26061	0.0218133	0.286573
Irs3	165.613	-0.853824	0.318426	7.10466	0.00768839	0.184803
Arsi	274.313	-0.852265	0.406843	4.21503	0.0400675	0.376131
Cd248	2798.6	-0.851645	0.408696	4.24244	0.0394256	0.372421
Trabd2b	746.26	-0.851061	0.332324	6.45584	0.0110588	0.215675
Cd37	431.633	-0.85095	0.306259	7.58474	0.00588646	0.160971
Slc44a4	12.1355	-0.850473	0.559821	2.30161	0.12924	NA
Trf	13334.9	-0.850228	0.323461	6.7978	0.00912703	0.1971
Slc28a2	249.327	-0.85021	0.388488	4.65961	0.0308802	0.334585
Bmp8a	23.9248	-0.849907	0.956116	0.720453	0.395995	0.841034
Gapt	48.7124	-0.84986	0.530104	2.53722	0.11119	0.5629
Lgals1	13722.7	-0.849624	0.13417	39.5385	3.21662e-10	4.85548e-06
Phlda2	31.8769	-0.849448	0.66562	1.56692	0.210655	0.712421
Gpr162	54.288	-0.84923	0.296915	7.96097	0.00477967	0.146051
Ccr8	7.78901	-0.849135	0.60856	1.95085	0.162495	NA
Slc12a1	12.6004	-0.849122	0.768945	1.19659	0.274003	NA
Nek6	306.129	-0.848654	0.2216	14.3264	0.000153695	0.0400723
A830018L16Rik	5.65115	-0.84805	0.873416	0.936539	0.33317	NA
Spag4	10.6045	-0.847605	0.51782	2.68574	0.10125	NA
Chst8	32.881	-0.84753	0.350195	5.81298	0.0159083	0.25376
Pcdhb8	1.96987	-0.847395	1.55043	0.340616	0.559474	NA
Gbp3	423.06	-0.847247	0.34729	5.87375	0.0153683	0.250793
Foxe1	53.7397	-0.846803	2.53905	0.00325891	0.954476	0.995156
Bin2	131.959	-0.846679	0.300312	7.86378	0.00504349	0.147828
Trim43c	2.81921	-0.844542	1.20522	0.491666	0.483185	NA
Galns	238.377	-0.84452	0.144349	34.0147	5.46967e-09	2.75215e-05
Snai1	166.93	-0.844444	0.213131	15.5142	8.18884e-05	0.0332414
Dfna5	65.9307	-0.844289	0.266413	9.94561	0.00161234	0.0949868
Gucy1b2	2.89592	-0.844173	1.04559	0.635522	0.425337	NA
2610016A17Rik	44.1149	-0.844117	0.643739	1.67607	0.195448	0.696644
Slc7a7	149.112	-0.843859	0.372102	5.00618	0.0252569	0.306967
Rnf207	14.2525	-0.843849	0.422919	3.93971	0.0471589	0.403605
Lrg1	3415.68	-0.84109	0.311093	7.15003	0.00749627	0.18243
Msx1	43.2747	-0.840889	0.564143	2.18998	0.138911	0.61582
Marcksl1-ps4	15.1904	-0.840294	1.03459	0.638569	0.42423	0.858741
Fes	699.851	-0.839288	0.251089	11.023	0.000899906	0.0766154
Cdh9	34.2452	-0.838822	0.442491	3.49407	0.0615888	0.449992
Fmr1	920.14	-0.838776	0.475431	3.00745	0.0828826	0.506395
Stat2	1038.5	-0.837953	0.317447	6.84254	0.00890123	0.194449
Cyp2c44	8.52968	-0.837591	0.642116	1.65417	0.198392	NA
Cd209a	583.085	-0.837473	0.373661	4.93954	0.026249	0.313261
Ncf2	733.86	-0.837037	0.305694	7.40046	0.00652073	0.171183
Cd8a	13.0883	-0.833307	0.672125	1.32399	0.249877	NA
C130050O18Rik	21.6127	-0.833281	0.467104	3.12067	0.077305	0.494383
Ptpn22	145.634	-0.833222	0.296043	7.83328	0.0051293	0.149514
Gdf6	13.9783	-0.83217	1.01601	0.658017	0.417261	0.854041
Abcd2	1053.28	-0.8317	0.453634	3.30573	0.0690387	0.470892
Apobec3	372.989	-0.831205	0.286241	8.23691	0.0041047	0.134404
Rcor2	71.2532	-0.830071	0.248471	11.0576	0.000883253	0.076208
Zglp1	18.0059	-0.829707	0.419982	3.85628	0.0495602	0.411434
Lrrc3b	17.0175	-0.829271	0.606483	1.78229	0.181868	0.677748
Slc38a5	7.81206	-0.829222	0.791087	1.07228	0.30043	NA
Mxd3	83.0943	-0.829048	0.422166	3.80172	0.0512	0.417291
Tm4sf4	35.6674	-0.828846	2.9872	0.161629	0.687661	0.948899
E030024N20Rik	34.018	-0.828329	0.274273	9.08873	0.00257189	0.111966
Sod3	3864.05	-0.827901	0.28431	8.36706	0.00382082	0.130344
Efemp2	987.247	-0.82711	0.26123	9.88089	0.00167004	0.0966146
Fabp12	3.89351	-0.826974	1.00302	0.66769	0.413858	NA
Rtn4rl2	44.6108	-0.826466	0.407225	4.05277	0.044099	0.394976
Nrg4	155.412	-0.826279	0.298259	7.40082	0.0065194	0.171183
Slc4a5	3.81833	-0.826166	0.911358	0.801664	0.370596	NA
Il1bos	17.6257	-0.82551	0.411735	3.97201	0.0462625	0.402559
Otop1	17.3763	-0.825191	0.73057	1.25956	0.261735	0.756585
Tcp10b	3.28953	-0.824976	0.92727	0.774335	0.378879	NA
Clec7a	83.8154	-0.82458	0.367892	4.96111	0.0259236	0.311575
Gm11567	85.6493	-0.824538	2.97507	0.137384	0.710896	0.953619
Herc6	220.632	-0.824184	0.454578	3.24502	0.0716407	0.477658
Prph	9.66538	-0.823548	0.559101	2.0801	0.14923	NA
C4b	12508.8	-0.823156	0.266745	9.35107	0.00222855	0.106879
Cabp7	2.07025	-0.822878	1.62051	0.252988	0.614979	NA
Actl9	5.26887	-0.822578	0.845135	0.946527	0.330605	NA
Gadl1	139.805	-0.822469	0.650328	1.14807	0.283953	0.776255
Prelp	4458.49	-0.820945	0.410869	3.91224	0.0479357	0.406074
Hgfac	8.62021	-0.820848	0.568759	2.06976	0.150245	NA
Dpep2	286.667	-0.820549	0.248008	10.8238	0.00100202	0.0791689
Bcl2a1d	34.9607	-0.820355	0.335937	5.91994	0.0149705	0.246972
Tex11	3.47217	-0.818942	1.45167	0.314948	0.574659	NA
Cd101	15.0736	-0.818836	0.465585	3.06379	0.0800548	0.500316
Arhgap30	541.833	-0.818801	0.314762	6.66095	0.00985486	0.206153
Plcb2	109.586	-0.817989	0.314694	6.69844	0.00964972	0.20259
Cmtm3	1340.64	-0.817826	0.254093	10.1939	0.00140907	0.0912283
Olfm1	1080.99	-0.817471	0.212028	14.6776	0.000127551	0.0400419
Nlrc3	12.2511	-0.81685	0.520269	2.4406	0.118231	NA
Ptchd3	3.73764	-0.816539	1.00719	0.649639	0.420242	NA
Orm2	34.652	-0.816385	0.436086	3.38686	0.0657179	0.46398
Dscaml1	8.30366	-0.816172	1.01956	0.633387	0.426116	NA
Sp140	294.047	-0.816156	0.31149	6.77063	0.00926703	0.197579
P2ry12	37.597	-0.816136	0.592557	1.88182	0.170127	0.66431
Padi3	2047.46	-0.81608	1.78981	0.144231	0.70411	0.95199
Ptgir	131.225	-0.815842	0.395235	4.21636	0.0400361	0.37607
C2cd4d	7.48403	-0.815442	0.573857	1.9739	0.160035	NA
Msln	28.6745	-0.81508	0.587241	1.67024	0.196227	0.697633
Teddm1a	2.80916	-0.81484	1.26234	0.421047	0.516415	NA
Cyp2a5	11.5795	-0.814432	0.884486	0.766384	0.381338	NA
Batf3	100.461	-0.813847	0.378179	4.57142	0.0325097	0.344011
Sla	268.728	-0.81354	0.288498	7.86431	0.005042	0.147828
Hcst	49.1179	-0.813398	0.308243	6.86386	0.00879564	0.193825
Nid2	397.471	-0.812077	0.331818	5.91519	0.0150109	0.247368
Lrrc17	393.656	-0.811219	0.431298	3.45545	0.0630434	0.454792
Ccl20	34.3763	-0.811066	0.511565	2.27817	0.131207	0.598955
D030025P21Rik	3.50374	-0.810542	0.972005	0.694876	0.404511	NA
Ucn	6.76454	-0.809865	1.01045	0.627023	0.42845	NA
Tex14	6.19521	-0.809264	0.599918	1.83572	0.175453	NA
Ly6g6d	400.79	-0.807889	1.18843	0.320883	0.571078	0.91395
Kcnk10	3.89421	-0.807121	1.39415	0.290664	0.589795	NA
Nepn	8.93456	-0.806731	0.731519	1.09728	0.294864	NA
Tnfsf9	64.141	-0.805901	0.35809	5.03539	0.0248345	0.304883
Map4k1	191.24	-0.80493	0.325048	6.05983	0.0138291	0.239119
Lcat	49.1382	-0.804327	0.254202	9.97941	0.001583	0.0937075
Ddx58	569.201	-0.803553	0.364086	4.75646	0.0291885	0.327282
Fam222a	22.2022	-0.803266	0.47342	2.8083	0.093778	0.529112
Cend1	8.44382	-0.802611	0.566543	1.87741	0.170629	NA
Cyp46a1	27.3809	-0.800913	0.339521	5.51515	0.0188525	0.272323
Asgr2	36.3766	-0.800534	0.435564	3.3475	0.067307	0.467866
Ly6i	8.34949	-0.80043	0.653102	1.52251	0.21724	NA
Mir99a	18.1227	-0.800357	0.472868	2.82379	0.0928769	0.527059
Ctsc	2416.23	-0.798825	0.406966	3.774	0.052055	0.419749
E330020D12Rik	11.4519	-0.798649	0.59225	1.8355	0.175479	NA
Thrsp	3198.55	-0.797942	0.418387	3.55422	0.0593942	0.443378
Pkp2	246.487	-0.797546	0.33151	5.70628	0.0169043	0.261445
Tcerg1l	11.2301	-0.797442	0.636714	1.52745	0.216496	NA
Igtp	840.729	-0.796866	0.319488	6.13548	0.0132495	0.23392
Uprt	13.1952	-0.796418	1.10047	0.531408	0.466015	NA
Arl11	69.417	-0.796383	0.396884	3.98527	0.0458998	0.40189
Gsdmd	602.856	-0.796178	0.236669	11.1848	0.000824704	0.0745278
Steap1	41.1414	-0.795923	0.721726	1.18059	0.277235	0.769418
Tdrd5	3.01103	-0.794129	1.00392	0.631736	0.426719	NA
Dock10	308.76	-0.793915	0.297339	7.05115	0.00792144	0.185851
Slc39a12	6.2445	-0.793306	0.863832	0.83255	0.361536	NA
Tnfsf14	24.2247	-0.793159	0.512337	2.38119	0.122804	0.58147
Lbp	2430.65	-0.791894	0.311252	6.37185	0.0115945	0.219818
Pdcd1lg2	13.087	-0.791632	0.579313	1.76905	0.183499	NA
H1fx	158.96	-0.791627	0.418748	3.47947	0.0621345	0.452499
Cyp7b1	126.591	-0.790723	0.29566	7.07732	0.00780656	0.185527
Fbxw17	344.116	-0.79038	0.344404	5.10746	0.0238232	0.298186
Kmo	93.4333	-0.790093	0.383673	4.20046	0.0404131	0.377965
Lrrc27	73.5211	-0.789905	0.200345	15.4977	8.26073e-05	0.0332414
Klhdc8a	54.3652	-0.789039	0.57398	1.85338	0.173391	0.665482
Psma8	5.28076	-0.78832	1.05917	0.543851	0.460841	NA
Rptn	177.713	-0.788055	0.815913	0.836561	0.360382	0.824152
9530053A07Rik	15.1962	-0.787091	0.455057	2.84211	0.0918237	0.525368
Serpina3n	4958.14	-0.786113	0.318467	6.01523	0.0141829	0.241192
Nrp	35.214	-0.785503	0.357375	4.71273	0.02994	0.32994
Sfrp4	1242.38	-0.785406	0.477213	2.6689	0.102326	0.545994
H2-Eb2	5.47944	-0.785313	0.786819	0.964511	0.326053	NA
Gm12295	2.79359	-0.783961	1.27825	0.367522	0.544358	NA
Usp35	192.133	-0.783517	0.232301	11.1825	0.000825722	0.0745278
Gpx7	521.56	-0.783487	0.226524	11.7867	0.000596567	0.0647315
Cxcl13	348.203	-0.782244	0.760621	0.982629	0.32155	0.79977
Ssc5d	736.177	-0.781722	0.246881	9.91052	0.00164337	0.0957785
Spata22	2.33419	-0.781605	1.4467	0.270046	0.603301	NA
Crlf2	308.36	-0.781388	0.190452	16.6135	4.58247e-05	0.0256194
5430427O19Rik	34.351	-0.780844	0.392557	3.90714	0.0480814	0.406833
Fermt3	823.909	-0.780414	0.314749	6.0482	0.0139204	0.239475
D6Ertd527e	22.4711	-0.78021	0.470886	2.71018	0.0997097	0.542113
Slamf7	115.26	-0.780201	0.318476	5.85879	0.0154994	0.251304
Klrb1a	11.2624	-0.780178	0.466601	2.82607	0.0927452	NA
St3gal1	1690.39	-0.779732	0.378265	4.06522	0.0437749	0.393792
Dmc1	4.5927	-0.778185	0.832568	0.821578	0.364719	NA
Gsap	86.6368	-0.778112	0.261778	8.67117	0.00323283	0.120791
Gfra4	67.032	-0.776777	0.287068	7.14896	0.00750076	0.18243
Slc1a5	6465.19	-0.776252	0.270262	8.15191	0.00430159	0.137008
Ikzf1	310.473	-0.776058	0.325531	5.61034	0.0178548	0.26738
Ccdc88b	196.036	-0.775904	0.228528	11.3608	0.000750108	0.0730508
5031426D15Rik	58.6724	-0.775439	0.409701	3.30509	0.0690657	0.470892
Fndc7	30.1749	-0.775027	0.357768	4.66306	0.0308182	0.334436
Vcan	505.223	-0.774809	0.405356	3.60023	0.0577714	0.438001
Lcp1	2736.94	-0.774466	0.283525	7.37066	0.00662968	0.17314
C430049B03Rik	11.6807	-0.773968	0.44263	3.07671	0.0794211	NA
Gprin3	8.06588	-0.773951	0.736676	1.09101	0.296248	NA
4933407E24Rik	4.65523	-0.773546	0.943069	0.664006	0.415149	NA
F630028O10Rik	50.6525	-0.773104	0.557153	1.89202	0.168974	0.664062
Mgst2	168.952	-0.772515	0.378331	3.92241	0.0476466	0.405654
BC049762	4.13332	-0.772391	0.901711	0.705301	0.401008	NA
Mfng	610.014	-0.772268	0.343663	4.90258	0.0268166	0.316494
Dscc1	36.8923	-0.771785	0.334621	5.29618	0.0213723	0.282862
Gm21188	94.5954	-0.771109	0.25524	9.0408	0.0026402	0.113807
Il3ra	517.465	-0.771012	0.274473	7.74047	0.00539968	0.152637
Lat2	288.316	-0.77029	0.314046	5.88754	0.0152484	0.24921
Pik3cg	196.331	-0.770274	0.319684	5.7433	0.0165516	0.257785
Tnfsf13	22.7313	-0.768393	0.405284	3.57729	0.0585747	0.440112
Ctsz	3996.02	-0.768384	0.250603	9.28398	0.00231167	0.107699
Cd33	47.4338	-0.767926	0.303989	6.34153	0.0117943	0.22166
Lrrc55	6.21101	-0.767655	1.10712	0.458735	0.498216	NA
Mroh7	6.22693	-0.767215	0.77497	0.959732	0.327254	NA
Foxf2	7.7217	-0.76681	0.900579	0.668004	0.413748	NA
Scamp5	388.773	-0.766079	0.279501	7.40642	0.00649917	0.171183
1700003M07Rik	2.51734	-0.765947	1.31755	0.340462	0.559562	NA
Strc	5.76833	-0.765703	0.716153	1.09669	0.294993	NA
Cpne9	3.78049	-0.764927	1.26809	0.332306	0.564304	NA
Cnnm2	246.886	-0.764803	0.311322	5.92667	0.0149134	0.246514
5830416P10Rik	8.38597	-0.764538	0.981112	0.571274	0.449753	NA
Chpf	1441.76	-0.763684	0.264108	8.17517	0.00424677	0.136393
Kcnd1	65.9293	-0.762932	0.445665	2.89372	0.0889251	0.519507
Slc41a2	143.142	-0.762634	0.262262	8.28363	0.0040004	0.133009
Dram1	942.13	-0.762278	0.256761	8.71652	0.00315339	0.119299
Aldh1l1	961.593	-0.762074	0.301243	6.32592	0.0118986	0.221894
Htra3	5255.74	-0.762039	0.218885	11.9837	0.000536682	0.0618413
Gm10100	49.2872	-0.7616	2.61934	0.124949	0.723728	0.957467
Cmtm7	547.539	-0.761571	0.27075	7.81504	0.00518133	0.149638
Was	186.534	-0.761407	0.360118	4.42849	0.0353437	0.35782
Plek	383.292	-0.760029	0.358854	4.43781	0.0351513	0.35691
Slfn9	44.6265	-0.759428	0.61751	1.50404	0.220051	0.725867
9130209A04Rik	1.73584	-0.757895	1.8222	0.0857879	0.769602	NA
Ghrl	5.53107	-0.757344	0.70805	1.13677	0.286336	NA
Stkld1	7.31844	-0.75506	0.629795	1.42559	0.232486	NA
Myl6b	299.902	-0.755042	0.550952	1.65629	0.198105	0.698463
Gnat1	32.9753	-0.755005	0.329448	5.21422	0.0224029	0.289779
2310002F09Rik	14.0447	-0.754857	0.560285	1.73496	0.187778	0.686989
Psmb8	2494.89	-0.754687	0.183649	16.697	4.38492e-05	0.0256194
Csf1	1919.09	-0.754659	0.317015	5.50399	0.0189731	0.272984
Cdo1	3832.88	-0.75465	0.373012	4.04676	0.0442562	0.394976
Krtap19-5	242.942	-0.754619	2.96977	0.134151	0.714166	0.953828
Irf4	772.064	-0.754473	0.365932	4.18092	0.0408815	0.380458
Thy1	4580.07	-0.754297	0.288769	6.74719	0.00938955	0.199346
Ripk3	225.083	-0.753279	0.315201	5.63693	0.017586	0.265726
Adnp	5.86993	-0.753024	0.708979	1.07267	0.300344	NA
Fyb	394.483	-0.75302	0.335283	4.99204	0.0254642	0.307869
Usp18	675.315	-0.752585	0.319141	5.46946	0.0193516	0.274585
Gm3604	27.8702	-0.752297	0.352344	4.58075	0.032333	0.342985
Alb	118.366	-0.751652	0.369349	4.091	0.043112	0.391099
Rnasel	454.722	-0.75101	0.274859	7.37081	0.00662912	0.17314
4933409K07Rik	4.04076	-0.750977	0.806908	0.852974	0.355712	NA
Pde6a	4.58688	-0.750857	0.986526	0.584995	0.444361	NA
Etv1	77.457	-0.750632	0.436708	2.92682	0.087119	0.514997
Agpat2	1512.52	-0.750469	0.295233	6.37794	0.0115547	0.219818
Itga4	170.392	-0.750268	0.41907	3.17302	0.0748639	0.48689
Parp14	1177.83	-0.749436	0.340825	4.75105	0.0292804	0.327282
Hmha1	888.281	-0.749308	0.255007	8.54593	0.00346297	0.122773
Psmb10	1384.18	-0.749175	0.20921	12.6824	0.000369108	0.0551652
H2-DMb1	1428.65	-0.749073	0.197204	14.2689	0.000158465	0.0400723
Gm11201	2.79943	-0.749016	1.03814	0.520593	0.470589	NA
Sdf2l1	649.805	-0.748718	0.348837	4.51932	0.0335142	0.349618
Socs1	135.073	-0.747832	0.25977	8.15752	0.0042883	0.137008
Xcr1	25.5903	-0.747372	0.423522	3.01575	0.0824593	0.506112
Kcne1l	19.1089	-0.746272	0.54147	1.87507	0.170895	0.665187
Mgam	2.81854	-0.746257	1.51619	0.508364	0.475848	NA
Apobr	398.978	-0.746195	0.225955	10.8052	0.00101215	0.0791689
B3galnt1	235.052	-0.746133	0.28528	6.78002	0.00921841	0.19756
Plaur	221.803	-0.746087	0.253634	8.56582	0.00342533	0.122567
Rimbp2	2.87301	-0.74599	1.02856	0.540481	0.462234	NA
Ifitm3	7717.66	-0.745166	0.335939	4.82967	0.027974	0.322342
Aqp5	53.0398	-0.745087	0.671734	1.16359	0.280722	0.772491
Fndc3c1	2.94001	-0.744277	1.07229	0.483317	0.486924	NA
Grem2	358.055	-0.743756	0.352382	4.40751	0.035781	0.359082
Bcl2a1b	49.5894	-0.743642	0.378056	3.79065	0.0515398	0.417905
Epha10	11.8691	-0.7436	0.710106	1.07841	0.299055	NA
Ccdc180	9.45496	-0.743572	0.731389	1.00102	0.317064	NA
1700007K13Rik	25.231	-0.743488	0.495365	2.22422	0.135862	0.608715
Il4ra	2259.38	-0.743309	0.309722	5.56816	0.01829	0.269091
Ntrk2	1828.47	-0.742986	0.323842	5.18216	0.0228199	0.292416
Ptger2	45.8895	-0.742443	0.355999	4.32737	0.0375042	0.364285
Rnf180	23.5996	-0.741003	0.46153	2.44832	0.117651	0.572426
Tnfaip8l2	376.886	-0.740222	0.232044	10.0619	0.00151368	0.091931
Matn4	61.1088	-0.738907	0.458926	2.41869	0.119895	0.577293
Dnm1	992.394	-0.738875	0.21175	12.0393	0.000520915	0.0610235
Emilin2	1956.51	-0.738317	0.386151	3.55171	0.059484	0.443413
Ascl4	14.7925	-0.738127	0.645073	1.28495	0.25698	0.751766
Eci3	34.2497	-0.73804	0.433907	2.86042	0.0907839	0.523054
Myo7b	3.68717	-0.736977	1.12957	0.415754	0.519063	NA
Erdr1	58.7128	-0.736756	1.24478	0.230942	0.630826	0.930643
Oscar	3.6779	-0.736429	0.822477	0.773458	0.379149	NA
Omg	4.15423	-0.736366	0.778764	0.913353	0.339226	NA
Ada	78.5037	-0.736306	0.344884	4.50635	0.0337692	0.350582
Zfp872	29.6187	-0.735905	0.449631	2.56691	0.109121	0.557505
Ninj1	1726.47	-0.735685	0.222071	10.8346	0.000996233	0.0791689
Il1rl1	149.258	-0.735615	0.418217	3.0174	0.0823757	0.506112
Fam167b	43.1924	-0.735598	0.518596	1.95284	0.162281	0.652888
Vav1	343.127	-0.735482	0.304946	5.75575	0.0164348	0.256943
Cpxm1	1598.29	-0.735454	0.284132	6.60234	0.0101845	0.209441
Pla2g7	735.285	-0.735284	0.35653	4.20887	0.040213	0.376617
Snhg11	156.495	-0.73472	0.433898	2.83314	0.0923378	0.526576
Scrg1	16.076	-0.734612	1.0296	0.484636	0.48633	0.885864
4930578M01Rik	11.2643	-0.734497	0.590712	1.49209	0.221893	NA
Igf2bp1	2.37489	-0.734369	1.10292	0.406685	0.523657	NA
Ubash3a	5.51031	-0.734292	0.713859	0.998672	0.317632	NA
Plod2	249.595	-0.733494	0.577463	1.50405	0.220049	0.725867
Gpr35	68.6056	-0.73325	0.59132	1.52083	0.217494	0.723371
I830077J02Rik	20.4409	-0.732476	0.662943	1.20278	0.272767	0.765605
Acan	17.7845	-0.732254	1.28183	0.277668	0.598234	0.920314
Chrna7	5.04475	-0.731935	1.14431	0.409327	0.522311	NA
Nostrin	67.8933	-0.731814	0.312403	5.42622	0.0198366	0.276646
Tpsg1	50.1994	-0.731257	0.331523	4.81606	0.0281957	0.32317
Acsm1	18.9951	-0.73096	0.614941	1.30365	0.253547	0.75038
Nme4	159.512	-0.73083	0.363482	3.99749	0.0455681	0.400612
H2-Ab1	16892.5	-0.730683	0.193788	14.0617	0.000176913	0.0423888
Prkcdbp	3624.4	-0.730368	0.124465	34.024	5.44354e-09	2.75215e-05
Odf3l1	20.0291	-0.729313	0.640368	1.2813	0.257657	0.752891
Tmem200c	4.67297	-0.728993	0.730206	1.01356	0.314051	NA
Pbx4	39.6171	-0.728863	0.271237	7.18113	0.00736742	0.180831
Dhrs9	50.3082	-0.728582	0.557884	1.63937	0.200412	0.701417
1700024P16Rik	35.3338	-0.727367	0.533391	1.77395	0.182894	0.679693
Pira6	8.35491	-0.727153	0.709334	1.03594	0.308767	NA
Neto1	4.33236	-0.727045	1.44327	0.442885	0.505733	NA
Slc22a12	4.84792	-0.726893	1.27624	0.319357	0.571994	NA
Csf1r	3431	-0.726508	0.267444	7.2727	0.00700106	0.176724
H2-Oa	35.2206	-0.725844	0.344734	4.40445	0.0358453	0.359082
Tubb3	273.326	-0.725601	0.71963	0.962462	0.326567	0.802609
Spink6	4.09554	-0.725549	1.30075	0.423868	0.515013	NA
Lpo	14.2592	-0.725543	0.534632	1.82138	0.177149	0.672422
Me2	468.621	-0.725373	0.36234	3.89029	0.0485659	0.408642
Nppb	4.94984	-0.724225	0.77124	0.882889	0.347412	NA
Drd1	5.92211	-0.723269	0.658449	1.21582	0.270182	NA
Lrmp	446.945	-0.723032	0.25423	8.01666	0.00463489	0.143663
3300002I08Rik	10.4156	-0.723005	0.472727	2.35205	0.125118	NA
Galk1	430.132	-0.722958	0.23034	9.75591	0.00178747	0.0986
Best1	35.0198	-0.722454	0.322846	4.99489	0.0254222	0.307869
Tpsb2	840.068	-0.722259	0.328209	4.79097	0.0286093	0.32575
Fcmr	4.10498	-0.722182	1.13896	0.398958	0.527628	NA
Tsks	4.64968	-0.721742	0.666487	1.1599	0.281486	NA
Serpina11	9.19151	-0.721626	1.45941	0.220856	0.638389	NA
Tdrp	351.752	-0.720503	0.308047	5.41701	0.0199414	0.27682
Lpl	28144.6	-0.7205	0.435786	2.68086	0.101561	0.545054
Gm5577	19.6125	-0.720167	0.496839	2.00454	0.156829	0.645038
E2f1	442.003	-0.719816	0.227562	9.80881	0.00173678	0.0982173
Ccdc80	8517.67	-0.719412	0.271827	6.92976	0.00847729	0.189859
Clec4g	21.9988	-0.719276	0.565699	1.60937	0.204581	0.707213
Cyp4f18	128.874	-0.718925	0.440268	2.63213	0.104721	0.551331
C4a	42.9563	-0.718632	0.269683	7.06934	0.00784141	0.185527
Spag11b	2.41978	-0.718473	1.29168	0.2933	0.588114	NA
F2rl2	49.402	-0.718429	0.302441	5.57873	0.0181799	0.268786
Flt3	101.868	-0.718225	0.353676	4.02381	0.0448623	0.397182
Gm11837	6.55275	-0.71815	0.653547	1.21363	0.270614	NA
Hist1h3e	4.04583	-0.718084	0.805149	0.782822	0.376279	NA
Pabpc1l	25.9357	-0.717591	0.320047	5.01021	0.0251982	0.306799
1600010M07Rik	35.3853	-0.717203	0.370576	3.73552	0.0532672	0.423787
Stx1b	10.5452	-0.716283	0.618732	1.32848	0.249075	NA
Fam69b	105.033	-0.716261	0.3756	3.59825	0.0578403	0.438303
45352	152.126	-0.716029	0.375989	3.59363	0.0580014	0.439083
Myog	198.467	-0.71592	0.530718	1.59754	0.206253	0.707213
Adamts15	383.749	-0.715897	0.422473	2.82047	0.093069	0.527554
Krt28	6630.54	-0.71557	1.22058	0.010883	0.916914	0.989299
Aunip	35.6763	-0.715081	0.598693	1.3996	0.23679	0.737699
Sned1	95.8693	-0.714683	0.448111	2.51873	0.112501	0.564188
Cd163l1	42.4719	-0.714249	0.419889	2.82587	0.0927567	0.527059
Anks4b	8.53102	-0.713858	1.50723	0.0466196	0.829053	NA
Gm5547	25.7997	-0.713834	0.316697	5.04973	0.0246297	0.303866
Lgals9	2023.64	-0.713574	0.305038	5.37801	0.0203922	0.278885
Emilin1	648.244	-0.713281	0.266427	7.0732	0.00782455	0.185527
Il18rap	29.0827	-0.713278	0.427917	2.74718	0.0974263	0.537217
Stk33	6.71872	-0.712909	0.913048	0.640255	0.423619	NA
Snord45b	4.39895	-0.71286	0.669785	1.14098	0.285445	NA
Svep1	1616.72	-0.712049	0.3333	4.50987	0.0336998	0.350582
Gfy	1.62934	-0.712001	2.03664	0.153267	0.695433	NA
Adamts4	35.8334	-0.711967	0.525705	1.72064	0.189611	0.690347
Cd74	38122.4	-0.711365	0.189914	13.891	0.000193724	0.043165
Sun3	11.5307	-0.710745	0.438291	2.6451	0.10387	NA
Igf1	1217.21	-0.710447	0.272598	6.72633	0.00949996	0.200843
Pmepa1	1647.64	-0.709754	0.305459	5.34018	0.0208393	0.280866
Rasgrp4	463.321	-0.709662	0.261233	7.31587	0.00683483	0.174867
Tll2	3.05511	-0.70965	1.08339	0.427798	0.513072	NA
Fut4	32.5961	-0.709354	0.520428	1.76804	0.183625	0.680534
Dusp2	251.479	-0.709017	0.582275	1.42951	0.231845	0.733628
Palm3	36.2542	-0.708964	0.427219	2.71046	0.0996923	0.542113
Ppia	12215.7	-0.708885	0.377159	3.49788	0.0614474	0.449394
Cd14	412.705	-0.708321	0.24108	8.5278	0.00349763	0.123646
Mybl1	33.3741	-0.707955	0.465224	2.30251	0.129165	0.59538
Aifm2	1196.45	-0.707694	0.285295	6.09121	0.0135856	0.237185
Cd163	2153.42	-0.707508	0.427449	2.69199	0.100854	0.544098
4632428N05Rik	2312.2	-0.707415	0.216222	10.5727	0.00114771	0.0827944
Bglap3	191.317	-0.707367	0.414042	2.58315	0.108006	0.557125
Oas1b	173.104	-0.70736	0.382068	3.39415	0.065428	0.463571
Snord52	17.0775	-0.706001	0.628834	1.24357	0.264785	0.759193
Gfi1	10.9269	-0.705956	0.59186	1.40218	0.236359	NA
Gm10142	27.7194	-0.705493	2.9836	0.0958293	0.756893	0.964674
Jakmip1	9.96053	-0.704526	0.554564	1.61704	0.203506	NA
Nt5c1b	3.0294	-0.704004	1.01961	0.469104	0.4934	NA
Slc22a14	4.69857	-0.703566	0.77271	0.809467	0.368278	NA
Igfbp2	2655.64	-0.703496	0.320229	4.55458	0.0328309	0.34622
Krt26	2155.66	-0.702465	2.12803	0.0765478	0.782031	0.968109
Abca9	543.574	-0.702121	0.413718	2.85265	0.0912237	0.523981
Gspt2	56.358	-0.701178	0.333206	4.3832	0.0362949	0.360666
Vsig4	10.9807	-0.700808	0.618776	1.23776	0.265902	NA
Khdc3	4.25005	-0.700736	0.767668	0.844215	0.358194	NA
Syt1	18.3144	-0.699514	0.608317	1.22684	0.268022	0.761919
Mrc2	1784.51	-0.69925	0.245194	7.98775	0.00470948	0.144715
Zfyve28	25.247	-0.699161	0.457833	2.31465	0.12816	0.593431
D730005E14Rik	48.2474	-0.698965	0.371231	3.52409	0.0604831	0.446648
Cacna1d	53.2949	-0.698625	0.261882	7.09805	0.00771676	0.184896
Psmb9	1172.66	-0.698074	0.175265	15.6943	7.44501e-05	0.0330537
Tbata	5.22094	-0.697605	0.840819	0.630406	0.427206	NA
Pcbd1	79.9623	-0.697023	0.378658	3.29317	0.0695687	0.471332
Mmp23	808.61	-0.696962	0.201835	11.816	0.000587242	0.0647038
Ffar4	78.7586	-0.696471	0.315791	4.78168	0.028764	0.326149
Ly6e	17519.4	-0.696323	0.181927	14.5071	0.00013963	0.0400723
Dynlt1a	64.5111	-0.696239	0.379686	3.31776	0.0685353	0.470271
BC028528	47.2845	-0.695813	0.326289	4.52054	0.0334903	0.349618
Scimp	60.9882	-0.695713	0.304137	5.24027	0.0220699	0.288687
Rad54l	53.0008	-0.69547	0.389364	3.15321	0.0757777	0.491044
Klhl6	124.282	-0.694369	0.389515	3.14097	0.0763484	0.491044
Gzmc	91.9114	-0.69393	0.537598	1.4405	0.230058	0.732092
Itgax	242.033	-0.693508	0.188149	13.4241	0.000248416	0.0455192
Marcksl1	1500.62	-0.692134	0.471446	2.1267	0.144752	0.626802
Tbrg3	8.38852	-0.691412	0.578004	1.39667	0.237282	NA
Hebp1	917.19	-0.691285	0.247794	7.67142	0.00561022	0.157117
Lsp1	3000.31	-0.690832	0.255211	7.25966	0.00705207	0.177158
H2-T22	4.70581	-0.689009	0.684655	1.00808	0.315363	NA
Mfsd12	143.954	-0.688989	0.317509	4.67748	0.0305605	0.332596
Snord49a	6.71675	-0.688818	0.713998	0.926109	0.335876	NA
4930512J16Rik	13.0143	-0.688716	0.502346	1.87796	0.170566	NA
Pspn	9.61032	-0.687715	0.529114	1.67566	0.195502	NA
Gm1965	2.82468	-0.687387	0.882362	0.609441	0.434998	NA
Tmeff2	376.013	-0.687318	0.330522	4.25897	0.0390437	0.370436
Vwa3a	20.6288	-0.686436	0.611682	1.24811	0.263913	0.758236
Gm6548	450.431	-0.68611	0.226007	9.08638	0.00257521	0.111966
Sardh	374.506	-0.686109	0.328374	4.30603	0.0379774	0.365372
Dnaic2	16.7166	-0.68487	0.564637	1.45055	0.22844	0.731822
Syne4	10.1369	-0.684706	0.410196	2.80422	0.0940166	NA
Grn	10082.7	-0.68447	0.244336	7.76984	0.00531257	0.151881
Akr1b8	423.503	-0.684294	0.206287	10.8944	0.000964529	0.0791281
Tlr5	84.4761	-0.684	0.392667	3.01588	0.0824527	0.506112
Gm10584	9.81708	-0.683985	0.570329	1.3807	0.239982	NA
Slc12a3	2.60396	-0.683903	1.06844	0.371016	0.542451	NA
Sirpa	2909.44	-0.683611	0.251102	7.33221	0.00677299	0.174121
Ccdc125	34.8276	-0.683586	0.42081	2.60265	0.106685	0.554409
Camk1g	8.58793	-0.6835	0.53796	1.62686	0.202138	NA
Gmnc	2.37204	-0.682919	1.45322	0.224433	0.635682	NA
Tubb1	2.692	-0.682762	1.11221	0.365575	0.545426	NA
Ccne1	89.8592	-0.682694	0.321045	4.47786	0.0343367	0.353797
Nuggc	17.3836	-0.682693	0.412957	2.70046	0.100319	0.543547
Efhd2	2890.52	-0.682328	0.164301	17.0909	3.56328e-05	0.0233859
Gbp9	135.338	-0.682311	0.461503	2.167	0.141001	0.620257
Shh	59.5536	-0.681905	1.69119	0.150936	0.697642	0.950854
Irf8	277.149	-0.681537	0.231251	8.61264	0.00333838	0.122567
9030025P20Rik	39.5388	-0.681306	0.326362	4.30765	0.0379414	0.365294
Ncf4	199.391	-0.680997	0.284467	5.65719	0.0173839	0.264857
Mcpt4	1971.17	-0.680759	0.310908	4.74372	0.0294054	0.327282
C1rl	103.216	-0.680642	0.294442	5.29708	0.0213612	0.282862
Col6a2	7322.66	-0.680451	0.234842	8.31299	0.00393626	0.13204
Anxa3	1542.68	-0.679668	0.412592	2.60706	0.106389	0.554161
Fgf10	165.913	-0.679554	0.350417	3.7166	0.0538741	0.424484
AW822252	9.88523	-0.679177	0.681084	0.987182	0.320432	NA
D830046C22Rik	5.35081	-0.678932	0.780527	0.744815	0.388123	NA
Nptxr	2.36833	-0.678718	1.18797	0.344579	0.557198	NA
Gm14379	9.39773	-0.678677	0.429071	2.50249	0.113667	NA
Cnr1	24.7309	-0.678562	0.499952	1.82258	0.177006	0.672348
Serpina3c	1487.62	-0.676394	0.359389	3.51073	0.0609726	0.447745
Lat	146.735	-0.676323	0.238042	7.74171	0.00539597	0.152637
Sh3bgrl3	5282.05	-0.676046	0.191616	12.2946	0.00045428	0.0587217
Twist2	432.496	-0.675714	0.191339	12.2613	0.00046246	0.0587217
Hpse	409.206	-0.675465	0.279614	5.78151	0.0161956	0.255458
Ccno	9.629	-0.675385	0.611391	1.22604	0.268179	NA
Madcam1	2.25637	-0.67483	1.27709	0.276538	0.598979	NA
Tmem181c-ps	21.8325	-0.674324	0.388637	2.94974	0.0858914	0.511452
Nlgn1	2.03955	-0.674115	1.44904	0.217951	0.640606	NA
Ephb1	155.251	-0.673525	0.646452	1.06697	0.301631	0.787872
Tulp1	9.0394	-0.673347	0.825451	0.642947	0.422646	NA
Cd2	123.677	-0.672545	0.267801	6.27302	0.012259	0.225177
Gm3238	60.5839	-0.672386	2.97054	0.05958	0.807161	0.971983
Prss35	16.9802	-0.672129	0.937439	0.469395	0.493266	0.88906
Prr22	10.8691	-0.671887	0.472962	2.00535	0.156745	NA
Rgs19	408.259	-0.671643	0.172743	14.9907	0.000108045	0.0382894
A330033J07Rik	8.20882	-0.671539	0.813183	0.650481	0.419941	NA
Lrp1	10563.5	-0.671428	0.187328	12.7324	0.000359384	0.0549261
BC030867	56.1803	-0.670323	0.469704	1.97934	0.15946	0.64927
Slc44a3	61.2482	-0.669632	0.3843	2.98913	0.083825	0.507896
D330050G23Rik	3.07091	-0.669339	1.01177	0.438041	0.508069	NA
Angptl4	2789.44	-0.669166	0.388771	2.90847	0.0881154	0.517845
Pcdhb11	5.0191	-0.669072	0.947134	0.498533	0.480145	NA
Sass6	111.989	-0.668333	0.374779	3.11809	0.0774276	0.494383
Gcnt1	218.943	-0.668297	0.347982	3.5643	0.0590346	0.442299
Ccdc148	4.74858	-0.667954	0.762491	0.758646	0.383752	NA
Otof	20.1791	-0.667098	0.51198	1.61323	0.204038	0.707167
Dcst1	32.487	-0.667026	0.420459	2.48304	0.11508	0.568432
Ccdc159	26.1476	-0.666818	0.428115	2.40425	0.121006	0.579134
Clstn3	328.247	-0.666698	0.306857	4.32659	0.0375213	0.364285
Tmem173	487.009	-0.666541	0.29712	4.92568	0.0264605	0.314531
Hmga2-ps1	262.298	-0.665918	0.274803	5.82792	0.0157737	0.253034
Adam23	550.799	-0.66512	0.274169	5.83431	0.0157166	0.252385
Fbn2	29.37	-0.664461	0.69171	0.908551	0.340499	0.811024
Lypd2	25.2544	-0.664151	0.414584	2.55065	0.110249	0.559964
Fam64a	76.481	-0.664048	0.504214	1.71863	0.189869	0.690454
Tnfsf13b	73.0954	-0.663766	0.316724	4.36912	0.0365959	0.360978
Tnfrsf1b	933.125	-0.66357	0.243081	7.35297	0.00669521	0.17365
Psca	10.9923	-0.663379	0.516182	1.61549	0.203722	NA
Fam189a1	4.85693	-0.663244	0.860492	0.540072	0.462403	NA
Stard6	14.6892	-0.662551	0.500899	1.73257	0.188084	0.687272
Blvrb	1375.92	-0.662369	0.125763	27.5266	1.54952e-07	0.000467799
Tmem150b	23.7462	-0.661946	0.414165	2.5449	0.110651	0.561437
Rbp2	247.977	-0.66176	0.48225	1.75314	0.185483	0.68256
AI507597	5.29336	-0.661678	0.810973	0.667061	0.414078	NA
Arl5c	54.0363	-0.661563	0.382868	2.90394	0.0883632	0.518198
Trp53cor1	8.61491	-0.660604	0.590724	1.22878	0.267645	NA
Aqp7	692.021	-0.659536	0.635667	1.04665	0.306279	0.78946
Clec2i	25.4484	-0.659223	0.591076	1.23576	0.266289	0.759859
Ror2	259.027	-0.65909	0.358888	3.29265	0.0695908	0.471332
Ccl24	356.186	-0.658808	0.425302	2.21612	0.136576	0.610308
Clec4n	140.595	-0.658807	0.300949	4.73729	0.0295156	0.327842
Cd86	242.808	-0.658767	0.297982	4.85272	0.0276025	0.320016
Pdgfd	67.2297	-0.658721	0.511956	1.65274	0.198586	0.698463
Rpl39l	275.867	-0.658605	0.189644	11.9516	0.000546004	0.0624389
Cd302	951.737	-0.65804	0.219223	8.92953	0.00280596	0.11618
Gm38403	8.24033	-0.657772	0.651395	1.00595	0.315874	NA
Slc6a18	16.517	-0.657767	0.608765	1.13908	0.285848	0.778576
Itih5	1826.68	-0.657621	0.322526	4.11976	0.0423851	0.387994
Edn2	63.647	-0.65739	0.492225	1.76153	0.184434	0.681035
3110070M22Rik	16.2014	-0.657308	0.381152	2.96586	0.0850392	0.509719
Arpc1b	4039.15	-0.656617	0.21181	9.50726	0.00204661	0.102847
Il31ra	278.153	-0.65658	0.767546	0.725522	0.394338	0.839803
Slc26a8	17.4772	-0.655239	0.487852	1.78655	0.181347	0.677644
Fbln2	4362.61	-0.654732	0.166278	15.3701	8.83751e-05	0.0342057
Irgm1	878.66	-0.654215	0.315325	4.25582	0.039116	0.370861
Map1s	444.396	-0.654115	0.128705	25.6936	4.00158e-07	0.000862912
Slc22a3	184.196	-0.654071	0.456791	2.03286	0.153931	0.639755
Il23a	6.0794	-0.653587	0.746676	0.767551	0.380976	NA
Mcpt-ps1	9.54153	-0.652937	0.703991	0.863365	0.352799	NA
Ifi35	1401.14	-0.652826	0.174948	13.8037	0.000202939	0.043165
Fabp2	3.74052	-0.652563	1.69489	0.134888	0.713417	NA
Cd36	10440	-0.651606	0.451741	2.04605	0.152602	0.637212
Scd1	80409.8	-0.651155	0.30541	4.508	0.0337366	0.350582
Reep2	39.1156	-0.651106	0.402905	2.58166	0.108108	0.557291
Tpcn2	292.485	-0.650162	0.275429	5.50332	0.0189804	0.272984
Dmtn	270.217	-0.64945	0.30659	4.44905	0.0349206	0.355874
Serpinb6d	21.8775	-0.649263	0.892162	0.447214	0.503661	0.89141
Chst12	1334.26	-0.649255	0.197163	10.7567	0.00103902	0.0791689
Zmynd12	6.91007	-0.648456	0.618152	1.08189	0.298276	NA
AV051173	7.90738	-0.648296	0.638582	1.01243	0.314321	NA
Defb6	2904.33	-0.647709	0.320858	3.93377	0.0473257	0.403605
Fah	770.006	-0.646915	0.263642	5.96402	0.0146007	0.243988
Ffar2	338.089	-0.646789	0.372013	2.99828	0.0833532	0.506937
Spo11	6.11239	-0.6467	1.09483	0.337732	0.561141	NA
Klrb1f	13.6874	-0.646539	0.374868	2.9907	0.0837438	0.50788
Stard8	898.904	-0.646391	0.308849	4.33317	0.0373766	0.363765
Sh3tc1	439.525	-0.645779	0.205414	9.77313	0.00177081	0.0986
Slc17a9	73.2668	-0.645756	0.278245	5.35287	0.0206882	0.279828
Sprr2a3	32.6285	-0.645558	0.975216	0.393999	0.530205	0.900546
Cxcl17	3.62157	-0.645039	1.08594	0.288396	0.59125	NA
Prune2	370.611	-0.644816	0.334283	3.68789	0.0548089	0.427489
Prr16	142.547	-0.644566	0.309146	4.30794	0.0379349	0.365294
Pcsk5	365.46	-0.64423	0.302863	4.47169	0.0344608	0.353918
2810442N19Rik	2.97701	-0.643995	1.64233	0.129533	0.718917	NA
Pik3cd	687.613	-0.643503	0.228392	7.88137	0.00499467	0.147828
Fbn1	3723.73	-0.643406	0.478837	1.75041	0.185826	0.68299
BC048609	5.90728	-0.643366	0.579332	1.21682	0.269985	NA
Inpp5d	796.322	-0.643148	0.259928	6.07378	0.0137203	0.238083
Pcdhgb1	8.05714	-0.64301	0.711516	0.825008	0.36372	NA
Sik2	189.139	-0.642392	0.463648	1.88942	0.169268	0.664188
Stat1	1820.7	-0.64233	0.228623	7.82367	0.00515663	0.14955
1700012D14Rik	15.6086	-0.642098	0.520735	1.50423	0.220022	0.725867
Apof	38.7809	-0.641891	0.434308	2.06995	0.150227	0.634841
H2-Eb1	13734.1	-0.641366	0.191657	11.0953	0.000865445	0.0759641
9530059O14Rik	1.93742	-0.64132	1.21471	0.297565	0.585413	NA
Nhlrc3	78.2914	-0.640392	0.382073	2.7931	0.0946709	0.530063
Gsn	139711	-0.640379	0.160874	15.7187	7.34935e-05	0.0330537
Pcdh10	11.0613	-0.639575	0.571492	1.2233	0.268714	NA
Eomes	2.83252	-0.639412	1.28732	0.22242	0.637202	NA
2010204K13Rik	23.3366	-0.638463	0.461217	1.90225	0.167827	0.661794
Gsta3	401.398	-0.638003	0.256053	6.15251	0.0131226	0.233146
Sptbn4	13.2209	-0.637885	0.652867	0.845511	0.357825	NA
Chst1	766.994	-0.637572	0.31099	4.16928	0.0411632	0.381435
Tgfb1	1196.17	-0.636723	0.177918	12.7092	0.00036387	0.0549261
Pla2g15	1057.93	-0.636135	0.221511	8.18233	0.00423005	0.136393
Atf7ip2	2.05698	-0.635879	1.87789	0.18214	0.669541	NA
Tmprss11a	2.9602	-0.635605	1.21651	0.271488	0.602335	NA
Gstz1	2697.28	-0.635374	0.280231	5.08806	0.0240911	0.300776
Slc22a18	184.122	-0.635173	0.245569	6.62902	0.0100331	0.207319
Gpx3	27689.9	-0.635081	0.274754	5.23204	0.0221745	0.288869
Syp	339.462	-0.634636	0.429232	2.16257	0.141408	0.620509
Gipr	6.82552	-0.634123	0.807816	0.596503	0.439916	NA
Fam101a	59.3251	-0.633763	0.491122	1.64807	0.199222	0.699524
Gm19434	16.0927	-0.633591	0.49629	1.61441	0.203873	0.707167
Orm3	57.5237	-0.63345	0.379288	2.6387	0.104289	0.551331
Cyp4f14	1.8064	-0.633302	1.43147	0.174133	0.676465	NA
Rrad	173.162	-0.633249	0.417933	2.23711	0.134733	0.606017
Slc7a8	976.362	-0.632979	0.480526	1.69241	0.193284	0.694976
Orc1	29.4708	-0.632181	0.550618	1.30451	0.253391	0.75038
Cd200r3	8.75636	-0.631932	0.634781	0.980943	0.321966	NA
Dgat1	1799.92	-0.631517	0.220714	7.93833	0.00483985	0.147057
Acss3	84.5944	-0.631403	0.498076	1.58285	0.208351	0.708985
Degs2	69.7553	-0.630788	0.509381	1.46229	0.226566	0.73046
Pgd	4186.06	-0.630273	0.244363	6.60116	0.0101912	0.209441
S100a4	5927.96	-0.630123	0.223953	7.84325	0.00510109	0.149227
Cks1b	507.467	-0.629593	0.364381	2.95877	0.0854127	0.510719
Dck	390.839	-0.629356	0.371468	2.81371	0.093462	0.528591
B3gnt6	6.24982	-0.629003	0.708996	0.804122	0.369864	NA
Gm9159	3.46335	-0.628916	0.886041	0.644274	0.422167	NA
Gusb	1366.97	-0.628797	0.192062	10.6361	0.001109	0.0812641
Ism2	14.176	-0.627223	0.60964	1.0407	0.307658	0.791024
Gprc5d	1023.69	-0.626817	2.54944	0.0738815	0.785767	0.968286
2810433D01Rik	35.5128	-0.625602	0.321875	3.71914	0.0537922	0.424239
Fxyd2	264.775	-0.624539	0.284163	4.75902	0.0291451	0.327282
Snora75	11.1169	-0.624457	0.533365	1.3622	0.243156	NA
Gpsm3	539.28	-0.624173	0.196118	10.045	0.0015276	0.091931
Parp11	391.527	-0.623808	0.268529	5.32961	0.0209661	0.281569
Prr7	66.809	-0.623669	0.340752	3.32669	0.0681638	0.469652
5730460C07Rik	1.63643	-0.623396	1.9567	0.102456	0.748903	NA
Traf3ip3	32.7367	-0.623162	0.36828	2.81007	0.0936745	0.529
Derl3	13.4926	-0.621869	0.569376	1.18918	0.275496	NA
Galnt5	13.8766	-0.621606	0.571727	1.18426	0.276491	0.769051
Apbb1ip	533.839	-0.620954	0.299708	4.25489	0.0391375	0.370861
Phyhipl	7.19617	-0.620681	0.810736	0.550323	0.458186	NA
Spata33	6.33041	-0.62061	0.745299	0.693998	0.404808	NA
Trhde	33.7213	-0.619916	0.532684	1.34551	0.246064	0.743759
Syt13	89.7932	-0.619633	0.350949	3.05727	0.0803768	0.500499
Napsa	382.52	-0.619588	0.202919	9.25851	0.00234404	0.108538
Card9	207.776	-0.619436	0.207081	8.90613	0.00284214	0.11618
Snx8	1018.4	-0.619339	0.163017	14.329	0.000153484	0.0400723
Igsf10	626.761	-0.619174	0.373137	2.72931	0.0985218	0.539525
Prr5	373.389	-0.618133	0.16215	14.4402	0.000144684	0.0400723
Rcn3	3511.35	-0.618121	0.195301	9.94006	0.0016172	0.0949868
Ftl1	33593.8	-0.6174	0.189097	10.5788	0.00114393	0.0827944
Fkbp10	1198.77	-0.617082	0.245843	6.23605	0.0125176	0.22629
Wfdc18	59.5185	-0.616496	0.62752	0.735698	0.391043	0.83911
Wnt8a	2.16515	-0.616322	1.70978	0.119286	0.72981	NA
Rgs8	3.02807	-0.615798	1.41179	0.175316	0.67543	NA
Cd320	644.08	-0.615688	0.219343	7.82191	0.00516167	0.14955
Tvp23a	38.3153	-0.615639	0.375591	2.60978	0.106206	0.554031
Slc25a1	3853.48	-0.615495	0.298686	4.1364	0.0419704	0.386307
Bambi-ps1	41.2362	-0.615267	0.382507	2.57453	0.108596	0.557505
Gpr179	3.54382	-0.615096	1.20575	0.254535	0.6139	NA
Gbp8	28.2369	-0.614342	0.415884	2.17299	0.140453	0.619739
Scarna2	5.1819	-0.614228	0.699648	0.760637	0.383129	NA
Ush1g	9.04383	-0.614035	0.549027	1.23629	0.266186	NA
Cd38	235.977	-0.614026	0.369641	2.68976	0.100995	0.544253
Xlr3b	54.3282	-0.613202	0.456635	1.78412	0.181645	0.677748
Aifm3	13.2306	-0.613188	0.493933	1.54023	0.214584	NA
Fam78b	93.8777	-0.612947	0.258503	5.57768	0.0181908	0.268786
Morc2b	4.51904	-0.612796	0.890283	0.460329	0.49747	NA
Mrps6	814.276	-0.612551	0.178316	11.7153	0.000619886	0.0654348
Gykl1	4.22797	-0.612505	2.18622	0.175751	0.67505	NA
Krtap9-1	33.3535	-0.612365	2.98233	0.0810748	0.775846	0.967266
Bhlha15	7.91776	-0.612098	0.861042	0.500637	0.47922	NA
Dlk1	38.4248	-0.610936	0.436306	1.84999	0.173785	0.666279
Tmem119	476.877	-0.61093	0.238045	6.53571	0.010573	0.213369
Birc5	322.069	-0.610799	0.47941	1.60115	0.205741	0.707213
Oaf	634.061	-0.610791	0.235708	6.64615	0.00993704	0.206896
D830026I12Rik	21.6472	-0.609976	0.419405	2.10736	0.146592	0.630702
Cebpd	2055.06	-0.609891	0.352158	2.977	0.0844555	0.508316
Cysltr1	132.695	-0.609387	0.414337	2.15164	0.142418	0.623419
Gm19402	73.7322	-0.608435	2.97176	0.0630244	0.801778	0.971313
Clcn5	37.5756	-0.607738	0.708841	0.736445	0.390802	0.83911
Myo7a	315.206	-0.606859	0.302625	3.96058	0.0465778	0.403212
Fcgrt	6154.64	-0.606768	0.165192	13.3798	0.000254346	0.0457066
Mcm10	98.0697	-0.606649	0.394597	2.34005	0.126085	0.589535
Bcl3	295.143	-0.606305	0.261349	5.30972	0.0212068	0.282862
H2-DMa	2081.22	-0.606233	0.18614	10.535	0.00117136	0.0827944
Naip6	14.6686	-0.605845	0.685093	0.780449	0.377004	0.834067
Chga	24.3048	-0.605833	0.614228	0.86429	0.352541	0.820945
1700013H16Rik	3.06859	-0.605064	1.69983	0.121411	0.727509	NA
Dpp6	27.2095	-0.604965	0.356753	2.86576	0.0904832	0.522511
Ntn5	9.42647	-0.604929	0.511915	1.37014	0.241787	NA
1700028E10Rik	11.4188	-0.604639	0.510219	1.38018	0.240071	NA
6530402F18Rik	174.545	-0.604637	0.201035	8.95906	0.00276097	0.11591
Gm10872	4.78951	-0.603907	0.944548	0.397893	0.52818	NA
Crip1	6197.67	-0.603809	0.241252	6.21848	0.0126423	0.228
Ifih1	559.047	-0.603526	0.340745	3.11117	0.0777571	0.495354
Parp12	899.459	-0.603198	0.273136	4.83377	0.0279076	0.321822
Clec3b	13086.8	-0.603196	0.229406	6.81974	0.00901556	0.195373
Tex19.1	7.82157	-0.602919	0.594091	1.03362	0.30931	NA
Cck	42.7867	-0.602717	0.331661	3.27841	0.0701969	0.473046
Pyroxd2	117.629	-0.602706	0.285957	4.41893	0.0355423	0.35887
Tfpi	291.663	-0.602563	0.318236	3.54986	0.0595506	0.443472
Nxnl1	19.0252	-0.602384	0.555182	1.16494	0.280442	0.772358
Rab3il1	1075.79	-0.602266	0.233438	6.59998	0.010198	0.209441
Abcc3	185.906	-0.601572	0.217535	7.53265	0.00605907	0.163992
Plin2	5756.95	-0.601141	0.186804	10.0993	0.00148325	0.091931
Gbp2	1093.67	-0.600915	0.258145	5.37315	0.020449	0.278885
Tmem132d	4.26232	-0.599738	0.957337	0.387758	0.53348	NA
1700001C19Rik	9.44111	-0.599639	0.680837	0.764951	0.381783	NA
Cst6	17488.7	-0.599366	0.386123	2.11377	0.14598	0.629679
4930594C11Rik	4.52543	-0.599279	0.772316	0.59314	0.441207	NA
Gm684	51.0009	-0.599276	0.306331	3.8009	0.0512249	0.417291
Crybb1	23.5629	-0.599254	0.616611	0.935676	0.333392	0.806899
2210406O10Rik	10.157	-0.59914	0.445473	1.79993	0.179721	NA
Ces1d	3612.68	-0.598535	0.232849	6.49711	0.010805	0.214626
Olfr920	19.5661	-0.598318	0.487973	1.47142	0.225122	0.729387
Fam20c	362.067	-0.597729	0.201566	8.7326	0.0031257	0.119148
Krtap19-4	121.479	-0.597477	2.97067	0.0737613	0.785937	0.968286
Pnpla3	1728.4	-0.597251	0.271387	4.80978	0.0282987	0.323756
Slc7a11	35.971	-0.59683	0.608983	0.898958	0.343061	0.813562
Dnaaf3	90.2252	-0.595921	0.295147	4.0128	0.045156	0.398847
Gda	2056.35	-0.595514	0.30948	3.63831	0.0564644	0.433315
Meiob	30.9881	-0.595472	0.435622	1.84126	0.174803	0.66786
Ptgis	208.278	-0.594312	0.386155	2.33092	0.126827	0.591245
Traf1	147.801	-0.594144	0.295666	4.00193	0.0454482	0.400023
Zc3h12d	48.3604	-0.593836	0.290314	4.17628	0.0409936	0.380799
Krtap19-1	92.3831	-0.593603	2.97836	0.108521	0.741835	0.962358
Tmem240	26.2405	-0.593603	0.412587	2.03816	0.153395	0.638309
Xlr3c	4.26568	-0.593505	1.17613	0.232845	0.629422	NA
Nr1h3	768.964	-0.592674	0.224351	6.92617	0.00849436	0.189959
Eif2ak2	633.073	-0.592526	0.339385	3.0233	0.0820761	0.50602
G6bos	3.69128	-0.592452	0.928806	0.399827	0.527179	NA
Dnm3os	92.7178	-0.592126	0.265427	4.87879	0.0271887	0.318397
Cabp4	11.7414	-0.591788	0.481209	1.50901	0.21929	NA
Gm2a	2968.96	-0.591557	0.181497	10.5517	0.00116084	0.0827944
Slit2	379.798	-0.591161	0.200469	8.64872	0.00327292	0.121388
Naglu	497.261	-0.591142	0.185344	10.1022	0.00148093	0.091931
Pxdn	1822.73	-0.590776	0.260362	5.05754	0.024519	0.302876
Cdkl5	17.6721	-0.590684	0.51051	1.3294	0.248912	0.745634
Gm16897	37.1258	-0.590212	0.394571	2.22774	0.135552	0.608112
Cd164l2	61.2093	-0.590115	0.358083	2.68103	0.10155	0.545054
Dbn1	635.044	-0.590113	0.31854	3.36844	0.0664566	0.465214
Ccl3	11.8369	-0.589989	0.640665	0.765985	0.381462	NA
Eps8	507.531	-0.589823	0.345011	2.88268	0.0895368	0.520312
Acp5	1697.45	-0.58942	0.209864	7.8122	0.00518948	0.149638
C3	13571.3	-0.589339	0.405376	2.05411	0.151796	0.63587
Ppm1m	775.267	-0.589259	0.130427	20.2386	6.83593e-06	0.00793756
Chil1	81.6874	-0.589012	0.57223	0.958761	0.327499	0.802974
1700034H15Rik	24.6969	-0.588891	0.411379	2.02664	0.154562	0.640654
Sez6l2	22.039	-0.588794	0.298639	3.8751	0.0490074	0.410753
Serpinf1	9886.48	-0.588676	0.230562	6.45959	0.0110355	0.2155
Ptpro	272.461	-0.588567	0.292337	4.01775	0.0450236	0.398114
Chchd6	400.175	-0.588463	0.168448	12.1012	0.000503891	0.0604789
Capn8	142.78	-0.587883	2.91226	0.0298154	0.86291	0.979227
Negr1	95.8627	-0.587808	0.444162	1.73302	0.188025	0.687272
1700061G19Rik	13.0943	-0.587682	0.721397	0.644667	0.422026	NA
Irf5	1125.5	-0.587386	0.21663	7.29201	0.00692621	0.175716
Snx10	367.566	-0.587179	0.29632	3.90282	0.0482051	0.406926
Crb2	1.79038	-0.586865	1.60922	0.15042	0.698135	NA
Clmp	509.637	-0.586699	0.296528	3.88334	0.0487674	0.409778
Nmral1	227.685	-0.586112	0.248362	5.52619	0.0187339	0.27165
Hfe	891.891	-0.586097	0.207554	7.92246	0.00488248	0.147057
Ciita	210.059	-0.585829	0.325008	3.22164	0.0726708	0.480902
Agpat9	472.519	-0.585674	0.288067	4.10483	0.042761	0.390016
Pitpnm1	440.794	-0.585541	0.191844	9.17772	0.00244979	0.110058
Il17b	8.29359	-0.585286	0.809398	0.520285	0.47072	NA
Cd22	7.39581	-0.585242	0.540666	1.16458	0.280518	NA
Samhd1	3135.18	-0.585102	0.252947	5.30328	0.0212854	0.282862
Scd4	21.4574	-0.584932	0.555085	1.03722	0.30847	0.791493
Serpinh1	13238	-0.584532	0.293809	3.91757	0.047784	0.405806
Abhd11os	41.1057	-0.584272	0.357263	2.65684	0.103106	0.548214
P2rx4	821.371	-0.584169	0.147932	15.4732	8.36816e-05	0.0332414
Spic	7.87725	-0.582954	0.706952	0.647501	0.421008	NA
Tox	27.0121	-0.582762	0.364853	2.53708	0.1112	0.5629
Itgb3	598.061	-0.582537	0.298173	3.78529	0.0517049	0.418266
Fam83e	5.09312	-0.582153	0.664287	0.767837	0.380887	NA
Mxra8	2192.1	-0.582141	0.182843	10.0438	0.00152863	0.091931
4933430M04Rik	8.1742	-0.581947	0.755755	0.573286	0.448956	NA
Eno2	101.752	-0.581902	0.32748	3.12822	0.0769476	0.493007
Lgi2	57.4327	-0.581827	0.468058	1.49048	0.222143	0.726958
Helz2	565.834	-0.581641	0.300409	3.70515	0.0542448	0.426028
Sh2b2	221.566	-0.581138	0.341408	2.874	0.0900206	0.521236
Pdgfra	2282.63	-0.580742	0.347041	2.75919	0.0966973	0.535537
Gfra2	484.348	-0.580724	0.266053	4.71136	0.029964	0.32994
Etaa1os	12.342	-0.580635	0.424996	1.86668	0.171856	NA
Rem1	153.001	-0.580473	0.173708	11.1741	0.000829458	0.0745278
Rltpr	20.0908	-0.580052	0.440248	1.72224	0.189405	0.690262
Chst10	44.0709	-0.579717	0.251825	5.30454	0.0212699	0.282862
Tspo	4892.28	-0.579629	0.18559	9.68904	0.0018537	0.0988569
Slmo1	29.115	-0.579349	0.344672	2.80241	0.0941228	0.529353
Ptgs2os2	7.67144	-0.579166	0.920478	0.397038	0.528623	NA
Rgs18	121.818	-0.579164	0.321049	3.24046	0.0718406	0.478356
Gpx1	11888	-0.579099	0.113527	25.8063	3.77449e-07	0.000862912
Il19	9.08433	-0.578582	0.916492	0.353242	0.552283	NA
Socs2	328.007	-0.578338	0.286365	4.05516	0.0440365	0.394976
Arrb2	1055.32	-0.5783	0.212873	7.33311	0.00676956	0.174121
Sigmar1	1471.12	-0.578082	0.177032	10.5863	0.00113931	0.0827944
Ubxn11	49.0717	-0.577749	0.31306	3.38262	0.0658872	0.464128
Prokr1	26.3761	-0.577387	0.550125	1.09494	0.295378	0.784922
Gm166	63.3146	-0.57726	0.209511	7.56308	0.00595759	0.162328
A230050P20Rik	113.993	-0.576225	0.217652	6.97143	0.00828212	0.188117
Adgrg5	20.0836	-0.576208	0.487401	1.36007	0.243525	0.74234
Ncapg	93.6003	-0.576111	0.389843	2.12547	0.144868	0.626944
Htra1	8436.84	-0.575926	0.160591	12.7211	0.000361553	0.0549261
Kcns3	93.4121	-0.575667	0.390684	2.15137	0.142443	0.623419
Epha7	16.3438	-0.574905	0.440185	1.70541	0.191582	0.693408
D630039A03Rik	6.0881	-0.574873	1.15293	0.23933	0.62469	NA
Sec61b	1789.06	-0.574825	0.240162	5.69078	0.0170543	0.262953
Rtkn2	62.0961	-0.574142	0.771453	0.523968	0.469154	0.878548
Neil3	48.1569	-0.573917	0.359625	2.52676	0.11193	0.563205
Klk13	25.9592	-0.573657	0.67136	0.668041	0.413735	0.852825
2900005J15Rik	85.245	-0.573255	0.24672	5.30201	0.0213009	0.282862
Atp4a	11.2517	-0.572884	0.521679	1.16275	0.280895	NA
Osr1	389.4	-0.572611	0.249827	5.22143	0.0223102	0.289479
Arhgap9	487.237	-0.572556	0.233033	6.00172	0.0142919	0.242291
Ly6a	14160.2	-0.57255	0.29198	3.81102	0.0509163	0.416576
Gpr55	8.97628	-0.572011	0.625524	0.818968	0.365482	NA
Xlr3a	11.2547	-0.571971	0.789481	0.516519	0.472331	NA
Adm	459.433	-0.57188	0.302188	3.5322	0.0601878	0.44589
Cda	46.814	-0.571643	0.420115	1.80647	0.178933	0.674404
Kcnk5	139.947	-0.57088	0.374113	2.27965	0.131081	0.598691
Zp2	10.282	-0.570837	1.24451	0.185764	0.666466	NA
Bmper	112.345	-0.570227	0.329179	2.96686	0.0849865	0.509683
Sln	769.629	-0.569913	0.735714	0.458873	0.498151	0.889682
Tm4sf5	4.41664	-0.569905	1.12215	0.240734	0.623677	NA
Mchr1	31.4219	-0.569885	0.531484	1.14251	0.285123	0.777584
Gm4262	16.2188	-0.56978	0.440802	1.65857	0.197796	0.698418
Ceacam12	35.8927	-0.56959	0.380341	2.14384	0.143144	0.624546
Gtse1	135.187	-0.569535	0.354814	2.55496	0.109949	0.558814
Ano4	15.9688	-0.568971	0.581501	0.96493	0.325948	0.802609
3010001F23Rik	11.3528	-0.568623	0.415526	1.86535	0.172009	NA
Zfp114	2.07589	-0.568403	1.64252	0.134167	0.71415	NA
Fam150b	16.8001	-0.568375	0.750052	0.570343	0.450123	0.870991
4933412E12Rik	64.654	-0.568218	0.342626	2.71821	0.0992092	0.541542
Tmem219	843.129	-0.567889	0.167624	11.3998	0.000734507	0.0724666
Atp8b5	51.2451	-0.567715	0.341932	2.7172	0.099272	0.541542
Creld2	1036.63	-0.567516	0.26416	4.58748	0.0322064	0.342363
ERCC-00053	30.9617	-0.567389	0.945183	0.355079	0.551252	0.907432
Tspan33	45.4944	-0.567054	0.327408	2.95172	0.0857862	0.511431
Fmnl1	738.904	-0.567048	0.193789	8.51487	0.00352256	0.124236
Pstpip1	323.748	-0.567016	0.276312	4.17009	0.0411437	0.381435
Sftpc	4.85552	-0.566962	0.871935	0.387286	0.53373	NA
4930525G20Rik	5.84648	-0.566868	0.75147	0.573023	0.44906	NA
Dok1	383.971	-0.56676	0.247	5.23165	0.0221795	0.288869
Npc2	10722.4	-0.566688	0.150899	13.9965	0.000183147	0.043165
Dok3	386.168	-0.566651	0.184489	9.39402	0.00217694	0.106081
H2-Aa	15800.1	-0.566306	0.208305	7.34511	0.00672455	0.173823
Pcdhb22	39.8432	-0.566243	0.334946	2.84692	0.0915493	0.525008
Mfap4	2553.97	-0.565637	0.372208	2.26456	0.132364	0.601275
Iah1	793.041	-0.565529	0.149699	14.1861	0.000165587	0.0409759
Trex1	1071.61	-0.565384	0.234577	5.77177	0.0162857	0.256055
Smim10l2a	22.5876	-0.565078	0.441302	1.63359	0.201207	0.702897
Dse	790.044	-0.564804	0.282633	3.96983	0.0463225	0.402559
Gm11744	20.0088	-0.564534	0.362296	2.40672	0.120815	0.578404
Il12rb1	14.2369	-0.564209	0.528082	1.10653	0.292838	0.783478
Col15a1	2907.43	-0.563637	0.269263	4.35361	0.0369307	0.361597
1500015O10Rik	30.6839	-0.563548	0.564192	0.976126	0.323157	0.801321
Nrn1l	7.80146	-0.562913	0.602129	0.843023	0.358534	NA
1700028K03Rik	11.8339	-0.562893	0.524391	1.12492	0.288862	NA
Pcdhga8	7.27571	-0.562834	0.851349	0.425812	0.514051	NA
Man2b2	1485.51	-0.562697	0.232834	5.80441	0.0159861	0.253997
Spred3	55.3547	-0.562223	0.280355	4.00011	0.0454973	0.400223
Fam124b	13.724	-0.56155	0.495705	1.29219	0.255645	0.75085
Tor3a	1274.29	-0.561525	0.26005	4.6088	0.0318083	0.340047
Mslnl	4.38502	-0.561415	0.988499	0.32113	0.570929	NA
Lyzl4	6.79368	-0.561304	0.832339	0.409715	0.522114	NA
Slfn5	2856.78	-0.561097	0.310602	3.20911	0.0732294	0.481494
BC100451	61.6485	-0.561076	0.239151	5.47671	0.0192715	0.274585
Ctrl	8.53585	-0.560339	0.668079	0.700501	0.402615	NA
Txndc2	2.10549	-0.560214	1.73984	0.137763	0.710515	NA
Il2rg	638.003	-0.560037	0.24132	5.35525	0.02066	0.279828
Pemt	98.9711	-0.560025	0.234379	5.65552	0.0174005	0.264857
Fkbp14	452.086	-0.559792	0.29579	3.55758	0.0592741	0.442908
Tcn2	2718.32	-0.559449	0.154278	13.05	0.000303278	0.051438
4430402I18Rik	36.4678	-0.558574	0.463793	1.4425	0.229735	0.731922
Pnpla2	11334.4	-0.558552	0.311853	3.18133	0.0744841	0.486305
Gxylt2	98.3138	-0.558527	0.33033	2.77367	0.0958261	0.532975
Xlr	44.8911	-0.558045	0.503244	1.20981	0.271369	0.764349
Grin3a	4.01658	-0.5576	0.958989	0.336403	0.561913	NA
Pik3r6	227.435	-0.557497	0.239223	5.4072	0.0200538	0.277145
Slit3	2189.6	-0.5574	0.189606	8.5904	0.0033794	0.122567
B4galt6	407.18	-0.556603	0.383509	2.05635	0.151573	0.63587
Atp6v1b1	40.0482	-0.555817	0.605323	0.804734	0.369682	0.829401
Dbi	10853.2	-0.55581	0.226392	5.99067	0.0143817	0.242291
Apoc4	13.8977	-0.555388	0.790828	0.413554	0.520171	0.897917
H2-DMb2	212.735	-0.555376	0.25501	4.70929	0.03	0.32994
Hsd17b13	25.5056	-0.555106	0.571781	0.93194	0.334359	0.806899
Gfap	9.15828	-0.555037	0.650161	0.722377	0.395365	NA
Mgst1	5334.96	-0.554801	0.215439	6.58356	0.0102925	0.210237
Dlx1as	20.0315	-0.554793	2.98382	0.0509408	0.821434	0.972214
Cd34	11710.1	-0.554236	0.285419	3.73565	0.0532629	0.423787
Gadd45g	1462.43	-0.553972	0.304232	3.2878	0.0697966	0.471822
Tspan17	1059.31	-0.553817	0.144001	14.6421	0.00012998	0.0400419
Upp2	12.359	-0.553431	0.531615	1.08515	0.297548	NA
Prss53	835.233	-0.553369	0.654148	0.705817	0.400836	0.844824
Plscr2	76.0688	-0.552666	0.342055	2.57897	0.108292	0.557418
H2-Q10	194.111	-0.552446	0.753143	0.520256	0.470733	0.878828
Car1	7.87338	-0.552428	0.756108	0.48044	0.488223	NA
Spock1	31.1272	-0.552425	0.549171	0.966673	0.325511	0.80255
Snora31	38.271	-0.551869	0.441468	1.55065	0.21304	0.715305
Col6a6	126.818	-0.551806	0.443101	1.54409	0.21401	0.716334
Serpina3f	25.3609	-0.551625	0.511423	1.11938	0.290052	0.781846
Rhoh	78.5248	-0.551605	0.389867	1.9953	0.157788	0.64668
Iqsec3	26.8161	-0.551421	0.408008	1.80836	0.178705	0.674218
4933427G17Rik	10.2741	-0.551056	0.672756	0.660133	0.416513	NA
C1qtnf2	277.347	-0.55068	0.276777	3.86666	0.0492546	0.411414
Col5a1	5670.51	-0.550444	0.265191	4.28315	0.0384919	0.367977
Ptx4	2.55333	-0.550407	1.67031	0.103327	0.747873	NA
Mme	340.572	-0.549875	0.330549	2.74726	0.097421	0.537217
L3hypdh	242.7	-0.549505	0.194223	7.94859	0.00481249	0.146757
Cyp2f2	5468.61	-0.549422	0.34822	2.47373	0.115763	0.569498
Rassf4	1151.08	-0.54936	0.282995	3.7424	0.0530481	0.423787
Tmem205	1132.45	-0.548836	0.191174	8.12958	0.00435487	0.137525
Shf	225.876	-0.548483	0.282826	3.62997	0.0567477	0.433701
Tmem132c	343.445	-0.54788	0.333742	2.68068	0.101572	0.545054
Spns3	52.9217	-0.547854	0.407448	1.79122	0.180778	0.676628
Aldh3b3	66.1447	-0.547083	0.549942	0.94596	0.33075	0.805009
Pid1	967.772	-0.546699	0.225347	5.85394	0.0155422	0.251499
Mmp14	8534.97	-0.546662	0.22521	5.82369	0.0158118	0.253313
Fbxl13	8.36702	-0.546642	0.68301	0.623576	0.429721	NA
Lypd1	7.14312	-0.546361	0.790789	0.474246	0.49104	NA
Nlrp1b	59.5669	-0.546229	0.341182	2.55982	0.109611	0.557743
Sp7	7.36579	-0.546122	0.87744	0.362873	0.546915	NA
Glb1l2	1353.86	-0.545799	0.357271	2.32019	0.127705	0.592877
Cytip	263.381	-0.54557	0.269561	4.06279	0.043838	0.394074
Dock8	792.548	-0.545569	0.208972	6.77585	0.00923995	0.19756
Gale	631.568	-0.544862	0.274672	3.9003	0.0482775	0.407122
Limd2	696.073	-0.544836	0.241846	5.03692	0.0248126	0.304883
Pde11a	5.79295	-0.54482	0.926714	0.325547	0.568293	NA
Cygb	2062.17	-0.544789	0.229582	5.57986	0.0181682	0.268786
Limk1	321.933	-0.544451	0.228091	5.62769	0.0176789	0.266065
Ltb	65.3756	-0.543587	0.307548	3.09657	0.0784574	0.497611
1700001O22Rik	41.1174	-0.543536	0.391729	1.90636	0.167368	0.661327
Col4a1	9205.45	-0.542977	0.222567	5.90128	0.0151299	0.248786
Ipcef1	19.4027	-0.542731	0.630685	0.691664	0.405599	0.847445
Krtap27-1	27.6213	-0.541242	2.99124	0.0913939	0.762413	0.964906
Col6a1	7985.28	-0.540703	0.212363	6.44598	0.0111204	0.216039
Prdx4	840.082	-0.540703	0.217419	6.13848	0.0132271	0.233797
[truncated: 15,084 more rows]
