# Supplementary material for: CDC42-effector interaction inhibitors alter patterns of vessel arborization in skin and tumors in vivo
Source: iScience. 2025 Jul 14;28(7):112971. doi: 10.1016/j.isci.2025.112971 (PMC12432855; doi:10.1016/j.isci.2025.112971)
Supplement: Table S2. Excel file containing additional data too large to fit in a PDF, related to Figures 5A and 5B — List of unique differentially expressed genes in Tab 1 with p < 0.09 that were then mapped to PANTHER pathways. [file mmc3.xlsx]

## Sheet: Table_S2
14869 uniquely Mapped IDS out of 14904 (client text box input)
Gene ID	Mapped IDs	Gene Name and Gene Symbol	PANTHER family/subfamily	PANTHER Protein class	Species
MOUSE|MGI=MGI=1919126|UniProtKB=Q8C4M7	Cenpu	Centromere protein U;Cenpu;PTN000795962;orthologs	CENTROMERE PROTEIN U (PTHR32222:SF1)		Mus musculus
MOUSE|MGI=MGI=1915172|UniProtKB=Q9CR80	Fam32a	Protein FAM32A;Fam32a;PTN000328485;orthologs	PROTEIN FAM32A (PTHR13282:SF6)		Mus musculus
MOUSE|MGI=MGI=2442338|UniProtKB=Q56A10	Zfp608	Zinc finger protein 608;Znf608;PTN000490560;orthologs	ZINC FINGER PROTEIN 608 (PTHR21564:SF4)		Mus musculus
MOUSE|MGI=MGI=1914689|UniProtKB=Q9DCD2	Xab2	Pre-mRNA-splicing factor SYF1;Xab2;PTN000133889;orthologs	PRE-MRNA-SPLICING FACTOR SYF1 (PTHR11246:SF5)	RNA splicing factor(PC00148)	Mus musculus
MOUSE|MGI=MGI=98283|UniProtKB=Q6PDM2	Srsf1	Serine_arginine-rich splicing factor 1;Srsf1;PTN002365654;orthologs	SERINE_ARGININE-RICH SPLICING FACTOR 1 (PTHR23147:SF44)	RNA splicing factor(PC00148)	Mus musculus
MOUSE|MGI=MGI=1919959|UniProtKB=Q6IR41	C1qtnf6	Complement C1q tumor necrosis factor-related protein 6;C1qtnf6;PTN002340948;orthologs	COMPLEMENT C1Q TUMOR NECROSIS FACTOR-RELATED PROTEIN 6 (PTHR22923:SF70)	scaffold/adaptor protein(PC00226)	Mus musculus
MOUSE|MGI=MGI=1336881|UniProtKB=Q9WVS4	Mok	MAPK_MAK_MRK overlapping kinase;Mok;PTN000622146;orthologs	MAPK_MAK_MRK OVERLAPPING KINASE (PTHR24055:SF606)	non-receptor serine/threonine protein kinase(PC00167)	Mus musculus
MOUSE|MGI=MGI=2140902|UniProtKB=Q571G4	Lin54	Protein lin-54 homolog;Lin54;PTN000278340;orthologs	PROTEIN LIN-54 HOMOLOG (PTHR12446:SF36)		Mus musculus
MOUSE|MGI=MGI=96943|UniProtKB=Q02844	Tpsab1	Tryptase;Tpsab1;PTN000667963;orthologs	TRYPTASE DELTA (PTHR24256:SF571)	serine protease(PC00203)	Mus musculus
MOUSE|MGI=MGI=2387612|UniProtKB=Q8VC03	Eml3	Echinoderm microtubule-associated protein-like 3;Eml3;PTN000347143;orthologs	ECHINODERM MICROTUBULE-ASSOCIATED PROTEIN-LIKE 3 (PTHR13720:SF15)	microtubule or microtubule-binding cytoskeletal protein(PC00157)	Mus musculus
MOUSE|MGI=MGI=1915294|UniProtKB=Q9CQG1	Chac2	Putative glutathione-specific gamma-glutamylcyclotransferase 2;Chac2;PTN000257508;orthologs	GLUTATHIONE-SPECIFIC GAMMA-GLUTAMYLCYCLOTRANSFERASE 2 (PTHR12192:SF2)		Mus musculus
MOUSE|MGI=MGI=1351655|UniProtKB=Q9QXN0	Shroom3	Protein Shroom3;Shroom3;PTN000385224;orthologs	PROTEIN SHROOM3 (PTHR15012:SF33)	actin or actin-binding cytoskeletal protein(PC00041)	Mus musculus
MOUSE|MGI=MGI=1914706|UniProtKB=Q9CR89	Ergic2	Endoplasmic reticulum-Golgi intermediate compartment protein 2;Ergic2;PTN000105261;orthologs	ENDOPLASMIC RETICULUM-GOLGI INTERMEDIATE COMPARTMENT PROTEIN 2 (PTHR10984:SF30)		Mus musculus
MOUSE|MGI=MGI=102699|UniProtKB=Q60945	Mtcp1	Protein p13 MTCP-1;Mtcp1;PTN001019262;orthologs	PROTEIN P13 MTCP-1 (PTHR14060:SF8)		Mus musculus
MOUSE|MGI=MGI=1913356|UniProtKB=Q9DC77	Smpx,Csl	Small muscular protein;Smpx;PTN000425841;orthologs	SMALL MUSCULAR PROTEIN (PTHR17416:SF0)		Mus musculus
MOUSE|MGI=MGI=1913292|UniProtKB=Q9CQN4	Sostdc1	Sclerostin domain-containing protein 1;Sostdc1;PTN000382752;orthologs	SCLEROSTIN DOMAIN-CONTAINING PROTEIN 1 (PTHR14903:SF5)	intercellular signal molecule(PC00207)	Mus musculus
MOUSE|MGI=MGI=1333864|UniProtKB=Q9D1I6	Mrpl14	39S ribosomal protein L14, mitochondrial;Mrpl14;PTN000471312;orthologs	39S RIBOSOMAL PROTEIN L14, MITOCHONDRIAL (PTHR21037:SF3)	ribosomal protein(PC00202)	Mus musculus
MOUSE|MGI=MGI=2445107|UniProtKB=B1AZA5	Tmem245	Transmembrane protein 245;Tmem245;PTN000496664;orthologs	TRANSMEMBRANE PROTEIN 245 (PTHR21716:SF4)		Mus musculus
MOUSE|MGI=MGI=1316650|UniProtKB=A0A1L1SUI3	Slc37a4	Solute carrier family 37 (glucose-6-phosphate transporter), member 4;Slc37a4;PTN000184954;orthologs	GLUCOSE-6-PHOSPHATE EXCHANGER SLC37A4 (PTHR43826:SF3)	primary active transporter(PC00068)	Mus musculus
MOUSE|MGI=MGI=1913321|UniProtKB=Q9DCM0	Ethe1	Persulfide dioxygenase ETHE1, mitochondrial;Ethe1;PTN000232619;orthologs	PERSULFIDE DIOXYGENASE ETHE1, MITOCHONDRIAL (PTHR43084:SF1)	oxygenase(PC00177)	Mus musculus
MOUSE|MGI=MGI=1341841|UniProtKB=Q9Z2T1	Kcnk7,Kcnk6	Potassium channel subfamily K member 7;Kcnk7;PTN000108611;orthologs	POTASSIUM CHANNEL SUBFAMILY K MEMBER 7 (PTHR11003:SF31)	ion channel(PC00133)	Mus musculus
MOUSE|MGI=MGI=2443448|UniProtKB=Q8K2J4	Ccdc14	Coiled-coil domain-containing protein 14;Ccdc14;PTN000499765;orthologs	COILED-COIL DOMAIN-CONTAINING PROTEIN 14 (PTHR22367:SF2)		Mus musculus
MOUSE|MGI=MGI=105926|UniProtKB=Q9CQD1	Rab5a	Ras-related protein Rab-5A;Rab5a;PTN000634679;orthologs	RAS-RELATED PROTEIN RAB-5A (PTHR24073:SF1129)	small GTPase(PC00208)	Mus musculus
MOUSE|MGI=MGI=1913934|UniProtKB=Q9CZY2	Tceal8	Transcription elongation factor A protein-like 8;Tceal8;;orthologs			Mus musculus
MOUSE|MGI=MGI=88282|UniProtKB=Q8BGU2	Cbln2	Cerebellin-2;Cbln2;PTN000531756;orthologs	CEREBELLIN-2 (PTHR22923:SF50)	scaffold/adaptor protein(PC00226)	Mus musculus
MOUSE|MGI=MGI=5433745|UniProtKB=Q7M6X5	Rslcan18	Regulator of sex-limitation candidate 18;Rslcan18;PTN001972130;orthologs	REGULATOR OF SEX-LIMITATION CANDIDATE 1-RELATED (PTHR24377:SF608)	C2H2 zinc finger transcription factor(PC00248)	Mus musculus
MOUSE|MGI=MGI=96177|UniProtKB=P09021	Hoxa5	Homeobox protein Hox-A5;Hoxa5;PTN000674698;orthologs	HOMEOBOX PROTEIN HOX-A5 (PTHR45659:SF10)	homeodomain transcription factor(PC00119)	Mus musculus
MOUSE|MGI=MGI=1338057|UniProtKB=Q9EQ15	Gnb1l	Guanine nucleotide-binding protein subunit beta-like protein 1;Gnb1l;PTN000457921;orthologs	GUANINE NUCLEOTIDE-BINDING PROTEIN SUBUNIT BETA-LIKE PROTEIN 1 (PTHR19854:SF1)	scaffold/adaptor protein(PC00226)	Mus musculus
MOUSE|MGI=MGI=1922010|UniProtKB=Q8VDV3	Rab3il1	Guanine nucleotide exchange factor for Rab-3A;Rab3il1;PTN000374208;orthologs	GUANINE NUCLEOTIDE EXCHANGE FACTOR FOR RAB-3A (PTHR14430:SF5)	guanyl-nucleotide exchange factor(PC00113)	Mus musculus
MOUSE|MGI=MGI=1917060|UniProtKB=Q7TS58	Clec4b1	Antigen presenting cell lectin-like receptor A2;Clec4b1;PTN000515028;orthologs	ANTIGEN PRESENTING CELL LECTIN-LIKE RECEPTOR A1-RELATED (PTHR22802:SF414)	membrane traffic protein(PC00150)	Mus musculus
MOUSE|MGI=MGI=2446214|UniProtKB=Q6NXK9	Man1c1	alpha-1,2-Mannosidase;Man1c1;PTN000201558;orthologs	MANNOSYL-OLIGOSACCHARIDE 1,2-ALPHA-MANNOSIDASE IC (PTHR11742:SF28)	protein modifying enzyme(PC00260)	Mus musculus
MOUSE|MGI=MGI=1919305|UniProtKB=Q5I012	Slc38a10	Putative sodium-coupled neutral amino acid transporter 10;Slc38a10;PTN000535811;orthologs	SODIUM-COUPLED NEUTRAL AMINO ACID TRANSPORTER 10-RELATED (PTHR22950:SF646)	amino acid transporter(PC00046)	Mus musculus
MOUSE|MGI=MGI=1921507|UniProtKB=Q9D7W4	Tspan17	Tetraspanin-17;Tspan17;PTN000444752;orthologs	TETRASPANIN-17 (PTHR19282:SF470)	scaffold/adaptor protein(PC00226)	Mus musculus
MOUSE|MGI=MGI=1918034|UniProtKB=Q08AT1	Rasl12	Ras-like protein family member 12;Rasl12;PTN000631936;orthologs	RAS-LIKE PROTEIN FAMILY MEMBER 12 (PTHR24070:SF252)	small GTPase(PC00208)	Mus musculus
MOUSE|MGI=MGI=1321404|UniProtKB=O88188	Ly86	Lymphocyte antigen 86;Ly86;PTN000464749;orthologs	LYMPHOCYTE ANTIGEN 86 (PTHR20838:SF0)		Mus musculus
MOUSE|MGI=MGI=1333878|UniProtKB=O70373	Xirp1	Xin actin-binding repeat-containing protein 1;Xirp1;;orthologs			Mus musculus
MOUSE|MGI=MGI=88117|UniProtKB=Q09143	Slc7a1	High affinity cationic amino acid transporter 1;Slc7a1;PTN000208383;orthologs	HIGH AFFINITY CATIONIC AMINO ACID TRANSPORTER 1 (PTHR43243:SF28)	amino acid transporter(PC00046)	Mus musculus
MOUSE|MGI=MGI=1321161|UniProtKB=P62715	Ppp2cb	Serine_threonine-protein phosphatase 2A catalytic subunit beta isoform;Ppp2cb;PTN000185701;orthologs	SERINE_THREONINE-PROTEIN PHOSPHATASE 2A CATALYTIC SUBUNIT BETA ISOFORM (PTHR45619:SF44)	protein phosphatase(PC00195)	Mus musculus
MOUSE|MGI=MGI=1350931|UniProtKB=Q9JHF5	Tcirg1	V-type proton ATPase subunit a;Tcirg1;PTN000179526;orthologs	V-TYPE PROTON ATPASE 116 KDA SUBUNIT A 3 (PTHR11629:SF21)	ATP synthase(PC00002)	Mus musculus
MOUSE|MGI=MGI=2384298|UniProtKB=Q689Z5	Sbno1	Protein strawberry notch homolog 1;Sbno1;PTN000295141;orthologs	PROTEIN STRAWBERRY NOTCH HOMOLOG 1 (PTHR12706:SF8)		Mus musculus
MOUSE|MGI=MGI=1096385|UniProtKB=Q61361	Bcan	Brevican core protein;Bcan;PTN000515731;orthologs	BREVICAN CORE PROTEIN (PTHR22804:SF41)	extracellular matrix glycoprotein(PC00100)	Mus musculus
MOUSE|MGI=MGI=1914832|UniProtKB=Q5U680	Slc25a26	S-adenosylmethionine mitochondrial carrier protein;Slc25a26;PTN000640472;orthologs	S-ADENOSYLMETHIONINE MITOCHONDRIAL CARRIER PROTEIN (PTHR45667:SF9)	mitochondrial carrier protein(PC00158)	Mus musculus
MOUSE|MGI=MGI=1931148|UniProtKB=Q9WV84	Nme4	Nucleoside diphosphate kinase, mitochondrial;Nme4;PTN000142966;orthologs	NUCLEOSIDE DIPHOSPHATE KINASE, MITOCHONDRIAL (PTHR11349:SF49)	kinase(PC00137)	Mus musculus
MOUSE|MGI=MGI=103034|UniProtKB=P52633	Stat6	Signal transducer and transcription activator 6;Stat6;PTN000210485;orthologs	SIGNAL TRANSDUCER AND ACTIVATOR OF TRANSCRIPTION 6 (PTHR11801:SF48)	Rel homology transcription factor(PC00252)	Mus musculus
MOUSE|MGI=MGI=99778|UniProtKB=Q64521	Gpd2	Glycerol-3-phosphate dehydrogenase, mitochondrial;Gpd2;PTN000240955;orthologs	GLYCEROL-3-PHOSPHATE DEHYDROGENASE, MITOCHONDRIAL (PTHR11985:SF15)	dehydrogenase(PC00092)	Mus musculus
MOUSE|MGI=MGI=2179327|UniProtKB=Q99JF5	Mvd	Diphosphomevalonate decarboxylase;Mvd;PTN000104619;orthologs	DIPHOSPHOMEVALONATE DECARBOXYLASE (PTHR10977:SF3)	decarboxylase(PC00089)	Mus musculus
MOUSE|MGI=MGI=2141656|UniProtKB=Q8BKT3	Gcfc2	Intron Large complex component GCFC2;Gcfc2;PTN000259162;orthologs	INTRON LARGE COMPLEX COMPONENT GCFC2 (PTHR12214:SF4)	chromatin/chromatin-binding, or -regulatory protein(PC00077)	Mus musculus
MOUSE|MGI=MGI=1933179|UniProtKB=Q9QWI6	Srcin1	SRC kinase signaling inhibitor 1;Srcin1;PTN000507191;orthologs	SRC KINASE SIGNALING INHIBITOR 1 (PTHR22741:SF5)		Mus musculus
MOUSE|MGI=MGI=1100845|UniProtKB=P50446	Krt6a	Keratin, type II cytoskeletal 6A;Krt6a;PTN000581121;orthologs	KERATIN, TYPE II CYTOSKELETAL 6A (PTHR45616:SF39)		Mus musculus
MOUSE|MGI=MGI=893578|UniProtKB=Q61009	Scarb1	Scavenger receptor class B member 1;Scarb1;PTN000230330;orthologs	SCAVENGER RECEPTOR CLASS B MEMBER 1 (PTHR11923:SF96)	membrane trafficking regulatory protein(PC00151)	Mus musculus
MOUSE|MGI=MGI=1919153|UniProtKB=Q08ED5	Ces2f	Carboxylic ester hydrolase;Ces2f;PTN000168799;orthologs	COCAINE ESTERASE (PTHR11559:SF429)	esterase(PC00097)	Mus musculus
MOUSE|MGI=MGI=1916368|UniProtKB=Q8BMJ7	Cgrrf1	Cell growth regulator with RING finger domain protein 1;Cgrrf1;PTN000395191;orthologs	CELL GROWTH REGULATOR WITH RING FINGER DOMAIN PROTEIN 1 (PTHR15379:SF2)		Mus musculus
MOUSE|MGI=MGI=106581|UniProtKB=Q61187	Tsg101	Tumor susceptibility gene 101 protein;Tsg101;PTN000592465;orthologs	TUMOR SUSCEPTIBILITY GENE 101 PROTEIN (PTHR23306:SF17)	ubiquitin-protein ligase(PC00234)	Mus musculus
MOUSE|MGI=MGI=1925106|UniProtKB=J3QNN4	Ankrd66	Ankyrin repeat domain 66;Ankrd66;PTN001540413;orthologs	ANKYRIN REPEAT DOMAIN 66 (PTHR24180:SF48)	kinase inhibitor(PC00139)	Mus musculus
MOUSE|MGI=MGI=107777|UniProtKB=P97450	Atp5j	ATP synthase-coupling factor 6, mitochondrial;Atp5pf;PTN000277796;orthologs	ATP SYNTHASE-COUPLING FACTOR 6, MITOCHONDRIAL (PTHR12441:SF10)	ATP synthase(PC00002)	Mus musculus
MOUSE|MGI=MGI=104653|UniProtKB=G5E829	Atp2b1	Plasma membrane calcium-transporting ATPase 1;Atp2b1;PTN000643863;orthologs	PLASMA MEMBRANE CALCIUM-TRANSPORTING ATPASE 1 (PTHR24093:SF245)	primary active transporter(PC00068)	Mus musculus
MOUSE|MGI=MGI=1098658|UniProtKB=Q9D3E6	Stag1	Cohesin subunit SA-1;Stag1;PTN000127728;orthologs	COHESIN SUBUNIT SA-1 (PTHR11199:SF6)	chromatin/chromatin-binding, or -regulatory protein(PC00077)	Mus musculus
MOUSE|MGI=MGI=1924118|UniProtKB=Q5M8M9	Lrrc52	Leucine-rich repeat-containing protein 52;Lrrc52;PTN000688138;orthologs	LEUCINE-RICH REPEAT-CONTAINING PROTEIN 52 (PTHR46473:SF6)		Mus musculus
MOUSE|MGI=MGI=1915426|UniProtKB=Q9CX62	Fam212a	PAK4-inhibitor INKA1;Inka1;PTN002007135;orthologs	PAK4-INHIBITOR INKA1 (PTHR28615:SF1)		Mus musculus
MOUSE|MGI=MGI=1919069|UniProtKB=E9Q5G3	Kif23	Kinesin-like protein KIF23;Kif23;PTN000649656;orthologs	KINESIN-LIKE PROTEIN KIF23 (PTHR24115:SF600)	microtubule binding motor protein(PC00156)	Mus musculus
MOUSE|MGI=MGI=1933367|UniProtKB=Q99N48	Sytl3	Synaptotagmin-like protein 3;Sytl3;PTN000001581;orthologs	SYNAPTOTAGMIN-LIKE PROTEIN 3 (PTHR45716:SF1)	membrane trafficking regulatory protein(PC00151)	Mus musculus
MOUSE|MGI=MGI=1922257|UniProtKB=Q76LS9	Fam63a	Ubiquitin carboxyl-terminal hydrolase MINDY-1;Mindy1;PTN000427841;orthologs	UBIQUITIN CARBOXYL-TERMINAL HYDROLASE MINDY-1 (PTHR18063:SF7)		Mus musculus
MOUSE|MGI=MGI=1347009|UniProtKB=Q9Z2U1	Psma5	Proteasome subunit alpha type-5;Psma5;PTN000175186;orthologs	PROTEASOME SUBUNIT ALPHA TYPE-5 (PTHR11599:SF14)	protease(PC00190)	Mus musculus
MOUSE|MGI=MGI=1354947|UniProtKB=Q9QZM2	Polg2	DNA polymerase subunit gamma-2, mitochondrial;Polg2;PTN000078695;orthologs	DNA POLYMERASE SUBUNIT GAMMA-2, MITOCHONDRIAL (PTHR10745:SF8)	aminoacyl-tRNA synthetase(PC00047)	Mus musculus
MOUSE|MGI=MGI=88218|UniProtKB=Q63829	Commd3	COMM domain-containing protein 3;Commd3;PTN000770936;orthologs	COMM DOMAIN-CONTAINING PROTEIN 3 (PTHR31159:SF1)		Mus musculus
MOUSE|MGI=MGI=1920708|UniProtKB=J3QMK6	Aldh3b3	Aldehyde dehydrogenase family 3 member B3;Aldh3b3;PTN001364603;orthologs	ALDEHYDE DEHYDROGENASE FAMILY 3 MEMBER B3 (PTHR43570:SF12)	dehydrogenase(PC00092)	Mus musculus
MOUSE|MGI=MGI=1927185|UniProtKB=P61022	Chp1	Calcineurin B homologous protein 1;Chp1;PTN000551324;orthologs	CALCINEURIN B HOMOLOGOUS PROTEIN 1 (PTHR46002:SF1)		Mus musculus
MOUSE|MGI=MGI=108007|UniProtKB=P48543	Kcnj9	G protein-activated inward rectifier potassium channel 3;Kcnj9;PTN000205796;orthologs	G PROTEIN-ACTIVATED INWARD RECTIFIER POTASSIUM CHANNEL 3 (PTHR11767:SF17)	ion channel(PC00133)	Mus musculus
MOUSE|MGI=MGI=98730|UniProtKB=Q9JLF6	Tgm1	Protein-glutamine gamma-glutamyltransferase K;Tgm1;PTN000173612;orthologs	PROTEIN-GLUTAMINE GAMMA-GLUTAMYLTRANSFERASE K (PTHR11590:SF49)	transferase(PC00220)	Mus musculus
MOUSE|MGI=MGI=1913809|UniProtKB=Q9CPW9	Metap1d	Methionine aminopeptidase 1D, mitochondrial;Metap1d;PTN000086229;orthologs	METHIONINE AMINOPEPTIDASE 1D, MITOCHONDRIAL (PTHR43330:SF8)	metalloprotease(PC00153)	Mus musculus
MOUSE|MGI=MGI=1859606|UniProtKB=Q91VM3	Wdr45	WD repeat domain phosphoinositide-interacting protein 4;Wdr45;PTN000132264;orthologs	WD REPEAT DOMAIN PHOSPHOINOSITIDE-INTERACTING PROTEIN 4 (PTHR11227:SF29)	scaffold/adaptor protein(PC00226)	Mus musculus
MOUSE|MGI=MGI=1926163|UniProtKB=Q6A009	Ltn1	E3 ubiquitin-protein ligase listerin;Ltn1;PTN000273332;orthologs	E3 UBIQUITIN-PROTEIN LIGASE LISTERIN (PTHR12389:SF0)	ubiquitin-protein ligase(PC00234)	Mus musculus
MOUSE|MGI=MGI=98280|UniProtKB=Q01102	Selp	P-selectin;Selp;PTN000449262;orthologs	P-SELECTIN (PTHR19325:SF484)	complement component(PC00078)	Mus musculus
MOUSE|MGI=MGI=1914361|UniProtKB=Q9D7V9	Naaa	N-acylethanolamine-hydrolyzing acid amidase;Naaa;PTN002005665;orthologs	N-ACYLETHANOLAMINE-HYDROLYZING ACID AMIDASE (PTHR28583:SF4)	cysteine protease(PC00081)	Mus musculus
MOUSE|MGI=MGI=102690|UniProtKB=Q64674	Srm	Spermidine synthase;Srm;PTN000168301;orthologs	SPERMIDINE SYNTHASE (PTHR11558:SF11)	transferase(PC00220)	Mus musculus
MOUSE|MGI=MGI=1859211|UniProtKB=P97431	Irf6	Interferon regulatory factor 6;Irf6;PTN000236854;orthologs	INTERFERON REGULATORY FACTOR 6 (PTHR11949:SF9)	winged helix/forkhead transcription factor(PC00246)	Mus musculus
MOUSE|MGI=MGI=107734|UniProtKB=O54774	Ap3d1	AP-3 complex subunit delta-1;Ap3d1;PTN000513043;orthologs	AP-3 COMPLEX SUBUNIT DELTA-1 (PTHR22781:SF12)	transporter(PC00227)	Mus musculus
MOUSE|MGI=MGI=2144047|UniProtKB=Q8K4T3	Stradb	STE20-related kinase adapter protein beta;Stradb;PTN000684993;orthologs	STE20-RELATED KINASE ADAPTER PROTEIN BETA (PTHR48014:SF13)	non-receptor serine/threonine protein kinase(PC00167)	Mus musculus
MOUSE|MGI=MGI=107180|UniProtKB=Q60775	Elf1	ETS-related transcription factor Elf-1;Elf1;PTN000219394;orthologs	ETS-RELATED TRANSCRIPTION FACTOR ELF-1 (PTHR11849:SF156)	winged helix/forkhead transcription factor(PC00246)	Mus musculus
MOUSE|MGI=MGI=2677965|UniProtKB=G3X942	Galnt9	Polypeptide N-acetylgalactosaminyltransferase;Galnt9;PTN000187152;orthologs	POLYPEPTIDE N-ACETYLGALACTOSAMINYLTRANSFERASE 9 (PTHR11675:SF28)	glycosyltransferase(PC00111)	Mus musculus
MOUSE|MGI=MGI=95872|UniProtKB=P12265	Gusb	Beta-glucuronidase;Gusb;PTN000007305;orthologs	BETA-GLUCURONIDASE (PTHR10066:SF67)		Mus musculus
MOUSE|MGI=MGI=2144157|UniProtKB=Q5DU02	Usp22	Ubiquitin carboxyl-terminal hydrolase 22;Usp22;PTN000608093;orthologs	UBIQUITIN CARBOXYL-TERMINAL HYDROLASE 22 (PTHR21646:SF40)	cysteine protease(PC00081)	Mus musculus
MOUSE|MGI=MGI=1933736|UniProtKB=Q3UHD1	Adgrb1	Adhesion G protein-coupled receptor B1;Adgrb1;PTN000245129;orthologs	ADHESION G PROTEIN-COUPLED RECEPTOR B1 (PTHR12011:SF39)	G-protein coupled receptor(PC00021)	Mus musculus
MOUSE|MGI=MGI=2386306|UniProtKB=Q8R0W0	Eppk1	Epiplakin;Eppk1;PTN001728080;orthologs	EPIPLAKIN (PTHR23169:SF21)	intermediate filament binding protein(PC00130)	Mus musculus
MOUSE|MGI=MGI=2653678|UniProtKB=G3X9Y6	Akr1c19	Aldo-keto reductase family 1, member C19;Akr1c19;PTN000199074;orthologs	ALDO-KETO REDUCTASE FAMILY 1, MEMBER C19 (PTHR11732:SF433)	reductase(PC00198)	Mus musculus
MOUSE|MGI=MGI=1919757|UniProtKB=Q499E4	Dzip1l	Cilium assembly protein DZIP1L;Dzip1l;PTN000487310;orthologs	CILIUM ASSEMBLY PROTEIN DZIP1L (PTHR21502:SF8)	non-motor microtubule binding protein(PC00166)	Mus musculus
MOUSE|MGI=MGI=1920055|UniProtKB=E9PUU5	Zfp839	Zinc finger protein 839;Zfp839;PTN000792109;orthologs	ZINC FINGER PROTEIN 839 (PTHR16116:SF5)		Mus musculus
MOUSE|MGI=MGI=98257|UniProtKB=P30204	Msr1	Macrophage scavenger receptor types I and II;Msr1;PTN000613757;orthologs	MACROPHAGE SCAVENGER RECEPTOR TYPES I AND II (PTHR19331:SF440)	serine protease(PC00203)	Mus musculus
MOUSE|MGI=MGI=1330302|UniProtKB=Q9Z188	Dyrk1b	Dual specificity tyrosine-phosphorylation-regulated kinase 1B;Dyrk1b;PTN000624565;orthologs	DUAL SPECIFICITY TYROSINE-PHOSPHORYLATION-REGULATED KINASE 1B (PTHR24058:SF12)	protein modifying enzyme(PC00260)	Mus musculus
MOUSE|MGI=MGI=105307|UniProtKB=A2ALK8	Ptpn3	Tyrosine-protein phosphatase non-receptor type 3;Ptpn3;PTN000439715;orthologs	TYROSINE-PROTEIN PHOSPHATASE NON-RECEPTOR TYPE 3 (PTHR45706:SF5)	protein phosphatase(PC00195)	Mus musculus
MOUSE|MGI=MGI=2183442|UniProtKB=Q91Z61	Diras1	GTP-binding protein Di-Ras1;Diras1;PTN000631577;orthologs	GTP-BINDING PROTEIN DI-RAS1 (PTHR24070:SF213)	small GTPase(PC00208)	Mus musculus
MOUSE|MGI=MGI=1914241|UniProtKB=Q9CWU5	Khdc3	KH domain-containing protein 3;Khdc3;PTN004517528;orthologs	KH DOMAIN-CONTAINING PROTEIN 3 (PTHR19447:SF15)		Mus musculus
MOUSE|MGI=MGI=1196370|UniProtKB=B5TVM2	Ildr2	Immunoglobulin-like domain-containing receptor 2;Ildr2;PTN000790796;orthologs	IMMUNOGLOBULIN-LIKE DOMAIN-CONTAINING RECEPTOR 2 (PTHR15923:SF0)	immunoglobulin receptor superfamily(PC00124)	Mus musculus
MOUSE|MGI=MGI=2443726|UniProtKB=Q8C7B8	Zswim4	Zinc finger SWIM domain-containing protein 4;Zswim4;PTN000504375;orthologs	ZINC FINGER SWIM DOMAIN-CONTAINING PROTEIN 4 (PTHR22619:SF4)		Mus musculus
MOUSE|MGI=MGI=1096393|UniProtKB=P97469	Snai2	Zinc finger protein SNAI2;Snai2;PTN002397858;orthologs	ZINC FINGER PROTEIN SNAI2 (PTHR24388:SF42)	C2H2 zinc finger transcription factor(PC00248)	Mus musculus
MOUSE|MGI=MGI=892995|UniProtKB=P60904	Dnajc5	DnaJ homolog subfamily C member 5;Dnajc5;PTN002375769;orthologs	DNAJ HOMOLOG SUBFAMILY C MEMBER 5 (PTHR44027:SF1)	chaperone(PC00072)	Mus musculus
MOUSE|MGI=MGI=3606200|UniProtKB=Q765H6	Mgat5b	Alpha-1,6-mannosylglycoprotein 6-beta-N-acetylglucosaminyltransferase B;Mgat5b;PTN000386691;orthologs	ALPHA-1,6-MANNOSYLGLYCOPROTEIN 6-BETA-N-ACETYLGLUCOSAMINYLTRANSFERASE B (PTHR15075:SF6)	glycosyltransferase(PC00111)	Mus musculus
MOUSE|MGI=MGI=97876|UniProtKB=Q00915	Rbp1	Retinol-binding protein 1;Rbp1;PTN000237877;orthologs	RETINOL-BINDING PROTEIN 1 (PTHR11955:SF56)	transfer/carrier protein(PC00219)	Mus musculus
MOUSE|MGI=MGI=106054|UniProtKB=P62192	Psmc1	26S proteasome regulatory subunit 4;Psmc1;PTN000553281;orthologs	26S PROTEASOME REGULATORY SUBUNIT 4 (PTHR23073:SF24)	protease(PC00190)	Mus musculus
MOUSE|MGI=MGI=97887|UniProtKB=P26043	Rdx	Radixin;Rdx;PTN000590054;orthologs	RADIXIN (PTHR23281:SF14)	actin or actin-binding cytoskeletal protein(PC00041)	Mus musculus
MOUSE|MGI=MGI=2444898|UniProtKB=Q810L3	Chfr	E3 ubiquitin-protein ligase CHFR;Chfr;PTN000412568;orthologs	E3 UBIQUITIN-PROTEIN LIGASE CHFR (PTHR16079:SF4)	ubiquitin-protein ligase(PC00234)	Mus musculus
MOUSE|MGI=MGI=1339962|UniProtKB=Q91XD4	Ftcd	Formimidoyltransferase-cyclodeaminase;Ftcd;PTN000260742;orthologs	FORMIMIDOYLTRANSFERASE-CYCLODEAMINASE (PTHR12234:SF0)		Mus musculus
MOUSE|MGI=MGI=103071|UniProtKB=P46061	Rangap1	Ran GTPase-activating protein 1;Rangap1;PTN000648354;orthologs	RAN GTPASE-ACTIVATING PROTEIN 1 (PTHR24113:SF5)	GTPase-activating protein(PC00257)	Mus musculus
MOUSE|MGI=MGI=1349403|UniProtKB=O54904	B3galt1	Beta-1,3-galactosyltransferase 1;B3galt1;PTN000130650;orthologs	BETA-1,3-GALACTOSYLTRANSFERASE 1 (PTHR11214:SF20)	glycosyltransferase(PC00111)	Mus musculus
MOUSE|MGI=MGI=2138987|UniProtKB=A2AJN7	Slc4a11	Solute carrier family 4 member 11;Slc4a11;PTN000155682;orthologs	SOLUTE CARRIER FAMILY 4 MEMBER 11 (PTHR11453:SF82)	secondary carrier transporter(PC00258)	Mus musculus
MOUSE|MGI=MGI=1923802|UniProtKB=E9Q6H8	Plekha5	Pleckstrin homology domain-containing, family A member 5;Plekha5;PTN000297907;orthologs	PLECKSTRIN HOMOLOGY DOMAIN-CONTAINING FAMILY A MEMBER 5 (PTHR12752:SF3)		Mus musculus
MOUSE|MGI=MGI=109340|UniProtKB=P97474	Pitx2	Pituitary homeobox 2;Pitx2;PTN000676511;orthologs	PITUITARY HOMEOBOX 2 (PTHR45882:SF4)	homeodomain transcription factor(PC00119)	Mus musculus
MOUSE|MGI=MGI=1346089|UniProtKB=O54829	Rgs7	Regulator of G-protein signaling 7;Rgs7;PTN000090439;orthologs	REGULATOR OF G-PROTEIN SIGNALING 7 (PTHR45746:SF7)		Mus musculus
MOUSE|MGI=MGI=1914992|UniProtKB=P57725	Samsn1	SAM domain-containing protein SAMSN-1;Samsn1;PTN000266512;orthologs	SAM DOMAIN-CONTAINING PROTEIN SAMSN-1 (PTHR12301:SF4)		Mus musculus
MOUSE|MGI=MGI=3584458|UniProtKB=Q9CZ05	Atxn7l1	Ataxin-7-like protein 1;Atxn7l1;;orthologs			Mus musculus
MOUSE|MGI=MGI=1920208|UniProtKB=E9Q1L8	Zfp493	Zinc finger protein 493;Zfp493;PTN000693875;orthologs	REGULATOR OF SEX-LIMITATION CANDIDATE 1-RELATED (PTHR24377:SF608)	C2H2 zinc finger transcription factor(PC00248)	Mus musculus
MOUSE|MGI=MGI=1914170|UniProtKB=G5E872	Rnpepl1	Aminopeptidase RNPEPL1;Rnpepl1;PTN000164291;orthologs	AMINOPEPTIDASE RNPEPL1 (PTHR45726:SF2)		Mus musculus
MOUSE|MGI=MGI=1916260|UniProtKB=Q8R034	Anapc13	Anaphase-promoting complex subunit 13;Anapc13;PTN002010414;orthologs	ANAPHASE-PROMOTING COMPLEX SUBUNIT 13 (PTHR28672:SF1)		Mus musculus
MOUSE|MGI=MGI=1917036|UniProtKB=Q8QZZ7	Tprkb	EKC_KEOPS complex subunit Tprkb;Tprkb;PTN000406687;orthologs	EKC_KEOPS COMPLEX SUBUNIT TPRKB (PTHR15840:SF10)		Mus musculus
MOUSE|MGI=MGI=1917511|UniProtKB=Q9D869	Chp2	Calcineurin B homologous protein 2;Chp2;PTN000551308;orthologs	CALCINEURIN B HOMOLOGOUS PROTEIN 2 (PTHR46002:SF6)		Mus musculus
MOUSE|MGI=MGI=1925501|UniProtKB=E9PXJ4	Zfp712	Zinc finger protein 712;Zfp712;PTN000578776;orthologs	REGULATOR OF SEX-LIMITATION CANDIDATE 1-RELATED (PTHR24377:SF608)	C2H2 zinc finger transcription factor(PC00248)	Mus musculus
MOUSE|MGI=MGI=1913655|UniProtKB=Q9CQ21	Mcts2	Malignant T-cell-amplified sequence 2;Mcts2;PTN000513851;orthologs	MALIGNANT T-CELL-AMPLIFIED SEQUENCE 2 (PTHR22798:SF11)	translation initiation factor(PC00224)	Mus musculus
MOUSE|MGI=MGI=108430|UniProtKB=Q62160	Arhgdig	Rho GDP-dissociation inhibitor 3;Arhgdig;PTN000104744;orthologs	RHO GDP-DISSOCIATION INHIBITOR 3 (PTHR10980:SF8)	G-protein modulator(PC00022)	Mus musculus
MOUSE|MGI=MGI=97746|UniProtKB=Q3V188	Endou	Uridylate-specific endoribonuclease;Endou;PTN000277706;orthologs	URIDYLATE-SPECIFIC ENDORIBONUCLEASE (PTHR12439:SF40)		Mus musculus
MOUSE|MGI=MGI=2444851|UniProtKB=Q6ZQ18	Efr3b	Protein EFR3 homolog B;Efr3b;PTN000278241;orthologs	PROTEIN EFR3 HOMOLOG B (PTHR12444:SF4)		Mus musculus
MOUSE|MGI=MGI=1333889|UniProtKB=Q9Z1S0	Bub1b	Mitotic checkpoint serine_threonine-protein kinase BUB1 beta;Bub1b;PTN000361627;orthologs	MITOTIC CHECKPOINT SERINE_THREONINE-PROTEIN KINASE BUB1 BETA (PTHR14030:SF25)	non-receptor serine/threonine protein kinase(PC00167)	Mus musculus
MOUSE|MGI=MGI=2442372|UniProtKB=Q8BGZ2	Fam168a	Protein FAM168A;Fam168a;PTN000783325;orthologs	PROTEIN FAM168A (PTHR31844:SF1)	myelin protein(PC00161)	Mus musculus
MOUSE|MGI=MGI=1354953|UniProtKB=Q9WVQ1	Magi2	Membrane-associated guanylate kinase, WW and PDZ domain-containing protein 2;Magi2;PTN000034987;orthologs	MEMBRANE-ASSOCIATED GUANYLATE KINASE, WW AND PDZ DOMAIN-CONTAINING PROTEIN 2 (PTHR10316:SF27)		Mus musculus
MOUSE|MGI=MGI=1344424|UniProtKB=Q9WVG7	Osr1	Protein odd-skipped-related 1;Osr1;PTN000367537;orthologs	PROTEIN ODD-SKIPPED-RELATED 1 (PTHR14196:SF5)	zinc finger transcription factor(PC00244)	Mus musculus
MOUSE|MGI=MGI=1914379|UniProtKB=A0A087WNQ7	Smim10l1	Small integral membrane protein 10-like 1;Smim10l1;PTN002438103;orthologs	SMALL INTEGRAL MEMBRANE PROTEIN 10-LIKE PROTEIN 1 (PTHR34446:SF5)		Mus musculus
MOUSE|MGI=MGI=2387324|UniProtKB=Q8BSM5	Gab3	GRB2-associated-binding protein 3;Gab3;PTN000255213;orthologs	GRB2-ASSOCIATED-BINDING PROTEIN 3 (PTHR45960:SF3)	scaffold/adaptor protein(PC00226)	Mus musculus
MOUSE|MGI=MGI=3045339|UniProtKB=A1IGU4	Arhgef37	Rho guanine nucleotide exchange factor 37;Arhgef37;PTN000519035;orthologs	RHO GUANINE NUCLEOTIDE EXCHANGE FACTOR 37 (PTHR22834:SF9)		Mus musculus
MOUSE|MGI=MGI=1932094|UniProtKB=Q6GUQ1	Egfl8	Epidermal growth factor-like protein 8;Egfl8;PTN000383703;orthologs	EPIDERMAL GROWTH FACTOR-LIKE PROTEIN 8 (PTHR14949:SF27)	intercellular signal molecule(PC00207)	Mus musculus
MOUSE|MGI=MGI=1922853|UniProtKB=Q9D8C8	Ppp1r35	Protein phosphatase 1 regulatory subunit 35;Ppp1r35;PTN002007681;orthologs	PROTEIN PHOSPHATASE 1 REGULATORY SUBUNIT 35 (PTHR28625:SF1)	phosphatase modulator(PC00184)	Mus musculus
MOUSE|MGI=MGI=101916|UniProtKB=P51880	Fabp7	Fatty acid-binding protein, brain;Fabp7;PTN000237989;orthologs	FATTY ACID-BINDING PROTEIN, BRAIN (PTHR11955:SF57)	transfer/carrier protein(PC00219)	Mus musculus
MOUSE|MGI=MGI=1915336|UniProtKB=Q8BGJ0	Zdhhc15	Palmitoyltransferase ZDHHC15;Zdhhc15;PTN000525701;orthologs	PALMITOYLTRANSFERASE ZDHHC15 (PTHR22883:SF270)	protein modifying enzyme(PC00260)	Mus musculus
MOUSE|MGI=MGI=107191|UniProtKB=P36898	Bmpr1b	Bone morphogenetic protein receptor type-1B;Bmpr1b;PTN000584032;orthologs	BONE MORPHOGENETIC PROTEIN RECEPTOR TYPE-1B (PTHR23255:SF62)	serine/threonine protein kinase receptor(PC00205)	Mus musculus
MOUSE|MGI=MGI=1923195|UniProtKB=Q8CGF5	Tmem56	TLC domain-containing protein 4;Tlcd4;PTN001002890;orthologs	TLC DOMAIN-CONTAINING PROTEIN 4 (PTHR13439:SF1)	transferase(PC00220)	Mus musculus
MOUSE|MGI=MGI=1353651|UniProtKB=Q8CI11	Gnl3	Guanine nucleotide-binding protein-like 3;Gnl3;PTN000119975;orthologs	GUANINE NUCLEOTIDE-BINDING PROTEIN-LIKE 3 (PTHR11089:SF11)		Mus musculus
MOUSE|MGI=MGI=97578|UniProtKB=Q7TSH2	Phkb	Phosphorylase b kinase regulatory subunit beta;Phkb;PTN000079063;orthologs	PHOSPHORYLASE B KINASE REGULATORY SUBUNIT BETA (PTHR10749:SF8)	kinase activator(PC00138)	Mus musculus
MOUSE|MGI=MGI=1929004|UniProtKB=Q9JI11	Mst1,Stk4	Serine_threonine-protein kinase 4;Stk4;PTN000686039;orthologs	SERINE_THREONINE-PROTEIN KINASE 4 (PTHR48015:SF32)	non-receptor serine/threonine protein kinase(PC00167)	Mus musculus
MOUSE|MGI=MGI=101908|UniProtKB=P35413	Gpr3	G-protein coupled receptor 3;Gpr3;PTN000508197;orthologs	G-PROTEIN COUPLED RECEPTOR 3 (PTHR22750:SF39)	G-protein coupled receptor(PC00021)	Mus musculus
MOUSE|MGI=MGI=95481|UniProtKB=P34152	Ptk2	Focal adhesion kinase 1;Ptk2;PTN000700564;orthologs	FOCAL ADHESION KINASE 1 (PTHR24418:SF78)	non-receptor tyrosine protein kinase(PC00168)	Mus musculus
MOUSE|MGI=MGI=99894|UniProtKB=P61979	Hnrnpk	Heterogeneous nuclear ribonucleoprotein K;Hnrnpk;PTN000032838;orthologs	HETEROGENEOUS NUCLEAR RIBONUCLEOPROTEIN K (PTHR10288:SF344)	RNA metabolism protein(PC00031)	Mus musculus
MOUSE|MGI=MGI=1289282|UniProtKB=Q91VY9	Zfp622	Zinc finger protein 622;Znf622;PTN000323810;orthologs	ZINC FINGER PROTEIN 622 (PTHR13182:SF8)	RNA metabolism protein(PC00031)	Mus musculus
MOUSE|MGI=MGI=3698178|UniProtKB=Q8K064	Fam174b	Membrane protein FAM174B;Fam174b;PTN002006821;orthologs	MEMBRANE PROTEIN FAM174B (PTHR28607:SF3)		Mus musculus
MOUSE|MGI=MGI=2384565|UniProtKB=Q7TPN9	Prr14	Proline-rich protein 14;Prr14;PTN000376880;orthologs	PROLINE-RICH PROTEIN 14 (PTHR14522:SF2)		Mus musculus
MOUSE|MGI=MGI=1915435|UniProtKB=Q8BT51	Coa4	Cytochrome c oxidase assembly factor 4 homolog, mitochondrial;COA4;PTN000341945;orthologs	CYTOCHROME C OXIDASE ASSEMBLY FACTOR 4 HOMOLOG, MITOCHONDRIAL (PTHR13639:SF2)	chaperone(PC00072)	Mus musculus
MOUSE|MGI=MGI=1855693|UniProtKB=P28656	Nap1l1,Nrp	Nucleosome assembly protein 1-like 1;Nap1l1;PTN000222020;orthologs	NUCLEOSOME ASSEMBLY PROTEIN 1-LIKE 1 (PTHR11875:SF145)	chromatin/chromatin-binding, or -regulatory protein(PC00077)	Mus musculus
MOUSE|MGI=MGI=2151156|UniProtKB=P83093	Stim2	Stromal interaction molecule 2;Stim2;PTN000388475;orthologs	STROMAL INTERACTION MOLECULE 2 (PTHR15136:SF2)		Mus musculus
MOUSE|MGI=MGI=3040695|UniProtKB=Q3U0P1	Palb2	Partner and localizer of BRCA2;Palb2;PTN000379547;orthologs	PARTNER AND LOCALIZER OF BRCA2 (PTHR14662:SF2)		Mus musculus
MOUSE|MGI=MGI=1916299|UniProtKB=Q9QXS8	Cml5	Probable N-acetyltransferase CML5;Cml5;PTN000358983;orthologs	N-ACETYLTRANSFERASE 8-RELATED (PTHR13947:SF48)	acetyltransferase(PC00038)	Mus musculus
MOUSE|MGI=MGI=1341873|UniProtKB=Q9JJT2	Gfra4	GDNF family receptor alpha-4;Gfra4;PTN000796178;orthologs	GDNF FAMILY RECEPTOR ALPHA-4 (PTHR10269:SF2)	transmembrane signal receptor(PC00197)	Mus musculus
MOUSE|MGI=MGI=2148202|UniProtKB=Q8VCT4	Ces1d	Carboxylesterase 1D;Ces1d;PTN000168894;orthologs	LIVER CARBOXYLESTERASE 1-RELATED (PTHR11559:SF179)	esterase(PC00097)	Mus musculus
MOUSE|MGI=MGI=1914431|UniProtKB=Q3TP92	Ctdnep1	CTD nuclear envelope phosphatase 1;Ctdnep1;PTN000258879;orthologs	CTD NUCLEAR ENVELOPE PHOSPHATASE 1 (PTHR12210:SF70)	protein phosphatase(PC00195)	Mus musculus
MOUSE|MGI=MGI=1913593|UniProtKB=Q8BPE4	Tmem177	Transmembrane protein 177;Tmem177;PTN000497979;orthologs	TRANSMEMBRANE PROTEIN 177 (PTHR21824:SF4)		Mus musculus
MOUSE|MGI=MGI=1917606|UniProtKB=Q99L47	St13	Hsc70-interacting protein;St13;PTN002340331;orthologs	HSC70-INTERACTING PROTEIN (PTHR45883:SF2)		Mus musculus
MOUSE|MGI=MGI=2443627|UniProtKB=Q8BM47	Plekhm3	Pleckstrin homology domain-containing family M member 3;Plekhm3;PTN000269003;orthologs	PLECKSTRIN HOMOLOGY DOMAIN-CONTAINING FAMILY M MEMBER 3 (PTHR12326:SF10)		Mus musculus
MOUSE|MGI=MGI=1336895|UniProtKB=P57791	Rce1	CAAX prenyl protease 2;Rce1;PTN000316046;orthologs	CAAX PRENYL PROTEASE 2 (PTHR13046:SF0)	metalloprotease(PC00153)	Mus musculus
MOUSE|MGI=MGI=97564|UniProtKB=Q7TSV4	Pgm2,Pgm1	Phosphopentomutase;Pgm2;PTN000501472;orthologs	PHOSPHOPENTOMUTASE (PTHR45745:SF3)	mutase(PC00160)	Mus musculus
MOUSE|MGI=MGI=1923497|UniProtKB=Q80VY2	Fam212b	PAK4-inhibitor INKA2;Inka2;PTN002007161;orthologs	PAK4-INHIBITOR INKA2 (PTHR28615:SF2)		Mus musculus
MOUSE|MGI=MGI=97297|UniProtKB=P46935	Nedd4	E3 ubiquitin-protein ligase NEDD4;Nedd4;PTN000135110;orthologs	E3 UBIQUITIN-PROTEIN LIGASE NEDD4 (PTHR11254:SF282)	ubiquitin-protein ligase(PC00234)	Mus musculus
MOUSE|MGI=MGI=1918934|UniProtKB=Q99J64	Rbm43	RNA-binding protein 43;Rbm43;PTN001032984;orthologs	RNA-BINDING PROTEIN 43 (PTHR15225:SF8)	transcription cofactor(PC00217)	Mus musculus
MOUSE|MGI=MGI=107252|UniProtKB=Q1HFZ0	Nsun2	RNA cytosine C(5)-methyltransferase NSUN2;Nsun2;PTN000516094;orthologs	RNA CYTOSINE C(5)-METHYLTRANSFERASE NSUN2 (PTHR22808:SF1)	RNA methyltransferase(PC00033)	Mus musculus
MOUSE|MGI=MGI=95753|UniProtKB=P26443	Glud1	Glutamate dehydrogenase 1, mitochondrial;Glud1;PTN000176256;orthologs	GLUTAMATE DEHYDROGENASE 1, MITOCHONDRIAL (PTHR11606:SF13)	dehydrogenase(PC00092)	Mus musculus
MOUSE|MGI=MGI=1921447|UniProtKB=Q9D0D5	Gtf2e1	General transcription factor IIE subunit 1;Gtf2e1;PTN000318261;orthologs	GENERAL TRANSCRIPTION FACTOR IIE SUBUNIT 1 (PTHR13097:SF8)	general transcription factor(PC00259)	Mus musculus
MOUSE|MGI=MGI=1858943|UniProtKB=Q9JKW0	Arl6ip1	ADP-ribosylation factor-like protein 6-interacting protein 1;Arl6ip1;PTN000468842;orthologs	ADP-RIBOSYLATION FACTOR-LIKE PROTEIN 6-INTERACTING PROTEIN 1 (PTHR20952:SF0)		Mus musculus
MOUSE|MGI=MGI=1926945|UniProtKB=Q9EPK8	Trpv4	Transient receptor potential cation channel subfamily V member 4;Trpv4;PTN000061720;orthologs	TRANSIENT RECEPTOR POTENTIAL CATION CHANNEL SUBFAMILY V MEMBER 4 (PTHR10582:SF4)	ion channel(PC00133)	Mus musculus
MOUSE|MGI=MGI=2385184|UniProtKB=Q80SW1	Ahcyl1	S-adenosylhomocysteine hydrolase-like protein 1;Ahcyl1;PTN000602781;orthologs	S-ADENOSYLHOMOCYSTEINE HYDROLASE-LIKE PROTEIN 1 (PTHR23420:SF3)	hydrolase(PC00121)	Mus musculus
MOUSE|MGI=MGI=2388283|UniProtKB=Q3UPY5	Glb1l2	Beta-galactosidase-1-like protein 2;Glb1l2;PTN000602963;orthologs	BETA-GALACTOSIDASE-1-LIKE PROTEIN 2 (PTHR23421:SF53)	galactosidase(PC00104)	Mus musculus
MOUSE|MGI=MGI=1921979|UniProtKB=Q80UJ9	Setmar	Histone-lysine N-methyltransferase SETMAR;Setmar;PTN002545659;orthologs	HISTONE-LYSINE N-METHYLTRANSFERASE SETMAR (PTHR45660:SF13)	histone modifying enzyme(PC00261)	Mus musculus
MOUSE|MGI=MGI=1915452|UniProtKB=Q9CPP6	Ndufa5	NADH dehydrogenase [ubiquinone] 1 alpha subcomplex subunit 5;Ndufa5;PTN000291704;orthologs	NADH DEHYDROGENASE [UBIQUINONE] 1 ALPHA SUBCOMPLEX SUBUNIT 5 (PTHR12653:SF0)	oxidoreductase(PC00176)	Mus musculus
MOUSE|MGI=MGI=2442557|UniProtKB=Q6P5H6	Frmd5	FERM domain-containing protein 5;Frmd5;PTN000589653;orthologs	FERM DOMAIN-CONTAINING PROTEIN 5 (PTHR23280:SF5)	non-motor actin binding protein(PC00165)	Mus musculus
MOUSE|MGI=MGI=1196384|UniProtKB=Q80VP8	Tmem106c	Transmembrane protein 106C;Tmem106c;PTN002004523;orthologs	TRANSMEMBRANE PROTEIN 106C (PTHR28556:SF5)		Mus musculus
MOUSE|MGI=MGI=107771|UniProtKB=Q5SSL4	Abr	Active breakpoint cluster region-related protein;Abr;PTN000573039;orthologs	ACTIVE BREAKPOINT CLUSTER REGION-RELATED PROTEIN (PTHR23182:SF5)	G-protein modulator(PC00022)	Mus musculus
MOUSE|MGI=MGI=1891124|UniProtKB=Q9WTW2	Kcne3	Potassium voltage-gated channel subfamily E member 3;Kcne3;PTN000392456;orthologs	POTASSIUM VOLTAGE-GATED CHANNEL SUBFAMILY E MEMBER 3 (PTHR15282:SF6)	voltage-gated ion channel(PC00241)	Mus musculus
MOUSE|MGI=MGI=1928378|UniProtKB=O35435	Dhodh	Dihydroorotate dehydrogenase (quinone), mitochondrial;Dhodh;PTN000234204;orthologs	DIHYDROOROTATE DEHYDROGENASE (QUINONE), MITOCHONDRIAL (PTHR48109:SF4)	dehydrogenase(PC00092)	Mus musculus
MOUSE|MGI=MGI=104638|UniProtKB=Q62395	Mitf	Trefoil factor 3;Tff3;PTN000352587;orthologs	TREFOIL FACTOR 3 (PTHR13826:SF16)	intercellular signal molecule(PC00207)	Mus musculus
MOUSE|MGI=MGI=2159727|UniProtKB=Q8JZL1	Il17rd	Interleukin-17 receptor D;Il17rd;PTN000789873;orthologs	INTERLEUKIN-17 RECEPTOR D (PTHR15583:SF14)	transmembrane signal receptor(PC00197)	Mus musculus
MOUSE|MGI=MGI=97842|UniProtKB=P62821	Rab1	Ras-related protein Rab-1A;Rab1A;PTN000634999;orthologs	RAS-RELATED PROTEIN RAB-1A (PTHR24073:SF963)	small GTPase(PC00208)	Mus musculus
MOUSE|MGI=MGI=3643902|UniProtKB=Q69ZN6	Gnptab	N-acetylglucosamine-1-phosphotransferase subunits alpha_beta;Gnptab;PTN000621484;orthologs	N-ACETYLGLUCOSAMINE-1-PHOSPHOTRANSFERASE SUBUNITS ALPHA_BETA (PTHR24045:SF0)		Mus musculus
MOUSE|MGI=MGI=1861622|UniProtKB=Q9JLJ2	Aldh9a1	4-trimethylaminobutyraldehyde dehydrogenase;Aldh9a1;PTN000193414;orthologs	4-TRIMETHYLAMINOBUTYRALDEHYDE DEHYDROGENASE (PTHR11699:SF228)	dehydrogenase(PC00092)	Mus musculus
MOUSE|MGI=MGI=108067|UniProtKB=P50220	Ttf1	Homeobox protein Nkx-2.1;Nkx2-1;PTN000678604;orthologs	HOMEOBOX PROTEIN NKX-2.1 (PTHR24340:SF33)	homeodomain transcription factor(PC00119)	Mus musculus
MOUSE|MGI=MGI=107556|UniProtKB=Q62217	Sema5a	Semaphorin-5A;Sema5a;PTN000112952;orthologs	SEMAPHORIN-5A (PTHR11036:SF78)	membrane-bound signaling molecule(PC00152)	Mus musculus
MOUSE|MGI=MGI=98534|UniProtKB=O88968	Tcn2	Transcobalamin-2;Tcn2;PTN000059460;orthologs	TRANSCOBALAMIN-2 (PTHR10559:SF14)		Mus musculus
MOUSE|MGI=MGI=1917979|UniProtKB=Q9D3A8	Nos1ap	Carboxyl-terminal PDZ ligand of neuronal nitric oxide synthase protein;Nos1ap;PTN000132748;orthologs	CARBOXYL-TERMINAL PDZ LIGAND OF NEURONAL NITRIC OXIDE SYNTHASE PROTEIN (PTHR11232:SF76)	scaffold/adaptor protein(PC00226)	Mus musculus
MOUSE|MGI=MGI=1338890|UniProtKB=Q9Z1L5	Cacna2d3	Voltage-dependent calcium channel subunit alpha-2_delta-3;Cacna2d3;PTN000018421;orthologs	VOLTAGE-DEPENDENT CALCIUM CHANNEL SUBUNIT ALPHA-2_DELTA-3 (PTHR10166:SF25)	voltage-gated ion channel(PC00241)	Mus musculus
MOUSE|MGI=MGI=1915751|UniProtKB=Q91VT1	Nsmce2	E3 SUMO-protein ligase NSE2;Nsmce2;PTN000481872;orthologs	E3 SUMO-PROTEIN LIGASE NSE2 (PTHR21330:SF1)		Mus musculus
MOUSE|MGI=MGI=2442392|UniProtKB=Q8BHS8	Sybu	Syntabulin;Sybu;PTN000416248;orthologs	SYNTABULIN (PTHR16208:SF4)	SNARE protein(PC00034)	Mus musculus
MOUSE|MGI=MGI=105925|UniProtKB=P60334	Cdo1	Cysteine dioxygenase type 1;Cdo1;PTN000308715;orthologs	CYSTEINE DIOXYGENASE TYPE 1 (PTHR12918:SF1)	oxygenase(PC00177)	Mus musculus
MOUSE|MGI=MGI=102854|UniProtKB=P47962	Rpl5	60S ribosomal protein L5;Rpl5;PTN000601692;orthologs	60S RIBOSOMAL PROTEIN L5 (PTHR23410:SF37)	ribosomal protein(PC00202)	Mus musculus
MOUSE|MGI=MGI=1354737|UniProtKB=Q6P1G2	Kdm2b	Lysine-specific demethylase 2B;Kdm2b;PTN000565432;orthologs	LYSINE-SPECIFIC DEMETHYLASE 2B (PTHR23123:SF10)	histone modifying enzyme(PC00261)	Mus musculus
MOUSE|MGI=MGI=95705|UniProtKB=P15535	B4galt1	Beta-1,4-galactosyltransferase 1;B4galt1;PTN000446941;orthologs	BETA-1,4-GALACTOSYLTRANSFERASE 1 (PTHR19300:SF5)	glycosyltransferase(PC00111)	Mus musculus
MOUSE|MGI=MGI=2149842|UniProtKB=Q9ESP1	Sdf2l1	Stromal cell-derived factor 2-like protein 1;Sdf2l1;PTN000006220;orthologs	STROMAL CELL-DERIVED FACTOR 2-LIKE PROTEIN 1 (PTHR46809:SF1)		Mus musculus
MOUSE|MGI=MGI=105115|UniProtKB=Q60753	Ctf1	Cardiotrophin-1;Ctf1;PTN000482561;orthologs	CARDIOTROPHIN-1 (PTHR21353:SF2)		Mus musculus
MOUSE|MGI=MGI=1923959|UniProtKB=Q9CVB6	Arpc2	Actin-related protein 2_3 complex subunit 2;Arpc2;PTN000248631;orthologs	ACTIN-RELATED PROTEIN 2_3 COMPLEX SUBUNIT 2 (PTHR12058:SF0)		Mus musculus
MOUSE|MGI=MGI=1920296|UniProtKB=Q80Y14	Glrx5	Glutaredoxin-related protein 5, mitochondrial;Glrx5;PTN000033573;orthologs	GLUTAREDOXIN-RELATED PROTEIN 5, MITOCHONDRIAL (PTHR10293:SF16)	reductase(PC00198)	Mus musculus
MOUSE|MGI=MGI=98815|UniProtKB=P16563	Crisp2	Cysteine-rich secretory protein 2;Crisp2;PTN000036230;orthologs	CYSTEINE-RICH SECRETORY PROTEIN 2 (PTHR10334:SF594)	defense/immunity protein(PC00090)	Mus musculus
MOUSE|MGI=MGI=2180122|UniProtKB=Q6ZPT1	Klhl9	Kelch-like protein 9;Klhl9;PTN000697918;orthologs	KELCH-LIKE PROTEIN 9 (PTHR45632:SF11)	scaffold/adaptor protein(PC00226)	Mus musculus
MOUSE|MGI=MGI=2685449|UniProtKB=Q3V0F0	Rimbp3	RIMS-binding protein 3;Rimbp3;PTN000369446;orthologs	RIMS-BINDING PROTEIN 3A-RELATED (PTHR14234:SF21)	scaffold/adaptor protein(PC00226)	Mus musculus
MOUSE|MGI=MGI=1928676|UniProtKB=Q9JIY5	Htra2	Serine protease HTRA2, mitochondrial;Htra2;PTN000533503;orthologs	SERINE PROTEASE HTRA2, MITOCHONDRIAL (PTHR22939:SF127)	serine protease(PC00203)	Mus musculus
MOUSE|MGI=MGI=1918918|UniProtKB=Q6PGD0	Atraid	All-trans retinoic acid-induced differentiation factor;Atraid;PTN000408816;orthologs	ALL-TRANS RETINOIC ACID-INDUCED DIFFERENTIATION FACTOR (PTHR15926:SF1)		Mus musculus
MOUSE|MGI=MGI=1929519|UniProtKB=O35308	Slc16a8	Monocarboxylate transporter 3;Slc16a8;PTN000144922;orthologs	MONOCARBOXYLATE TRANSPORTER 3 (PTHR11360:SF26)	transporter(PC00227)	Mus musculus
MOUSE|MGI=MGI=2446215|UniProtKB=Q8JZW5	Sh2d5	SH2 domain-containing protein 5;Sh2d5;PTN001481645;orthologs	SH2 DOMAIN-CONTAINING PROTEIN 5 (PTHR15832:SF3)	scaffold/adaptor protein(PC00226)	Mus musculus
MOUSE|MGI=MGI=1914723|UniProtKB=Q8K0H1	Slc47a1	Multidrug and toxin extrusion protein 1;Slc47a1;PTN000129188;orthologs	MULTIDRUG AND TOXIN EXTRUSION PROTEIN 1 (PTHR11206:SF73)	transporter(PC00227)	Mus musculus
MOUSE|MGI=MGI=96540|UniProtKB=P43432	Il12b	Interleukin-12 subunit beta;Il12b;PTN000140183;orthologs	INTERLEUKIN-12 SUBUNIT BETA (PTHR48397:SF1)		Mus musculus
MOUSE|MGI=MGI=3045293|UniProtKB=Q8C5W4	Morc2b	ATPase MORC2B;Morc2b;PTN000596722;orthologs	ATPASE MORC2B (PTHR23337:SF5)		Mus musculus
MOUSE|MGI=MGI=1919293|UniProtKB=Q8CFG0	Sulf2	Extracellular sulfatase Sulf-2;Sulf2;PTN000038189;orthologs	EXTRACELLULAR SULFATASE SULF-2 (PTHR43108:SF4)	hydrolase(PC00121)	Mus musculus
MOUSE|MGI=MGI=1333783|UniProtKB=Q9WU84	Ccs	Copper chaperone for superoxide dismutase;Ccs;PTN000000134;orthologs	COPPER CHAPERONE FOR SUPEROXIDE DISMUTASE (PTHR10003:SF86)	oxidoreductase(PC00176)	Mus musculus
MOUSE|MGI=MGI=1915670|UniProtKB=Q80UP5	Ankrd13a	Ankyrin repeat domain-containing protein 13A;Ankrd13a;PTN000278510;orthologs	ANKYRIN REPEAT DOMAIN-CONTAINING PROTEIN 13A (PTHR12447:SF4)	scaffold/adaptor protein(PC00226)	Mus musculus
MOUSE|MGI=MGI=1340031|UniProtKB=O88995	Nfkbil1	NF-kappa-B inhibitor-like protein 1;Nfkbil1;PTN000392061;orthologs	NF-KAPPA-B INHIBITOR-LIKE PROTEIN 1 (PTHR15263:SF1)	protein-binding activity modulator(PC00095)	Mus musculus
MOUSE|MGI=MGI=1918842|UniProtKB=Q80TC5	Pogk	Pogo transposable element with KRAB domain;Pogk;PTN000447493;orthologs	POGO TRANSPOSABLE ELEMENT WITH KRAB DOMAIN (PTHR19303:SF21)	viral or transposable element protein(PC00237)	Mus musculus
MOUSE|MGI=MGI=1315204|UniProtKB=Q9JHI9	Slc40a1,Slc39a1	Solute carrier family 40 member 1;Slc40a1;PTN000796045;orthologs	SOLUTE CARRIER FAMILY 40 MEMBER 1 (PTHR11660:SF47)	secondary carrier transporter(PC00258)	Mus musculus
MOUSE|MGI=MGI=1915376|UniProtKB=Q3TC72	Fahd2a	Fumarylacetoacetate hydrolase domain-containing protein 2A;Fahd2;PTN000214207;orthologs	FUMARYLACETOACETATE HYDROLASE DOMAIN-CONTAINING PROTEIN 2A (PTHR42796:SF4)	hydrolase(PC00121)	Mus musculus
MOUSE|MGI=MGI=2442264|UniProtKB=P58044	Idi1	Isopentenyl-diphosphate Delta-isomerase 1;Idi1;PTN000094462;orthologs	ISOPENTENYL-DIPHOSPHATE DELTA-ISOMERASE 1 (PTHR10885:SF5)	isomerase(PC00135)	Mus musculus
MOUSE|MGI=MGI=1913633|UniProtKB=Q9D7P6	Iscu	Iron-sulfur cluster assembly enzyme ISCU, mitochondrial;Iscu;PTN000009682;orthologs	IRON-SULFUR CLUSTER ASSEMBLY ENZYME ISCU, MITOCHONDRIAL (PTHR10093:SF8)	chaperone(PC00072)	Mus musculus
MOUSE|MGI=MGI=2444487|UniProtKB=Q811F1	Zbtb41	Zinc finger and BTB domain-containing protein 41;Zbtb41;PTN000694905;orthologs	ZINC FINGER AND BTB DOMAIN-CONTAINING PROTEIN 41 (PTHR24381:SF368)	C2H2 zinc finger transcription factor(PC00248)	Mus musculus
MOUSE|MGI=MGI=1349717|UniProtKB=Q60974	Ncor1	Nuclear receptor corepressor 1;Ncor1;PTN000360562;orthologs	NUCLEAR RECEPTOR COREPRESSOR 1 (PTHR13992:SF5)	chromatin/chromatin-binding, or -regulatory protein(PC00077)	Mus musculus
MOUSE|MGI=MGI=3042273|UniProtKB=Q9CZ44	Nsfl1c	NSFL1 cofactor p47;Nsfl1c;PTN000596326;orthologs	NSFL1 COFACTOR P47 (PTHR23333:SF24)	protein-binding activity modulator(PC00095)	Mus musculus
MOUSE|MGI=MGI=1925559|UniProtKB=Q80TT8	Cul9	Cullin-9;Cul9;;orthologs			Mus musculus
MOUSE|MGI=MGI=99430|UniProtKB=Q61666	Hira	Protein HIRA;Hira;PTN000352687;orthologs	PROTEIN HIRA (PTHR13831:SF0)	chromatin/chromatin-binding, or -regulatory protein(PC00077)	Mus musculus
MOUSE|MGI=MGI=88175|UniProtKB=Q8K2I4	Manba	Beta-mannosidase;Manba;PTN000007218;orthologs	BETA-MANNOSIDASE (PTHR43730:SF1)	protein modifying enzyme(PC00260)	Mus musculus
MOUSE|MGI=MGI=1921134|UniProtKB=Q5SS00	Zdbf2	DBF4-type zinc finger-containing protein 2 homolog;Zdbf2;PTN000493396;orthologs	DBF4-TYPE ZINC FINGER-CONTAINING PROTEIN 2 (PTHR21639:SF5)		Mus musculus
MOUSE|MGI=MGI=1919031|UniProtKB=Q8K1C7	Slc16a14	Monocarboxylate transporter 14;Slc16a14;PTN000145228;orthologs	MONOCARBOXYLATE TRANSPORTER 14 (PTHR11360:SF239)	transporter(PC00227)	Mus musculus
MOUSE|MGI=MGI=2445003|UniProtKB=Q5FWK3	Arhgap1	Rho GTPase-activating protein 1;Arhgap1;PTN000571352;orthologs	RHO GTPASE-ACTIVATING PROTEIN 1 (PTHR45808:SF6)	GTPase-activating protein(PC00257)	Mus musculus
MOUSE|MGI=MGI=108042|UniProtKB=Q61456	Ccna1	Cyclin-A1;Ccna1;PTN000020415;orthologs	CYCLIN-A1 (PTHR10177:SF254)	kinase activator(PC00138)	Mus musculus
MOUSE|MGI=MGI=2446239|UniProtKB=Q8K1B9	Galnt18	Polypeptide N-acetylgalactosaminyltransferase 18;Galnt18;PTN000187126;orthologs	POLYPEPTIDE N-ACETYLGALACTOSAMINYLTRANSFERASE 18 (PTHR11675:SF37)	glycosyltransferase(PC00111)	Mus musculus
MOUSE|MGI=MGI=2384969|UniProtKB=Q6Q2Z6	Acot5	Acyl-coenzyme A thioesterase 5;Acot5;PTN000793348;orthologs	ACYL-COENZYME A THIOESTERASE 5 (PTHR10824:SF3)	esterase(PC00097)	Mus musculus
MOUSE|MGI=MGI=1344418|UniProtKB=Q9Z0F4	Cib1	Calcium and integrin-binding protein 1;Cib1;PTN000551395;orthologs	CALCIUM AND INTEGRIN-BINDING PROTEIN 1 (PTHR45791:SF3)		Mus musculus
MOUSE|MGI=MGI=3644026|UniProtKB=Q8CHT6	Fam169b	Protein FAM169B;Fam169b;PTN001859342;orthologs	PROTEIN FAM169B (PTHR22442:SF4)		Mus musculus
MOUSE|MGI=MGI=88276|UniProtKB=Q02248	Ctnnb1	Catenin beta-1;Ctnnb1;PTN000593449;orthologs	CATENIN BETA-1 (PTHR45976:SF4)		Mus musculus
MOUSE|MGI=MGI=108449|UniProtKB=P70205	Adcyap1r1	Pituitary adenylate cyclase-activating polypeptide type I receptor;Adcyap1r1;PTN000244638;orthologs	PITUITARY ADENYLATE CYCLASE-ACTIVATING POLYPEPTIDE TYPE I RECEPTOR (PTHR45620:SF12)	transmembrane signal receptor(PC00197)	Mus musculus
MOUSE|MGI=MGI=109486|UniProtKB=Q61171	Prdx2	Peroxiredoxin-2;Prdx2;PTN000073895;orthologs	PEROXIREDOXIN-2 (PTHR10681:SF161)	peroxidase(PC00180)	Mus musculus
MOUSE|MGI=MGI=95489|UniProtKB=Q61554	Fbn1	Fibrillin-1;Fbn1;PTN000620855;orthologs	FIBRILLIN-1 (PTHR24039:SF22)	extracellular matrix structural protein(PC00103)	Mus musculus
MOUSE|MGI=MGI=3530275|UniProtKB=B2KG20	Klri1	Killer cell lectin-like receptor subfamily I member 1;Klri1;PTN000514069;orthologs	KILLER CELL LECTIN-LIKE RECEPTOR SUBFAMILY I MEMBER 1 (PTHR22800:SF256)	defense/immunity protein(PC00090)	Mus musculus
MOUSE|MGI=MGI=1888999|UniProtKB=Q9Z1P8	Angptl4	Angiopoietin-related protein 4;Angptl4;PTN000441474;orthologs	ANGIOPOIETIN-RELATED PROTEIN 4 (PTHR19143:SF256)	intercellular signal molecule(PC00207)	Mus musculus
MOUSE|MGI=MGI=1196246|UniProtKB=Q71FD5	Znrf2	E3 ubiquitin-protein ligase ZNRF2;Znrf2;PTN002333812;orthologs	E3 UBIQUITIN-PROTEIN LIGASE ZNRF2 (PTHR46661:SF3)	ubiquitin-protein ligase(PC00234)	Mus musculus
MOUSE|MGI=MGI=1922928|UniProtKB=Q6P1C1	Ippk	Inositol-pentakisphosphate 2-kinase;Ippk;PTN000374877;orthologs	INOSITOL-PENTAKISPHOSPHATE 2-KINASE (PTHR14456:SF2)	kinase(PC00137)	Mus musculus
MOUSE|MGI=MGI=98389|UniProtKB=P10923	Spp1	Osteopontin;Spp1;PTN000064599;orthologs	OSTEOPONTIN (PTHR10607:SF1)	cytokine(PC00083)	Mus musculus
MOUSE|MGI=MGI=88458|UniProtKB=Q3U962	Col5a2	Collagen alpha-2(V) chain;Col5a2;PTN000615828;orthologs	COLLAGEN ALPHA-2(V) CHAIN (PTHR24023:SF539)	extracellular matrix structural protein(PC00103)	Mus musculus
MOUSE|MGI=MGI=1922011|UniProtKB=Q9DBV4	Mxra8	Matrix remodeling-associated protein 8;Mxra8;PTN000955496;orthologs	MATRIX REMODELING-ASSOCIATED PROTEIN 8 (PTHR44793:SF1)		Mus musculus
MOUSE|MGI=MGI=96285|UniProtKB=Q60857	Htt,Slc6a4	Sodium-dependent serotonin transporter;Slc6a4;PTN000178304;orthologs	SODIUM-DEPENDENT SEROTONIN TRANSPORTER (PTHR11616:SF105)	primary active transporter(PC00068)	Mus musculus
MOUSE|MGI=MGI=106198|UniProtKB=P35175	Stfa1	Stefin-1;Stfa1;PTN000151746;orthologs	CYSTATIN A FAMILY MEMBER 3-RELATED (PTHR11414:SF16)	protease inhibitor(PC00191)	Mus musculus
MOUSE|MGI=MGI=1921367|UniProtKB=Q99JY9	Actr3	Actin-related protein 3;Actr3;PTN000233842;orthologs	ACTIN-RELATED PROTEIN 3 (PTHR11937:SF175)	actin and actin related protein(PC00039)	Mus musculus
MOUSE|MGI=MGI=1345282|UniProtKB=O35149	Slc30a4	Zinc transporter 4;Slc30a4;PTN000169680;orthologs	ZINC TRANSPORTER 4 (PTHR11562:SF27)	transporter(PC00227)	Mus musculus
MOUSE|MGI=MGI=1913125|UniProtKB=O88907	Pias1	E3 SUMO-protein ligase PIAS1;Pias1;PTN000081781;orthologs	E3 SUMO-PROTEIN LIGASE PIAS1 (PTHR10782:SF11)	ubiquitin-protein ligase(PC00234)	Mus musculus
MOUSE|MGI=MGI=1194504|UniProtKB=Q9JM63	Kcnj10	ATP-sensitive inward rectifier potassium channel 10;Kcnj10;PTN000205608;orthologs	ATP-SENSITIVE INWARD RECTIFIER POTASSIUM CHANNEL 10 (PTHR11767:SF21)	ion channel(PC00133)	Mus musculus
MOUSE|MGI=MGI=1918006|UniProtKB=P59764	Dock4	Dedicator of cytokinesis protein 4;Dock4;PTN000594005;orthologs	DEDICATOR OF CYTOKINESIS PROTEIN 4 (PTHR45653:SF7)	guanyl-nucleotide exchange factor(PC00113)	Mus musculus
MOUSE|MGI=MGI=1352464|UniProtKB=Q60641	Nr1h4	Bile acid receptor;Nr1h4;PTN000637782;orthologs	BILE ACID RECEPTOR (PTHR24082:SF155)	C4 zinc finger nuclear receptor(PC00169)	Mus musculus
MOUSE|MGI=MGI=102667|UniProtKB=P24526	Pmp2	Myelin P2 protein;Pmp2;PTN000237938;orthologs	MYELIN P2 PROTEIN (PTHR11955:SF64)	transfer/carrier protein(PC00219)	Mus musculus
MOUSE|MGI=MGI=1354381|UniProtKB=Q9JIQ8	Tmprss2	Transmembrane protease serine 2;Tmprss2;PTN000666459;orthologs	TRANSMEMBRANE PROTEASE SERINE 2 (PTHR24253:SF89)	serine protease(PC00203)	Mus musculus
MOUSE|MGI=MGI=95293|UniProtKB=P15949	Klk9	Kallikrein 1-related peptidase b9;Klk1b9;PTN000668815;orthologs	KALLIKREIN-1 (PTHR24271:SF47)	serine protease(PC00203)	Mus musculus
MOUSE|MGI=MGI=96170|UniProtKB=P09022	Hoxa1	Homeobox protein Hox-A1;Hoxa1;PTN000675491;orthologs	HOMEOBOX PROTEIN HOX-A1 (PTHR45946:SF3)	homeodomain transcription factor(PC00119)	Mus musculus
MOUSE|MGI=MGI=107231|UniProtKB=Q811D0	Dlg1	Disks large homolog 1;Dlg1;PTN000563603;orthologs	DISKS LARGE HOMOLOG 1 (PTHR23119:SF5)	scaffold/adaptor protein(PC00226)	Mus musculus
MOUSE|MGI=MGI=1929507|UniProtKB=Q8BH07	Arl6ip6	ADP-ribosylation factor-like protein 6-interacting protein 6;Arl6ip6;PTN002008844;orthologs	ADP-RIBOSYLATION FACTOR-LIKE PROTEIN 6-INTERACTING PROTEIN 6 (PTHR28640:SF1)		Mus musculus
MOUSE|MGI=MGI=1932134|UniProtKB=Q9EPQ2	Rpgrip1	X-linked retinitis pigmentosa GTPase regulator-interacting protein 1;Rpgrip1;PTN000369828;orthologs	X-LINKED RETINITIS PIGMENTOSA GTPASE REGULATOR-INTERACTING PROTEIN 1 (PTHR14240:SF3)	scaffold/adaptor protein(PC00226)	Mus musculus
MOUSE|MGI=MGI=99422|UniProtKB=P12672	Rapsn	43 kDa receptor-associated protein of the synapse;Rapsn;PTN000009841;orthologs	43 KDA RECEPTOR-ASSOCIATED PROTEIN OF THE SYNAPSE (PTHR46574:SF1)		Mus musculus
MOUSE|MGI=MGI=107357|UniProtKB=Q9ES52	Inpp5d	Phosphatidylinositol 3,4,5-trisphosphate 5-phosphatase 1;Inpp5d;PTN000128097;orthologs	PHOSPHATIDYLINOSITOL 3,4,5-TRISPHOSPHATE 5-PHOSPHATASE 1 (PTHR46051:SF3)		Mus musculus
MOUSE|MGI=MGI=1913778|UniProtKB=Q8BT42	Smim5	Small integral membrane protein 5;Smim5;PTN002204270;orthologs	SMALL INTEGRAL MEMBRANE PROTEIN 5 (PTHR37344:SF1)		Mus musculus
MOUSE|MGI=MGI=1932051|UniProtKB=Q8CHK4	Kat5	Histone acetyltransferase KAT5;Kat5;PTN000065193;orthologs	HISTONE ACETYLTRANSFERASE KAT5 (PTHR10615:SF161)	histone modifying enzyme(PC00261)	Mus musculus
MOUSE|MGI=MGI=2137225|UniProtKB=Q9CQP0	Mrpl33	39S ribosomal protein L33, mitochondrial;Mrpl33;PTN000391322;orthologs	39S RIBOSOMAL PROTEIN L33, MITOCHONDRIAL (PTHR47037:SF1)	ribosomal protein(PC00202)	Mus musculus
MOUSE|MGI=MGI=1919737|UniProtKB=Q8C4Q6	Aida	Axin interactor, dorsalization-associated protein;Aida;PTN002009519;orthologs	AXIN INTERACTOR, DORSALIZATION-ASSOCIATED PROTEIN (PTHR28654:SF1)		Mus musculus
MOUSE|MGI=MGI=1918287|UniProtKB=Q14BX2	Prss55	Serine protease 55;Prss55;PTN000667646;orthologs	SERINE PROTEASE 55 (PTHR24253:SF90)	serine protease(PC00203)	Mus musculus
MOUSE|MGI=MGI=1891702|UniProtKB=O89079	Cope	Coatomer subunit epsilon;Cope;PTN000086706;orthologs	COATOMER SUBUNIT EPSILON (PTHR10805:SF0)	vesicle coat protein(PC00235)	Mus musculus
MOUSE|MGI=MGI=107979|UniProtKB=O35066	Kif3c	Kinesin-like protein KIF3C;Kif3c;PTN000650139;orthologs	KINESIN-LIKE PROTEIN KIF3C (PTHR24115:SF734)	microtubule binding motor protein(PC00156)	Mus musculus
MOUSE|MGI=MGI=1914829|UniProtKB=Q7TN98	Cpeb4	Cytoplasmic polyadenylation element-binding protein 4;Cpeb4;PTN000286223;orthologs	CYTOPLASMIC POLYADENYLATION ELEMENT-BINDING PROTEIN 4 (PTHR12566:SF2)	mRNA polyadenylation factor(PC00146)	Mus musculus
MOUSE|MGI=MGI=1924555|UniProtKB=Q8BFQ4	Wdr82	WD repeat-containing protein 82;Wdr82;PTN000458419;orthologs	WD REPEAT-CONTAINING PROTEIN 82 (PTHR19861:SF0)	methyltransferase(PC00155)	Mus musculus
MOUSE|MGI=MGI=2685541|UniProtKB=Q80ZK9	Wdtc1	WD and tetratricopeptide repeats protein 1;Wdtc1;PTN000400081;orthologs	WD AND TETRATRICOPEPTIDE REPEATS PROTEIN 1 (PTHR15574:SF40)	ubiquitin-protein ligase(PC00234)	Mus musculus
MOUSE|MGI=MGI=1924165|UniProtKB=Q8K396	Mnd1	Meiotic nuclear division protein 1 homolog;Mnd1;PTN000776068;orthologs	MEIOTIC NUCLEAR DIVISION PROTEIN 1 HOMOLOG (PTHR31398:SF0)		Mus musculus
MOUSE|MGI=MGI=1918521|UniProtKB=Q8VC88	Gca	Grancalcin;Gca;PTN000022276;orthologs	GRANCALCIN (PTHR46735:SF5)		Mus musculus
MOUSE|MGI=MGI=88302|UniProtKB=P24860	Ccnb1	G2_mitotic-specific cyclin-B1;Ccnb1;PTN000020081;orthologs	G2_MITOTIC-SPECIFIC CYCLIN-B1 (PTHR10177:SF193)	kinase activator(PC00138)	Mus musculus
MOUSE|MGI=MGI=1913325|UniProtKB=Q9CRB9	Chchd3	MICOS complex subunit Mic19;Chchd3;PTN000491753;orthologs	MICOS COMPLEX SUBUNIT MIC19 (PTHR21588:SF2)		Mus musculus
MOUSE|MGI=MGI=107167|UniProtKB=Q64163	Tfdp2	Transcription factor Dp-2;Tfdp2;PTN000284498;orthologs	TRANSCRIPTION FACTOR DP-2 (PTHR12548:SF5)	homeodomain transcription factor(PC00119)	Mus musculus
MOUSE|MGI=MGI=2446107|UniProtKB=Q922S4	Pde2a	cGMP-dependent 3',5'-cyclic phosphodiesterase;Pde2a;PTN000142434;orthologs	PHOSPHODIESTERASE (PTHR11347:SF102)	phosphodiesterase(PC00185)	Mus musculus
MOUSE|MGI=MGI=102965|UniProtKB=B1AYL1	Scn7a	Sodium channel protein;Scn7a;PTN000004428;orthologs	SODIUM CHANNEL PROTEIN (PTHR10037:SF14)	voltage-gated ion channel(PC00241)	Mus musculus
MOUSE|MGI=MGI=1924536|UniProtKB=Q8BY02	Nkrf	NF-kappa-B-repressing factor;Nkrf;PTN002553504;orthologs	NF-KAPPA-B-REPRESSING FACTOR (PTHR16148:SF15)	DNA-binding transcription factor(PC00218)	Mus musculus
MOUSE|MGI=MGI=1915984|UniProtKB=Q6P2K6	Smek1	Serine_threonine-protein phosphatase 4 regulatory subunit 3A;Ppp4r3a;PTN000594372;orthologs	SERINE_THREONINE-PROTEIN PHOSPHATASE 4 REGULATORY SUBUNIT 3A (PTHR23318:SF3)	ATP synthase(PC00002)	Mus musculus
MOUSE|MGI=MGI=1929743|UniProtKB=Q8K0L0	Asb2	Ankyrin repeat and SOCS box protein 2;Asb2;PTN000653604;orthologs	ANKYRIN REPEAT AND SOCS BOX PROTEIN 2 (PTHR24173:SF33)	scaffold/adaptor protein(PC00226)	Mus musculus
MOUSE|MGI=MGI=1913725|UniProtKB=P62267	Rps23	40S ribosomal protein S23;Rps23;PTN000183028;orthologs	40S RIBOSOMAL PROTEIN S23 (PTHR11652:SF14)	ribosomal protein(PC00202)	Mus musculus
MOUSE|MGI=MGI=2387801|UniProtKB=Q8BVL3	Snx17	Sorting nexin-17;Snx17;PTN000277264;orthologs	SORTING NEXIN-17 (PTHR12431:SF16)	scaffold/adaptor protein(PC00226)	Mus musculus
MOUSE|MGI=MGI=97537|UniProtKB=Q08481	Pecam1	Platelet endothelial cell adhesion molecule;Pecam1;PTN000159704;orthologs	PLATELET ENDOTHELIAL CELL ADHESION MOLECULE (PTHR11481:SF5)	immunoglobulin receptor superfamily(PC00124)	Mus musculus
MOUSE|MGI=MGI=2144726|UniProtKB=Q8BK08	Tmem11	Transmembrane protein 11, mitochondrial;Tmem11;PTN000387406;orthologs	TRANSMEMBRANE PROTEIN 11, MITOCHONDRIAL (PTHR15099:SF2)		Mus musculus
MOUSE|MGI=MGI=106686|UniProtKB=Q62087	Pon3	Serum paraoxonase_lactonase 3;Pon3;PTN000210222;orthologs	SERUM PARAOXONASE_LACTONASE 3 (PTHR11799:SF14)	hydrolase(PC00121)	Mus musculus
MOUSE|MGI=MGI=3607714|UniProtKB=Q8CBB2	Slc15a5	Solute carrier family 15 member 5;Slc15a5;PTN000183391;orthologs	SOLUTE CARRIER FAMILY 15 MEMBER 5 (PTHR11654:SF91)	transporter(PC00227)	Mus musculus
MOUSE|MGI=MGI=1921944|UniProtKB=Q69ZT9	Tbc1d30	TBC1 domain family member 30;Tbc1d30;PTN000537893;orthologs	TBC1 DOMAIN FAMILY MEMBER 30 (PTHR22957:SF601)	GTPase-activating protein(PC00257)	Mus musculus
MOUSE|MGI=MGI=1913884|UniProtKB=Q9CWV1	Mcm8	DNA helicase MCM8;Mcm8;PTN000179876;orthologs	DNA HELICASE MCM8 (PTHR11630:SF47)	DNA metabolism protein(PC00009)	Mus musculus
MOUSE|MGI=MGI=109603|UniProtKB=P97468	Cmklr1,Cml1	Chemerin-like receptor 1;Cmklr1;PTN000659397;orthologs	CHEMERIN-LIKE RECEPTOR 1 (PTHR24225:SF49)	G-protein coupled receptor(PC00021)	Mus musculus
MOUSE|MGI=MGI=97293|UniProtKB=P33215	Nedd1	Protein NEDD1;Nedd1;PTN000521933;orthologs	PROTEIN NEDD1 (PTHR44414:SF1)		Mus musculus
MOUSE|MGI=MGI=1347076|UniProtKB=P14115	Rpl27a	60S ribosomal protein L27a;Rpl27a;PTN000197400;orthologs	60S RIBOSOMAL PROTEIN L27A (PTHR11721:SF3)	ribosomal protein(PC00202)	Mus musculus
MOUSE|MGI=MGI=1914869|UniProtKB=Q8BW10	Nob1	RNA-binding protein NOB1;Nob1;PTN000301939;orthologs	RNA-BINDING PROTEIN NOB1 (PTHR12814:SF2)		Mus musculus
MOUSE|MGI=MGI=2443411|UniProtKB=Q6SJQ0	Cd300a	CMRF35-like molecule 8;Cd300a;PTN000220963;orthologs	CMRF35-LIKE MOLECULE 8 (PTHR11860:SF116)	immunoglobulin receptor superfamily(PC00124)	Mus musculus
MOUSE|MGI=MGI=1913695|UniProtKB=Q9D0M3	Cyc1	Cytochrome c1, heme protein, mitochondrial;Cyc1;PTN000030153;orthologs	CYTOCHROME C1, HEME PROTEIN, MITOCHONDRIAL (PTHR10266:SF3)		Mus musculus
MOUSE|MGI=MGI=87916|UniProtKB=P03958	Ada	Adenosine deaminase;Ada;PTN000150957;orthologs	ADENOSINE DEAMINASE (PTHR11409:SF43)	deaminase(PC00088)	Mus musculus
MOUSE|MGI=MGI=2444520|UniProtKB=Q8CCH2	Nhlrc3	NHL repeat-containing protein 3;Nhlrc3;PTN000647802;orthologs	NHL REPEAT-CONTAINING PROTEIN 3 (PTHR24104:SF31)	ubiquitin-protein ligase(PC00234)	Mus musculus
MOUSE|MGI=MGI=1917560|UniProtKB=Q9JIZ9	Plscr3,Pls3	Phospholipid scramblase 3;Plscr3;PTN000582998;orthologs	PHOSPHOLIPID SCRAMBLASE 3 (PTHR23248:SF37)	transporter(PC00227)	Mus musculus
MOUSE|MGI=MGI=1858417|UniProtKB=P61620	Sec61a1	Protein transport protein Sec61 subunit alpha isoform 1;Sec61a1;PTN000097256;orthologs	PROTEIN TRANSPORT PROTEIN SEC61 SUBUNIT ALPHA ISOFORM 1 (PTHR10906:SF19)	transporter(PC00227)	Mus musculus
MOUSE|MGI=MGI=1919830|UniProtKB=Q3T9Z9	Zufsp	Zinc finger-containing ubiquitin peptidase 1;Zup1;PTN001226394;orthologs	ZINC FINGER-CONTAINING UBIQUITIN PEPTIDASE 1 (PTHR24403:SF110)	C2H2 zinc finger transcription factor(PC00248)	Mus musculus
MOUSE|MGI=MGI=1351867|UniProtKB=Q8R3L5	Slco3a1	Solute carrier organic anion transporter family member 3A1;Slco3a1;PTN000147636;orthologs	SOLUTE CARRIER ORGANIC ANION TRANSPORTER FAMILY MEMBER 3A1 (PTHR11388:SF86)	transporter(PC00227)	Mus musculus
MOUSE|MGI=MGI=1098610|UniProtKB=O35047	Psmc3ip	Homologous-pairing protein 2 homolog;Psmc3ip;PTN000409094;orthologs	HOMOLOGOUS-PAIRING PROTEIN 2 HOMOLOG (PTHR15938:SF0)	DNA metabolism protein(PC00009)	Mus musculus
MOUSE|MGI=MGI=1196227|UniProtKB=O54786	Dffa	DNA fragmentation factor subunit alpha;Dffa;PTN000267131;orthologs	CIDE-N DOMAIN-CONTAINING PROTEIN (PTHR12306:SF16)		Mus musculus
MOUSE|MGI=MGI=1916963|UniProtKB=Q9CWW6	Pin4	Peptidyl-prolyl cis-trans isomerase NIMA-interacting 4;Pin4;PTN000069576;orthologs	PEPTIDYL-PROLYL CIS-TRANS ISOMERASE NIMA-INTERACTING 4 (PTHR45995:SF1)		Mus musculus
MOUSE|MGI=MGI=95543|UniProtKB=P30416	Fkbp4	Peptidyl-prolyl cis-trans isomerase FKBP4;Fkbp4;PTN000054473;orthologs	PEPTIDYL-PROLYL CIS-TRANS ISOMERASE FKBP4 (PTHR10516:SF25)	chaperone(PC00072)	Mus musculus
MOUSE|MGI=MGI=1916476|UniProtKB=Q9CRB0	Snx24	Sorting nexin-24;Snx24;PTN000405955;orthologs	SORTING NEXIN-24 (PTHR15813:SF10)	scaffold/adaptor protein(PC00226)	Mus musculus
MOUSE|MGI=MGI=1914051|UniProtKB=Q9CWV6	Prkrip1	PRKR-interacting protein 1;Prkrip1;PTN000337738;orthologs	PRKR-INTERACTING PROTEIN 1 (PTHR13507:SF0)		Mus musculus
MOUSE|MGI=MGI=1913528|UniProtKB=D3Z7Q2	Smim20	Small integral membrane protein 20;Smim20;PTN002167282;orthologs	SMALL INTEGRAL MEMBRANE PROTEIN 20 (PTHR34923:SF1)		Mus musculus
MOUSE|MGI=MGI=97793|UniProtKB=P35375	Ptger1	Prostaglandin E2 receptor EP1 subtype;Ptger1;PTN000221697;orthologs	PROSTAGLANDIN E2 RECEPTOR EP1 SUBTYPE (PTHR11866:SF3)	G-protein coupled receptor(PC00021)	Mus musculus
MOUSE|MGI=MGI=1925226|UniProtKB=Q641K5	Nuak1	NUAK family SNF1-like kinase 1;Nuak1;PTN000679229;orthologs	NUAK FAMILY SNF1-LIKE KINASE 1 (PTHR24343:SF350)	non-receptor serine/threonine protein kinase(PC00167)	Mus musculus
MOUSE|MGI=MGI=103266|UniProtKB=P12804	Fgl2	Fibroleukin;Fgl2;PTN000441662;orthologs	FIBROLEUKIN (PTHR19143:SF189)	intercellular signal molecule(PC00207)	Mus musculus
MOUSE|MGI=MGI=1917024|UniProtKB=Q99N09	Ms4a6b	Membrane-spanning 4-domains subfamily A member 6B;Ms4a6b;PTN000594764;orthologs	MEMBRANE-SPANNING 4-DOMAINS SUBFAMILY A MEMBER 6B-RELATED (PTHR23320:SF150)	transporter(PC00227)	Mus musculus
MOUSE|MGI=MGI=2150309|UniProtKB=Q4VA61	Dscaml1	Down syndrome cell adhesion molecule-like protein 1 homolog;Dscaml1;PTN000051522;orthologs	DOWN SYNDROME CELL ADHESION MOLECULE-LIKE PROTEIN 1 (PTHR10075:SF72)	scaffold/adaptor protein(PC00226)	Mus musculus
MOUSE|MGI=MGI=107451|UniProtKB=Q8K2J0	Plcd3	1-phosphatidylinositol 4,5-bisphosphate phosphodiesterase delta-3;Plcd3;PTN000036844;orthologs	1-PHOSPHATIDYLINOSITOL 4,5-BISPHOSPHATE PHOSPHODIESTERASE DELTA-3 (PTHR10336:SF33)	phospholipase(PC00186)	Mus musculus
MOUSE|MGI=MGI=2182543|UniProtKB=Q8K5C0	Grhl2	Grainyhead-like protein 2 homolog;Grhl2;PTN000113135;orthologs	GRAINYHEAD-LIKE PROTEIN 2 HOMOLOG (PTHR11037:SF17)	DNA-binding transcription factor(PC00218)	Mus musculus
MOUSE|MGI=MGI=2685574|UniProtKB=A2AC93	Dnaic2	Dynein axonemal intermediate chain 2;Dnai2;PTN000278050;orthologs	DYNEIN AXONEMAL INTERMEDIATE CHAIN 2 (PTHR12442:SF7)	microtubule or microtubule-binding cytoskeletal protein(PC00157)	Mus musculus
MOUSE|MGI=MGI=97836|UniProtKB=Q8BVI4	Qdpr	Dihydropteridine reductase;Qdpr;PTN000387445;orthologs	DIHYDROPTERIDINE REDUCTASE (PTHR15104:SF0)	reductase(PC00198)	Mus musculus
MOUSE|MGI=MGI=2178743|UniProtKB=Q8R4U0	Stab2	Stabilin-2;Stab2;PTN000620821;orthologs	STABILIN-2 (PTHR24038:SF0)	membrane trafficking regulatory protein(PC00151)	Mus musculus
MOUSE|MGI=MGI=101950|UniProtKB=Q60755	Calcr	Calcitonin receptor;Calcr;PTN000244393;orthologs	CALCITONIN RECEPTOR (PTHR45620:SF8)	transmembrane signal receptor(PC00197)	Mus musculus
MOUSE|MGI=MGI=2146854|UniProtKB=Q8C0Z1	Itfg3	Protein FAM234A;Fam234a;PTN000484131;orthologs	PROTEIN FAM234A (PTHR21419:SF7)		Mus musculus
MOUSE|MGI=MGI=1891740|UniProtKB=Q8R4A3	Dact1	Dapper homolog 1;Dact1;PTN000408487;orthologs	DAPPER HOMOLOG 1 (PTHR15919:SF12)		Mus musculus
MOUSE|MGI=MGI=2442595|UniProtKB=Q8CH36	Slc36a4	Proton-coupled amino acid transporter 4;Slc36a4;PTN000536192;orthologs	PROTON-COUPLED AMINO ACID TRANSPORTER 4 (PTHR22950:SF190)	amino acid transporter(PC00046)	Mus musculus
MOUSE|MGI=MGI=1919225|UniProtKB=E9PV82	Fam53a	Protein FAM53A;Fam53a;PTN002004792;orthologs	PROTEIN FAM53A (PTHR28567:SF2)		Mus musculus
MOUSE|MGI=MGI=108454|UniProtKB=Q2TA50	Mlana	Melan-A;Mlana;PTN000393183;orthologs	MELANOMA ANTIGEN RECOGNIZED BY T-CELLS 1 (PTHR15305:SF0)		Mus musculus
MOUSE|MGI=MGI=107658|UniProtKB=P33896	Ifnar1	Interferon alpha_beta receptor 1;Ifnar1;PTN000466275;orthologs	INTERFERON ALPHA_BETA RECEPTOR 1 (PTHR20859:SF54)	transmembrane signal receptor(PC00197)	Mus musculus
MOUSE|MGI=MGI=96176|UniProtKB=P06798	Hoxa4	Homeobox protein Hox-A4;Hoxa4;PTN000675389;orthologs	HOMEOBOX PROTEIN HOX-A4 (PTHR45771:SF2)	homeodomain transcription factor(PC00119)	Mus musculus
MOUSE|MGI=MGI=1858317|UniProtKB=Q9WTQ8	Timm23	Mitochondrial import inner membrane translocase subunit Tim23;Timm23;PTN000394943;orthologs	MITOCHONDRIAL IMPORT INNER MEMBRANE TRANSLOCASE SUBUNIT TIM23-RELATED (PTHR15371:SF0)	amino acid transporter(PC00046)	Mus musculus
MOUSE|MGI=MGI=1196403|UniProtKB=Q64GA5	Pla2g4c	Cytosolic phospholipase A2 gamma;Pla2g4c;PTN000076858;orthologs	CYTOSOLIC PHOSPHOLIPASE A2 GAMMA (PTHR10728:SF39)	phospholipase(PC00186)	Mus musculus
MOUSE|MGI=MGI=1915167|UniProtKB=Q8BPK2	Zcchc3	Zinc finger CCHC domain-containing protein 3;Zcchc3;PTN000505201;orthologs	ZINC FINGER CCHC DOMAIN-CONTAINING PROTEIN 3 (PTHR22639:SF7)	viral or transposable element protein(PC00237)	Mus musculus
MOUSE|MGI=MGI=87989|UniProtKB=Q8VC19	Alas1	5-aminolevulinate synthase, non-specific, mitochondrial;Alas1;PTN000343778;orthologs	5-AMINOLEVULINATE SYNTHASE, NON-SPECIFIC, MITOCHONDRIAL (PTHR13693:SF50)	transaminase(PC00216)	Mus musculus
MOUSE|MGI=MGI=1913864|UniProtKB=Q3TFK5	Gpatch4	G patch domain-containing protein 4;Gpatch4;PTN000567670;orthologs	G PATCH DOMAIN-CONTAINING PROTEIN 4 (PTHR23149:SF9)	RNA metabolism protein(PC00031)	Mus musculus
MOUSE|MGI=MGI=2385923|UniProtKB=Q8R409	Hexim1	Protein HEXIM1;Hexim1;PTN000336434;orthologs	PROTEIN HEXIM1 (PTHR13469:SF7)		Mus musculus
MOUSE|MGI=MGI=2147191|UniProtKB=Q921Z5	Tnfaip8	Tumor necrosis factor alpha-induced protein 8;Tnfaip8;PTN000298421;orthologs	TUMOR NECROSIS FACTOR ALPHA-INDUCED PROTEIN 8 (PTHR12757:SF3)		Mus musculus
MOUSE|MGI=MGI=101863|UniProtKB=P05063	Aldoc	Fructose-bisphosphate aldolase C;Aldoc;PTN000179401;orthologs	FRUCTOSE-BISPHOSPHATE ALDOLASE C (PTHR11627:SF3)	aldolase(PC00044)	Mus musculus
MOUSE|MGI=MGI=101783|UniProtKB=Q64702	Plk4	Serine_threonine-protein kinase PLK4;Plk4;PTN000679887;orthologs	SERINE_THREONINE-PROTEIN KINASE PLK4 (PTHR24345:SF89)	non-receptor serine/threonine protein kinase(PC00167)	Mus musculus
MOUSE|MGI=MGI=105083|UniProtKB=P51906	Slc1a1	Excitatory amino acid transporter 3;Slc1a1;PTN000238409;orthologs	EXCITATORY AMINO ACID TRANSPORTER 3 (PTHR11958:SF110)	primary active transporter(PC00068)	Mus musculus
MOUSE|MGI=MGI=2179720|UniProtKB=Q8VBT3	Oscar	Osteoclast-associated immunoglobulin-like receptor;Oscar;PTN000200772;orthologs	OSTEOCLAST-ASSOCIATED IMMUNOGLOBULIN-LIKE RECEPTOR (PTHR11738:SF189)	immunoglobulin receptor superfamily(PC00124)	Mus musculus
MOUSE|MGI=MGI=2670972|UniProtKB=Q684R7	Frem1	FRAS1-related extracellular matrix protein 1;Frem1;PTN000514853;orthologs	FRAS1-RELATED EXTRACELLULAR MATRIX PROTEIN 1 (PTHR45739:SF7)		Mus musculus
MOUSE|MGI=MGI=1924282|UniProtKB=Q9D0B5	Tstd3	Thiosulfate sulfurtransferase_rhodanese-like domain-containing protein 3;Tstd3;PTN002283459;orthologs	THIOSULFATE SULFURTRANSFERASE_RHODANESE-LIKE DOMAIN-CONTAINING PROTEIN 3 (PTHR44086:SF10)	transferase(PC00220)	Mus musculus
MOUSE|MGI=MGI=1916225|UniProtKB=Q9DB40	Med27	Mediator of RNA polymerase II transcription subunit 27;Med27;PTN000319777;orthologs	MEDIATOR OF RNA POLYMERASE II TRANSCRIPTION SUBUNIT 27 (PTHR13130:SF4)	transcription cofactor(PC00217)	Mus musculus
MOUSE|MGI=MGI=1931026|UniProtKB=Q9JJG5	Sertad2	SERTA domain-containing protein 2;Sertad2;PTN000418070;orthologs	SERTA DOMAIN-CONTAINING PROTEIN 2 (PTHR16277:SF10)	transcription cofactor(PC00217)	Mus musculus
MOUSE|MGI=MGI=1924601|UniProtKB=Q7TQG0	Zbtb5	Zinc finger and BTB domain-containing protein 5;Zbtb5;PTN002396684;orthologs	ZINC FINGER AND BTB DOMAIN-CONTAINING PROTEIN 5 (PTHR24394:SF17)	C2H2 zinc finger transcription factor(PC00248)	Mus musculus
MOUSE|MGI=MGI=1918963|UniProtKB=Q9DC48	Cdc40	Pre-mRNA-processing factor 17;Cdc40;PTN000457716;orthologs	PRE-MRNA-PROCESSING FACTOR 17 (PTHR43979:SF1)	RNA splicing factor(PC00148)	Mus musculus
MOUSE|MGI=MGI=1343103|UniProtKB=Q9CQ75	Ndufa2	NADH dehydrogenase [ubiquinone] 1 alpha subcomplex subunit 2;Ndufa2;PTN000306082;orthologs	NADH DEHYDROGENASE [UBIQUINONE] 1 ALPHA SUBCOMPLEX SUBUNIT 2 (PTHR12878:SF0)	oxidoreductase(PC00176)	Mus musculus
MOUSE|MGI=MGI=108520|UniProtKB=Q61088	Fzd4	Frizzled-4;Fzd4;PTN000139486;orthologs	FRIZZLED-4 (PTHR11309:SF23)	transmembrane signal receptor(PC00197)	Mus musculus
MOUSE|MGI=MGI=3717097|UniProtKB=G3UXT0	Cyp2j12	Cytochrome P450, family 2, subfamily j, polypeptide 12;Cyp2j12;PTN000670395;orthologs	CYTOCHROME P450, FAMILY 2, SUBFAMILY J, POLYPEPTIDE 11-RELATED (PTHR24300:SF142)	oxygenase(PC00177)	Mus musculus
MOUSE|MGI=MGI=1917505|UniProtKB=Q5M8N0	Cnrip1	CB1 cannabinoid receptor-interacting protein 1;Cnrip1;PTN000788963;orthologs	CB1 CANNABINOID RECEPTOR-INTERACTING PROTEIN 1 (PTHR31952:SF1)		Mus musculus
MOUSE|MGI=MGI=2144404|UniProtKB=Q8BFT6	Jmjd4	2-oxoglutarate and iron-dependent oxygenase JMJD4;Jmjd4;PTN000280607;orthologs	2-OXOGLUTARATE AND IRON-DEPENDENT OXYGENASE JMJD4 (PTHR12480:SF6)	protein modifying enzyme(PC00260)	Mus musculus
MOUSE|MGI=MGI=1919595|UniProtKB=Q7TS75	Amer1	APC membrane recruitment protein 1;Amer1;PTN000499508;orthologs	APC MEMBRANE RECRUITMENT PROTEIN 1 (PTHR22237:SF0)		Mus musculus
MOUSE|MGI=MGI=1915045|UniProtKB=A7RDN6	Rnls	Renalase;Rnls;PTN000599480;orthologs	RENALASE (PTHR23357:SF1)		Mus musculus
MOUSE|MGI=MGI=1914432|UniProtKB=Q9CQH0	Pdzk1ip1	PDZK1-interacting protein 1;Pdzk1ip1;PTN000392909;orthologs	PDZK1-INTERACTING PROTEIN 1 (PTHR15296:SF0)		Mus musculus
MOUSE|MGI=MGI=1927498|UniProtKB=Q99PG4	Rgs18	Regulator of G-protein signaling 18;Rgs18;PTN000090826;orthologs	REGULATOR OF G-PROTEIN SIGNALING 18 (PTHR10845:SF155)	GTPase-activating protein(PC00257)	Mus musculus
MOUSE|MGI=MGI=2139530|UniProtKB=Q8VCH5	Rabepk	Rab9 effector protein with kelch motifs;Rabepk;PTN000582334;orthologs	RAB9 EFFECTOR PROTEIN WITH KELCH MOTIFS (PTHR46647:SF1)		Mus musculus
MOUSE|MGI=MGI=1347098|UniProtKB=Q60714	Slc27a1	Long-chain fatty acid transport protein 1;Slc27a1;PTN000645431;orthologs	LONG-CHAIN FATTY ACID TRANSPORT PROTEIN 1 (PTHR43107:SF7)	secondary carrier transporter(PC00258)	Mus musculus
MOUSE|MGI=MGI=1261864|UniProtKB=Q8R3E3	Wipi1	WD repeat domain phosphoinositide-interacting protein 1;Wipi1;PTN000132157;orthologs	WD REPEAT DOMAIN PHOSPHOINOSITIDE-INTERACTING PROTEIN 1 (PTHR11227:SF23)	scaffold/adaptor protein(PC00226)	Mus musculus
MOUSE|MGI=MGI=1928487|UniProtKB=Q9JI10	Stk3	Serine_threonine-protein kinase 3;Stk3;PTN000686057;orthologs	SERINE_THREONINE-PROTEIN KINASE 3 (PTHR48015:SF23)	non-receptor serine/threonine protein kinase(PC00167)	Mus musculus
MOUSE|MGI=MGI=1929813|UniProtKB=Q6PHS9	Cacna2d2	Voltage-dependent calcium channel subunit alpha-2_delta-2;Cacna2d2;PTN000018380;orthologs	VOLTAGE-DEPENDENT CALCIUM CHANNEL SUBUNIT ALPHA-2_DELTA-2 (PTHR10166:SF7)	voltage-gated ion channel(PC00241)	Mus musculus
MOUSE|MGI=MGI=2144518|UniProtKB=Q8R1B0	Stac2	SH3 and cysteine-rich domain-containing protein 2;Stac2;PTN000388424;orthologs	SH3 AND CYSTEINE-RICH DOMAIN-CONTAINING PROTEIN 2 (PTHR15135:SF5)		Mus musculus
MOUSE|MGI=MGI=95755|UniProtKB=P17809	Slc2a1	Solute carrier family 2, facilitated glucose transporter member 1;Slc2a1;PTN000627487;orthologs	SOLUTE CARRIER FAMILY 2, FACILITATED GLUCOSE TRANSPORTER MEMBER 1 (PTHR23503:SF51)	secondary carrier transporter(PC00258)	Mus musculus
MOUSE|MGI=MGI=97269|UniProtKB=P05977	Myl1	Myosin light chain 1_3, skeletal muscle isoform;Myl1;PTN000549378;orthologs	MYOSIN LIGHT CHAIN 1_3, SKELETAL MUSCLE ISOFORM (PTHR23048:SF3)	actin or actin-binding cytoskeletal protein(PC00041)	Mus musculus
MOUSE|MGI=MGI=1914552|UniProtKB=E9Q784	Zc3h13	Zinc finger CCCH domain-containing protein 13;Zc3h13;PTN001414008;orthologs	ZINC FINGER CCCH DOMAIN-CONTAINING PROTEIN 13 (PTHR13585:SF19)		Mus musculus
MOUSE|MGI=MGI=1925558|UniProtKB=Q91WD0	Gpr108	Protein GPR108;Gpr108;PTN000477296;orthologs	PROTEIN GPR108 (PTHR21229:SF11)	G-protein coupled receptor(PC00021)	Mus musculus
MOUSE|MGI=MGI=109130|UniProtKB=Q60864	Stip1	Stress-induced-phosphoprotein 1;Stip1;PTN000529094;orthologs	STRESS-INDUCED-PHOSPHOPROTEIN 1 (PTHR22904:SF523)		Mus musculus
MOUSE|MGI=MGI=1919765|UniProtKB=Q6ZQL4	Wdr43	WD repeat-containing protein 43;Wdr43;PTN000521289;orthologs	WD REPEAT-CONTAINING PROTEIN 43 (PTHR44267:SF1)		Mus musculus
MOUSE|MGI=MGI=1099431|UniProtKB=O35704	Sptlc1	Serine palmitoyltransferase 1;Sptlc1;PTN000344014;orthologs	SERINE PALMITOYLTRANSFERASE 1 (PTHR13693:SF2)	transaminase(PC00216)	Mus musculus
MOUSE|MGI=MGI=88381|UniProtKB=P20352	F3	Tissue factor;F3;PTN000466324;orthologs	TISSUE FACTOR (PTHR20859:SF22)	transmembrane signal receptor(PC00197)	Mus musculus
MOUSE|MGI=MGI=894284|UniProtKB=P35283	Rab12	Ras-related protein Rab-12;Rab12;PTN000636061;orthologs	RAS-RELATED PROTEIN RAB-12 (PTHR47980:SF35)		Mus musculus
MOUSE|MGI=MGI=2442689|UniProtKB=Q91YK0	Lrrc49	Leucine-rich repeat-containing protein 49;Lrrc49;PTN000062718;orthologs	LEUCINE-RICH REPEAT-CONTAINING PROTEIN 49 (PTHR45973:SF8)	phosphatase modulator(PC00184)	Mus musculus
MOUSE|MGI=MGI=1194910|UniProtKB=Q60973	Rbbp7	Histone-binding protein RBBP7;Rbbp7;PTN000522827;orthologs	HISTONE-BINDING PROTEIN RBBP7 (PTHR22850:SF82)		Mus musculus
MOUSE|MGI=MGI=87998|UniProtKB=P39655	Alox12	Polyunsaturated fatty acid lipoxygenase ALOX12;Alox12;PTN000206185;orthologs	POLYUNSATURATED FATTY ACID LIPOXYGENASE ALOX12 (PTHR11771:SF4)	oxygenase(PC00177)	Mus musculus
MOUSE|MGI=MGI=104719|UniProtKB=Q3UHN9	Ndst1	Bifunctional heparan sulfate N-deacetylase_N-sulfotransferase 1;Ndst1;PTN000064213;orthologs	BIFUNCTIONAL HEPARAN SULFATE N-DEACETYLASE_N-SULFOTRANSFERASE 1 (PTHR10605:SF30)	transferase(PC00220)	Mus musculus
MOUSE|MGI=MGI=1916298|UniProtKB=Q8R4H9	Slc30a5	Zinc transporter 5;Slc30a5;PTN000169557;orthologs	ZINC TRANSPORTER 5 (PTHR45755:SF1)		Mus musculus
MOUSE|MGI=MGI=1918971|UniProtKB=Q9DBR2	Fam13c	Protein FAM13C;Fam13c;PTN000408006;orthologs	PROTEIN FAM13C (PTHR15904:SF19)		Mus musculus
MOUSE|MGI=MGI=105369|UniProtKB=P83917	Cbx1	Chromobox protein homolog 1;Cbx1;PTN000516911;orthologs	CHROMOBOX PROTEIN HOMOLOG 1 (PTHR22812:SF157)		Mus musculus
MOUSE|MGI=MGI=1917665|UniProtKB=Q99JT2	Stk26	Serine_threonine-protein kinase 26;Stk26;PTN000685581;orthologs	SERINE_THREONINE-PROTEIN KINASE 26 (PTHR48012:SF7)	non-receptor serine/threonine protein kinase(PC00167)	Mus musculus
MOUSE|MGI=MGI=1915266|UniProtKB=A2AMM0	Murc	Caveolae-associated protein 4;Cavin4;PTN000391487;orthologs	CAVEOLAE-ASSOCIATED PROTEIN 4 (PTHR15240:SF4)	membrane traffic protein(PC00150)	Mus musculus
MOUSE|MGI=MGI=1289258|UniProtKB=E9Q7R9	Cfap43	Cilia- and flagella-associated protein 43;Cfap43;PTN007641645;orthologs	CILIA- AND FLAGELLA-ASSOCIATED PROTEIN 43 (PTHR14885:SF1)		Mus musculus
MOUSE|MGI=MGI=1859610|UniProtKB=Q56A08	Gpkow	G-patch domain and KOW motifs-containing protein;Gpkow;PTN000406006;orthologs	G-PATCH DOMAIN AND KOW MOTIFS-CONTAINING PROTEIN (PTHR15818:SF2)	RNA splicing factor(PC00148)	Mus musculus
MOUSE|MGI=MGI=99449|UniProtKB=Q64112	Ifit2	Interferon-induced protein with tetratricopeptide repeats 2;Ifit2;PTN000031043;orthologs	INTERFERON-INDUCED PROTEIN WITH TETRATRICOPEPTIDE REPEATS 2 (PTHR10271:SF4)	defense/immunity protein(PC00090)	Mus musculus
MOUSE|MGI=MGI=1923467|UniProtKB=D3YXK0	Jakmip2	Janus kinase and microtubule-interacting protein 2;Jakmip2;PTN000434304;orthologs	JANUS KINASE AND MICROTUBULE-INTERACTING PROTEIN 2 (PTHR18935:SF7)		Mus musculus
MOUSE|MGI=MGI=1924348|UniProtKB=Q8K297	Colgalt1	Procollagen galactosyltransferase 1;Colgalt1;PTN000077106;orthologs	PROCOLLAGEN GALACTOSYLTRANSFERASE 1 (PTHR10730:SF28)	protein modifying enzyme(PC00260)	Mus musculus
MOUSE|MGI=MGI=2386976|UniProtKB=Q8R4P9	Abcc10	ATP-binding cassette sub-family C member 10;Abcc10;PTN000658698;orthologs	ATP-BINDING CASSETTE SUB-FAMILY C MEMBER 10 (PTHR24223:SF330)	ATP-binding cassette (ABC) transporter(PC00003)	Mus musculus
MOUSE|MGI=MGI=1197008|UniProtKB=O54775	Wisp1	CCN family member 4;Ccn4;PTN000142764;orthologs	CCN FAMILY MEMBER 4 (PTHR11348:SF4)	growth factor(PC00112)	Mus musculus
MOUSE|MGI=MGI=1923223|UniProtKB=Q0VG85	Ccdc162	Coiled-coil domain-containing protein 162;Ccdc162;;orthologs			Mus musculus
MOUSE|MGI=MGI=1890410|UniProtKB=Q9QXG4	Acss2	Acetyl-coenzyme A synthetase, cytoplasmic;Acss2;PTN000644215;orthologs	ACETYL-COENZYME A SYNTHETASE, CYTOPLASMIC (PTHR24095:SF126)	ligase(PC00142)	Mus musculus
MOUSE|MGI=MGI=1337072|UniProtKB=O89113	Ier5	Immediate early response gene 5 protein;Ier5;PTN000407779;orthologs	IMMEDIATE EARLY RESPONSE GENE 5 PROTEIN (PTHR15895:SF12)		Mus musculus
MOUSE|MGI=MGI=1858600|UniProtKB=Q6PFQ7	Rasa4	Ras GTPase-activating protein 4;Rasa4;PTN000022944;orthologs	RAS GTPASE-ACTIVATING PROTEIN 4-RELATED (PTHR10194:SF4)	GTPase-activating protein(PC00257)	Mus musculus
MOUSE|MGI=MGI=1934682|UniProtKB=Q9DB76	Emc9	ER membrane protein complex subunit 9;Emc9;PTN000310001;orthologs	ER MEMBRANE PROTEIN COMPLEX SUBUNIT 9 (PTHR12941:SF12)		Mus musculus
MOUSE|MGI=MGI=98960|UniProtKB=P22727	Wnt6	Protein Wnt-6;Wnt6;PTN000246587;orthologs	PROTEIN WNT-6 (PTHR12027:SF72)	intercellular signal molecule(PC00207)	Mus musculus
MOUSE|MGI=MGI=2685858|UniProtKB=Q80WT4	Gpr176	G-protein coupled receptor 176;Gpr176;PTN000508953;orthologs	G-PROTEIN COUPLED RECEPTOR 176 (PTHR22752:SF1)	G-protein coupled receptor(PC00021)	Mus musculus
MOUSE|MGI=MGI=99421|UniProtKB=Q61985	Nfe2l1	Endoplasmic reticulum membrane sensor NFE2L1;Nfe2l1;PTN000696674;orthologs	ENDOPLASMIC RETICULUM MEMBRANE SENSOR NFE2L1 (PTHR24411:SF31)	basic leucine zipper transcription factor(PC00056)	Mus musculus
MOUSE|MGI=MGI=1309464|UniProtKB=Q9WVI9	Mapk8ip1	C-Jun-amino-terminal kinase-interacting protein 1;Mapk8ip1;PTN000132582;orthologs	C-JUN-AMINO-TERMINAL KINASE-INTERACTING PROTEIN 1 (PTHR47437:SF3)		Mus musculus
MOUSE|MGI=MGI=1861601|UniProtKB=O35218	Cpsf2	Cleavage and polyadenylation specificity factor subunit 2;Cpsf2;PTN000128694;orthologs	CLEAVAGE AND POLYADENYLATION SPECIFICITY FACTOR SUBUNIT 2 (PTHR45922:SF1)		Mus musculus
MOUSE|MGI=MGI=2444815|UniProtKB=Q3V1H9	Samd5	Sterile alpha motif domain-containing protein 5;Samd5;PTN000266536;orthologs	STERILE ALPHA MOTIF DOMAIN-CONTAINING PROTEIN 5 (PTHR12301:SF8)		Mus musculus
MOUSE|MGI=MGI=1923055|UniProtKB=Q91YP2	Nln	Neurolysin, mitochondrial;Nln;PTN000211259;orthologs	NEUROLYSIN, MITOCHONDRIAL (PTHR11804:SF44)	metalloprotease(PC00153)	Mus musculus
MOUSE|MGI=MGI=3584510|UniProtKB=E9Q2M9	Wdfy4	WD repeat- and FYVE domain-containing protein 4;Wdfy4;PTN000348785;orthologs	WD REPEAT- AND FYVE DOMAIN-CONTAINING PROTEIN 4 (PTHR46108:SF3)		Mus musculus
MOUSE|MGI=MGI=2442466|UniProtKB=Q8BHD4	Frmd3	FERM domain-containing protein 3;Frmd3;PTN000589669;orthologs	FERM DOMAIN-CONTAINING PROTEIN 3 (PTHR23280:SF8)	non-motor actin binding protein(PC00165)	Mus musculus
MOUSE|MGI=MGI=1101778|UniProtKB=P97504	Bmx	Cytoplasmic tyrosine-protein kinase BMX;Bmx;PTN000700397;orthologs	CYTOPLASMIC TYROSINE-PROTEIN KINASE BMX (PTHR24418:SF91)	non-receptor tyrosine protein kinase(PC00168)	Mus musculus
MOUSE|MGI=MGI=1923862|UniProtKB=Q80YS5	Lrrc27	Leucine-rich repeat-containing protein 27;Lrrc27;PTN002352194;orthologs	LEUCINE-RICH REPEAT-CONTAINING PROTEIN 27 (PTHR16083:SF3)	scaffold/adaptor protein(PC00226)	Mus musculus
MOUSE|MGI=MGI=2141450|UniProtKB=Q80ZQ5	Jazf1	Juxtaposed with another zinc finger protein 1;Jazf1;PTN000551598;orthologs	JUXTAPOSED WITH ANOTHER ZINC FINGER PROTEIN 1 (PTHR23057:SF0)		Mus musculus
MOUSE|MGI=MGI=88318|UniProtKB=P10810	Cd14	Monocyte differentiation antigen CD14;Cd14;PTN000066869;orthologs	MONOCYTE DIFFERENTIATION ANTIGEN CD14 (PTHR10630:SF3)	transmembrane signal receptor(PC00197)	Mus musculus
MOUSE|MGI=MGI=1276575|UniProtKB=Q99LH2	Ptdss1	Phosphatidylserine synthase 1;Ptdss1;PTN000289301;orthologs	PHOSPHATIDYLSERINE SYNTHASE 1 (PTHR15362:SF15)	transferase(PC00220)	Mus musculus
MOUSE|MGI=MGI=2446180|UniProtKB=P59672	Anks1	Ankyrin repeat and SAM domain-containing protein 1A;Anks1a;PTN000652758;orthologs	ANKYRIN REPEAT AND SAM DOMAIN-CONTAINING PROTEIN 1A (PTHR24174:SF4)	scaffold/adaptor protein(PC00226)	Mus musculus
MOUSE|MGI=MGI=98904|UniProtKB=P52623	Uck1	Uridine-cytidine kinase 1;Uck1;PTN000032204;orthologs	URIDINE-CYTIDINE KINASE 1 (PTHR10285:SF66)	nucleotide kinase(PC00172)	Mus musculus
MOUSE|MGI=MGI=2445030|UniProtKB=D4PHA7	Wscd2	WSC domain-containing protein 2;Wscd2;PTN000792149;orthologs	WSC DOMAIN-CONTAINING PROTEIN 2 (PTHR45964:SF7)		Mus musculus
MOUSE|MGI=MGI=1098246|UniProtKB=P56974	Nrg2	Pro-neuregulin-2, membrane-bound isoform;Nrg2;PTN000120953;orthologs	PRO-NEUREGULIN-2, MEMBRANE-BOUND ISOFORM (PTHR11100:SF20)	growth factor(PC00112)	Mus musculus
MOUSE|MGI=MGI=1933744|UniProtKB=Q9CPQ5	Cenpq	Centromere protein Q;Cenpq;PTN000772308;orthologs	CENTROMERE PROTEIN Q (PTHR31345:SF3)		Mus musculus
MOUSE|MGI=MGI=3036234|UniProtKB=Q6NZM9	Hdac4	Histone deacetylase 4;Hdac4;PTN000065982;orthologs	HISTONE DEACETYLASE 4 (PTHR10625:SF36)		Mus musculus
MOUSE|MGI=MGI=2667176|UniProtKB=Q8VIM9	Irgq	Immunity-related GTPase family Q protein;Irgq;PTN000451927;orthologs	IMMUNITY-RELATED GTPASE FAMILY Q PROTEIN (PTHR19364:SF2)		Mus musculus
MOUSE|MGI=MGI=105923|UniProtKB=Q61614	Ednra	Endothelin-1 receptor;Ednra;PTN000663310;orthologs	ENDOTHELIN-1 RECEPTOR (PTHR46099:SF2)		Mus musculus
MOUSE|MGI=MGI=2673965|UniProtKB=Q8K174	Tmem60	Transmembrane protein 60;Tmem60;PTN000778326;orthologs	TRANSMEMBRANE PROTEIN 60 (PTHR13568:SF4)		Mus musculus
MOUSE|MGI=MGI=103014|UniProtKB=P48346	Il15	Interleukin-15;Il15;PTN000140230;orthologs	INTERLEUKIN-15 (PTHR14356:SF3)	interleukin superfamily(PC00128)	Mus musculus
MOUSE|MGI=MGI=1924465|UniProtKB=Q9D226	Krtap5-3	Keratin-associated protein 5-3;Krtap5-3;;orthologs			Mus musculus
MOUSE|MGI=MGI=106039|UniProtKB=Q9D2N4	Dtna	Dystrobrevin alpha;Dtna;PTN000747754;orthologs	DYSTROBREVIN ALPHA (PTHR12268:SF19)	ubiquitin-protein ligase(PC00234)	Mus musculus
MOUSE|MGI=MGI=1914537|UniProtKB=Q6P6P7	Parp6	Protein mono-ADP-ribosyltransferase PARP6;Parp6;PTN000481697;orthologs	PROTEIN MONO-ADP-RIBOSYLTRANSFERASE PARP6 (PTHR21328:SF23)		Mus musculus
MOUSE|MGI=MGI=1925266|UniProtKB=Q8CDI7	Ccdc150	Coiled-coil domain-containing protein 150;Ccdc150;PTN002176172;orthologs	COILED-COIL DOMAIN-CONTAINING PROTEIN 150 (PTHR35352:SF1)		Mus musculus
MOUSE|MGI=MGI=1920004|UniProtKB=A2AWP8	Arhgef10l	Rho guanine nucleotide exchange factor 10-like protein;Arhgef10l;PTN000306048;orthologs	RHO GUANINE NUCLEOTIDE EXCHANGE FACTOR 10-LIKE PROTEIN (PTHR12877:SF16)	guanyl-nucleotide exchange factor(PC00113)	Mus musculus
MOUSE|MGI=MGI=1276535|UniProtKB=O09000	Tram1,Ncoa3,Rac3	Nuclear receptor coactivator 3;Ncoa3;PTN000074446;orthologs	NUCLEAR RECEPTOR COACTIVATOR 3 (PTHR10684:SF3)	histone modifying enzyme(PC00261)	Mus musculus
MOUSE|MGI=MGI=97514|UniProtKB=P29121	Pcsk4	Proprotein convertase subtilisin_kexin type 4;Pcsk4;PTN000083365;orthologs	PROPROTEIN CONVERTASE SUBTILISIN_KEXIN TYPE 4 (PTHR42884:SF16)	serine protease(PC00203)	Mus musculus
MOUSE|MGI=MGI=1913290|UniProtKB=Q9QZ23	Nfu1	NFU1 iron-sulfur cluster scaffold homolog, mitochondrial;Nfu1;PTN000126946;orthologs	NFU1 IRON-SULFUR CLUSTER SCAFFOLD HOMOLOG, MITOCHONDRIAL (PTHR11178:SF1)		Mus musculus
MOUSE|MGI=MGI=1347093|UniProtKB=Q8BGW1	Fto	Alpha-ketoglutarate-dependent dioxygenase FTO;Fto;PTN000778995;orthologs	ALPHA-KETOGLUTARATE-DEPENDENT DIOXYGENASE FTO (PTHR31291:SF2)	oxygenase(PC00177)	Mus musculus
MOUSE|MGI=MGI=98726|UniProtKB=P27090	Tgfb2	Transforming growth factor beta-2 proprotein;Tgfb2;PTN000218738;orthologs	TRANSFORMING GROWTH FACTOR BETA-2 PROPROTEIN (PTHR11848:SF141)	growth factor(PC00112)	Mus musculus
MOUSE|MGI=MGI=1922706|UniProtKB=Q8C5R8	Prps1l1	Ribose-phosphate diphosphokinase;Prps1l1;PTN000025151;orthologs	RIBOSE-PHOSPHATE DIPHOSPHOKINASE (PTHR10210:SF35)	nucleotide kinase(PC00172)	Mus musculus
MOUSE|MGI=MGI=1927169|UniProtKB=Q9JMK0	B4galt5	Beta-1,4-galactosyltransferase 5;B4galt5;PTN000446835;orthologs	BETA-1,4-GALACTOSYLTRANSFERASE 5 (PTHR19300:SF45)	glycosyltransferase(PC00111)	Mus musculus
MOUSE|MGI=MGI=1929872|UniProtKB=Q80UM7	Mogs	Mannosyl-oligosaccharide glucosidase;Mogs;PTN000045719;orthologs	MANNOSYL-OLIGOSACCHARIDE GLUCOSIDASE (PTHR10412:SF11)	glucosidase(PC00108)	Mus musculus
MOUSE|MGI=MGI=2449923|UniProtKB=Q9QXT5	Egfl7	Epidermal growth factor-like protein 7;Egfl7;PTN000383663;orthologs	EPIDERMAL GROWTH FACTOR-LIKE PROTEIN 7 (PTHR14949:SF21)	intercellular signal molecule(PC00207)	Mus musculus
MOUSE|MGI=MGI=2685477|UniProtKB=Q8BS39	Ccdc32	Coiled-coil domain-containing protein 32;Ccdc32;PTN001273850;orthologs	COILED-COIL DOMAIN-CONTAINING PROTEIN 32 (PTHR31800:SF1)		Mus musculus
MOUSE|MGI=MGI=2429504|UniProtKB=Q60813	Adam1a	Disintegrin and metalloproteinase domain-containing protein 1a;Adam1a;PTN000225074;orthologs	DISINTEGRIN AND METALLOPROTEINASE DOMAIN-CONTAINING PROTEIN 1A-RELATED (PTHR11905:SF120)	metalloprotease(PC00153)	Mus musculus
MOUSE|MGI=MGI=1915612|UniProtKB=Q8VEK2	Rhbdd2	Rhomboid domain-containing protein 2;Rhbdd2;PTN000513137;orthologs	RHOMBOID DOMAIN-CONTAINING PROTEIN 2 (PTHR43066:SF13)	serine protease(PC00203)	Mus musculus
MOUSE|MGI=MGI=3028577|UniProtKB=Q6P068	Arl5c	ADP-ribosylation factor-like protein 5C;Arl5c;PTN000195527;orthologs	ADP-RIBOSYLATION FACTOR-LIKE PROTEIN 5C-RELATED (PTHR11711:SF148)	G-protein(PC00020)	Mus musculus
MOUSE|MGI=MGI=1920014|UniProtKB=Q8BVP5	Csnk1g2	Casein kinase I isoform gamma-2;Csnk1g2;PTN000226181;orthologs	CASEIN KINASE I ISOFORM GAMMA-2 (PTHR11909:SF157)	non-receptor serine/threonine protein kinase(PC00167)	Mus musculus
MOUSE|MGI=MGI=108180|UniProtKB=Q9CQ40	Mrpl49	39S ribosomal protein L49, mitochondrial;Mrpl49;PTN000336641;orthologs	39S RIBOSOMAL PROTEIN L49, MITOCHONDRIAL (PTHR13477:SF0)	ribosomal protein(PC00202)	Mus musculus
MOUSE|MGI=MGI=1913656|UniProtKB=A6H687	Sac3d1	SAC3 domain-containing protein 1;Sac3d1;PTN000277453;orthologs	SAC3 DOMAIN-CONTAINING PROTEIN 1 (PTHR12436:SF38)	scaffold/adaptor protein(PC00226)	Mus musculus
MOUSE|MGI=MGI=95674|UniProtKB=P55095	Gcg	Pro-glucagon;Gcg;PTN000152020;orthologs	PRO-GLUCAGON (PTHR11418:SF0)		Mus musculus
MOUSE|MGI=MGI=1316687|UniProtKB=Q78ZA7	Nap1l4	Nucleosome assembly protein 1-like 4;Nap1l4;PTN000221968;orthologs	NUCLEOSOME ASSEMBLY PROTEIN 1-LIKE 4 (PTHR11875:SF75)	chromatin/chromatin-binding, or -regulatory protein(PC00077)	Mus musculus
MOUSE|MGI=MGI=2685557|UniProtKB=Q80YS9	Stkld1	Serine_threonine kinase-like domain-containing protein STKLD1;Stkld1;PTN000687192;orthologs	SERINE_THREONINE KINASE-LIKE DOMAIN-CONTAINING PROTEIN STKLD1 (PTHR24363:SF5)	non-receptor serine/threonine protein kinase(PC00167)	Mus musculus
MOUSE|MGI=MGI=2443872|UniProtKB=Q7TST3	Samd10	Sterile alpha motif domain-containing protein 10;Samd10;PTN000464791;orthologs	STERILE ALPHA MOTIF DOMAIN-CONTAINING PROTEIN 10 (PTHR20843:SF1)		Mus musculus
MOUSE|MGI=MGI=2444912|UniProtKB=Q8R003	Mbnl3	Muscleblind-like protein 3;Mbnl3;PTN000293290;orthologs	MUSCLEBLIND-LIKE PROTEIN 3 (PTHR12675:SF3)	RNA splicing factor(PC00148)	Mus musculus
MOUSE|MGI=MGI=107548|UniProtKB=P70191	Traf5	TNF receptor-associated factor 5;Traf5;PTN000014964;orthologs	TNF RECEPTOR-ASSOCIATED FACTOR 5 (PTHR10131:SF83)	scaffold/adaptor protein(PC00226)	Mus musculus
MOUSE|MGI=MGI=2387350|UniProtKB=Q9ESN4	C1ql3	Complement C1q-like protein 3;C1ql3;PTN002368932;orthologs	COMPLEMENT C1Q-LIKE PROTEIN 3 (PTHR22923:SF96)	scaffold/adaptor protein(PC00226)	Mus musculus
MOUSE|MGI=MGI=1923847|UniProtKB=Q99LZ3	Gins4	DNA replication complex GINS protein SLD5;Gins4;PTN000476401;orthologs	DNA REPLICATION COMPLEX GINS PROTEIN SLD5 (PTHR21206:SF0)		Mus musculus
MOUSE|MGI=MGI=1913673|UniProtKB=Q9CQ13	Coprs	Coordinator of PRMT5 and differentiation stimulator;Coprs;PTN002193660;orthologs	COORDINATOR OF PRMT5 AND DIFFERENTIATION STIMULATOR (PTHR36461:SF1)		Mus musculus
MOUSE|MGI=MGI=1330824|UniProtKB=P50462	Csrp3	Cysteine and glycine-rich protein 3;Csrp3;PTN000655263;orthologs	CYSTEINE AND GLYCINE-RICH PROTEIN 3 (PTHR24215:SF1)	actin or actin-binding cytoskeletal protein(PC00041)	Mus musculus
MOUSE|MGI=MGI=1330280|UniProtKB=O08884	Krtap6-2	Keratin-associated protein 6-2;Krtap6-2;;orthologs			Mus musculus
MOUSE|MGI=MGI=102784|UniProtKB=Q62219	Tgfb1i1	Transforming growth factor beta-1-induced transcript 1 protein;Tgfb1i1;PTN000655363;orthologs	TRANSFORMING GROWTH FACTOR BETA-1-INDUCED TRANSCRIPT 1 PROTEIN (PTHR24216:SF27)	actin or actin-binding cytoskeletal protein(PC00041)	Mus musculus
MOUSE|MGI=MGI=2444584|UniProtKB=Q69Z66	Mysm1	Deubiquitinase MYSM1;Mysm1;PTN000301236;orthologs	DEUBIQUITINASE MYSM1 (PTHR12802:SF155)	chromatin/chromatin-binding, or -regulatory protein(PC00077)	Mus musculus
MOUSE|MGI=MGI=109615|UniProtKB=Q61865	Mia	Melanoma-derived growth regulatory protein;Mia;PTN000570140;orthologs	MELANOMA-DERIVED GROWTH REGULATORY PROTEIN (PTHR47312:SF1)		Mus musculus
MOUSE|MGI=MGI=1916207|UniProtKB=Q6TCG5	Paqr6	Membrane progestin receptor delta;Paqr6;PTN000465572;orthologs	MEMBRANE PROGESTIN RECEPTOR DELTA (PTHR20855:SF39)	G-protein coupled receptor(PC00021)	Mus musculus
MOUSE|MGI=MGI=2679630|UniProtKB=Q6VUP9	Tfap2e	Transcription factor AP-2-epsilon;Tfap2e;PTN000087654;orthologs	TRANSCRIPTION FACTOR AP-2-EPSILON (PTHR10812:SF13)	general transcription factor(PC00259)	Mus musculus
MOUSE|MGI=MGI=97272|UniProtKB=P51667	Myl2	Myosin regulatory light chain 2, ventricular_cardiac muscle isoform;Myl2;PTN000549481;orthologs	MYOSIN REGULATORY LIGHT CHAIN 2, VENTRICULAR_CARDIAC MUSCLE ISOFORM (PTHR23049:SF9)	actin or actin-binding cytoskeletal protein(PC00041)	Mus musculus
MOUSE|MGI=MGI=2384583|UniProtKB=Q68FE8	Zfp280d	Zinc finger protein 280D;Znf280d;PTN000578039;orthologs	ZINC FINGER PROTEIN 280D (PTHR24388:SF34)	C2H2 zinc finger transcription factor(PC00248)	Mus musculus
MOUSE|MGI=MGI=1920297|UniProtKB=Q78WH7	Camk2n2	Calcium_calmodulin-dependent protein kinase II inhibitor 2;Camk2n2;PTN000772062;orthologs	CALCIUM_CALMODULIN-DEPENDENT PROTEIN KINASE II INHIBITOR 2 (PTHR31007:SF1)	kinase inhibitor(PC00139)	Mus musculus
MOUSE|MGI=MGI=2147427|UniProtKB=Q8VCG3	Wdr74	WD repeat-containing protein 74;Wdr74;PTN000411375;orthologs	WD REPEAT-CONTAINING PROTEIN 74 (PTHR16038:SF4)	RNA processing factor(PC00147)	Mus musculus
MOUSE|MGI=MGI=2145448|UniProtKB=Q8R3P9	Ankrd32	SMC5-SMC6 complex localization factor protein 1;Slf1;PTN000339432;orthologs	SMC5-SMC6 COMPLEX LOCALIZATION FACTOR PROTEIN 1 (PTHR46677:SF1)		Mus musculus
MOUSE|MGI=MGI=2138934|UniProtKB=B1AYB6	Mbd5	Methyl-CpG-binding domain protein 5;Mbd5;PTN000413396;orthologs	METHYL-CPG-BINDING DOMAIN PROTEIN 5 (PTHR16112:SF18)	chromatin/chromatin-binding, or -regulatory protein(PC00077)	Mus musculus
MOUSE|MGI=MGI=108058|UniProtKB=P97297	Adm	Pro-adrenomedullin;Adm;PTN000602096;orthologs	PRO-ADRENOMEDULLIN (PTHR23414:SF3)	peptide hormone(PC00179)	Mus musculus
MOUSE|MGI=MGI=3840148|UniProtKB=E0CX23	Umad1	UMAP1-MVP12-associated (UMA) domain-containing 1;Umad1;PTN002190628;orthologs	UBAP1-MVB12-ASSOCIATED (UMA)-DOMAIN CONTAINING PROTEIN 1 (PTHR36291:SF1)		Mus musculus
MOUSE|MGI=MGI=2384718|UniProtKB=Q9CQC5	Cdc42ep3	Cdc42 effector protein 3;Cdc42ep3;PTN000394040;orthologs	CDC42 EFFECTOR PROTEIN 3 (PTHR15344:SF3)	scaffold/adaptor protein(PC00226)	Mus musculus
MOUSE|MGI=MGI=1916220|UniProtKB=Q8BGZ3	Dcaf12	DDB1- and CUL4-associated factor 12;Dcaf12;PTN000458380;orthologs	DDB1- AND CUL4-ASSOCIATED FACTOR 12 (PTHR19860:SF10)		Mus musculus
MOUSE|MGI=MGI=2685862|UniProtKB=A8E0Y8	Cd101	Immunoglobulin superfamily member 2;Cd101;PTN000258638;orthologs	IMMUNOGLOBULIN SUPERFAMILY MEMBER 2 (PTHR12207:SF25)	immunoglobulin receptor superfamily(PC00124)	Mus musculus
MOUSE|MGI=MGI=99676|UniProtKB=Q80TL1	Adcy2	Adenylate cyclase type 2;Adcy2;PTN000229565;orthologs	ADENYLATE CYCLASE TYPE 2 (PTHR45627:SF6)	adenylate cyclase(PC00043)	Mus musculus
MOUSE|MGI=MGI=3522097|UniProtKB=Q8C7N7	Aph1b	Gamma-secretase subunit APH-1B;Aph1b;PTN000306752;orthologs	GAMMA-SECRETASE SUBUNIT APH-1B (PTHR12889:SF1)	protease(PC00190)	Mus musculus
MOUSE|MGI=MGI=2182303|UniProtKB=Q99MJ9	Ddx50	ATP-dependent RNA helicase DDX50;Ddx50;PTN002777508;orthologs	ATP-DEPENDENT RNA HELICASE DDX50 (PTHR47958:SF88)	RNA helicase(PC00032)	Mus musculus
MOUSE|MGI=MGI=1915126|UniProtKB=Q3THF9	Coq10b	Coenzyme Q-binding protein COQ10 homolog B, mitochondrial;Coq10b;PTN000307476;orthologs	COENZYME Q-BINDING PROTEIN COQ10 HOMOLOG B, MITOCHONDRIAL (PTHR12901:SF9)		Mus musculus
MOUSE|MGI=MGI=95392|UniProtKB=Q63961	Eng	Endoglin;Eng;PTN000360794;orthologs	ENDOGLIN (PTHR14002:SF1)	transmembrane signal receptor(PC00197)	Mus musculus
MOUSE|MGI=MGI=2157757|UniProtKB=Q925H7	Krtap19-4	Keratin-associated protein 19-4;Krtap19-4;PTN002866400;orthologs	KERATIN-ASSOCIATED PROTEIN 19-3-RELATED (PTHR38140:SF5)	structural protein(PC00211)	Mus musculus
MOUSE|MGI=MGI=1924142|UniProtKB=Q9DCN7	Rnft1	E3 ubiquitin-protein ligase RNFT1;Rnft1;PTN000407266;orthologs	E3 UBIQUITIN-PROTEIN LIGASE RNFT1 (PTHR15860:SF1)		Mus musculus
MOUSE|MGI=MGI=1914784|UniProtKB=Q80UG8	Ttll4	Tubulin monoglutamylase TTLL4;Ttll4;PTN000261066;orthologs	TUBULIN MONOGLUTAMYLASE TTLL4 (PTHR12241:SF162)	microtubule or microtubule-binding cytoskeletal protein(PC00157)	Mus musculus
MOUSE|MGI=MGI=1354386|UniProtKB=Q7TSJ6	Lats2	Serine_threonine-protein kinase LATS2;Lats2;PTN000683412;orthologs	SERINE_THREONINE-PROTEIN KINASE LATS2 (PTHR24356:SF149)	non-receptor serine/threonine protein kinase(PC00167)	Mus musculus
MOUSE|MGI=MGI=88137|UniProtKB=Q6P3A8	Bckdhb	2-oxoisovalerate dehydrogenase subunit beta, mitochondrial;Bckdhb;PTN000178912;orthologs	2-OXOISOVALERATE DEHYDROGENASE SUBUNIT BETA, MITOCHONDRIAL (PTHR42980:SF1)	dehydrogenase(PC00092)	Mus musculus
MOUSE|MGI=MGI=2444611|UniProtKB=Q7TMY7	Ipo8	Importin-8;Ipo8;PTN000108211;orthologs	IMPORTIN-8 (PTHR10997:SF26)	transporter(PC00227)	Mus musculus
MOUSE|MGI=MGI=2145458|UniProtKB=Q91WT7	Akr1c14	3-alpha-hydroxysteroid dehydrogenase type 1;Akr1c14;PTN000199071;orthologs	3-ALPHA-HYDROXYSTEROID DEHYDROGENASE TYPE 1 (PTHR11732:SF205)	reductase(PC00198)	Mus musculus
MOUSE|MGI=MGI=2444688|UniProtKB=Q8C9A2	Endov	Endonuclease V;Endov;PTN002003323;orthologs	ENDONUCLEASE V (PTHR28511:SF1)		Mus musculus
MOUSE|MGI=MGI=1345142|UniProtKB=Q9Z1M8	Ik	Protein Red;Ik;PTN002291715;orthologs	PROTEIN RED (PTHR12765:SF5)	cytokine(PC00083)	Mus musculus
MOUSE|MGI=MGI=1919206|UniProtKB=Q9CWS1	Rnf135	E3 ubiquitin-protein ligase RNF135;Rnf135;PTN002556578;orthologs	E3 UBIQUITIN-PROTEIN LIGASE RNF135 (PTHR25465:SF41)	ubiquitin-protein ligase(PC00234)	Mus musculus
MOUSE|MGI=MGI=2180849|UniProtKB=Q8VI94	Oasl1	2'-5'-oligoadenylate synthase-like protein 1;Oasl1;PTN000135986;orthologs	2'-5'-OLIGOADENYLATE SYNTHASE-LIKE PROTEIN (PTHR11258:SF16)	nucleotidyltransferase(PC00174)	Mus musculus
MOUSE|MGI=MGI=893580|UniProtKB=Q61096	Prtn3	Myeloblastin;Prtn3;PTN000666603;orthologs	MYELOBLASTIN (PTHR24257:SF15)	serine protease(PC00203)	Mus musculus
MOUSE|MGI=MGI=4821256|UniProtKB=E9PVL6	Trim30b	Tripartite motif-containing 30B;Trim30b;PTN002379375;orthologs	TRIPARTITE MOTIF-CONTAINING PROTEIN 5 (PTHR24103:SF416)	ubiquitin-protein ligase(PC00234)	Mus musculus
MOUSE|MGI=MGI=1921385|UniProtKB=Q9DBQ7	Scyl3	Protein-associating with the carboxyl-terminal domain of ezrin;Scyl3;PTN000312529;orthologs	PROTEIN-ASSOCIATING WITH THE CARBOXYL-TERMINAL DOMAIN OF EZRIN (PTHR12984:SF15)	non-receptor serine/threonine protein kinase(PC00167)	Mus musculus
MOUSE|MGI=MGI=109327|UniProtKB=O54940	Bnip2	BCL2_adenovirus E1B 19 kDa protein-interacting protein 2;Bnip2;PTN000251521;orthologs	BCL2_ADENOVIRUS E1B 19 KDA PROTEIN-INTERACTING PROTEIN 2 (PTHR12112:SF12)	phosphodiesterase(PC00185)	Mus musculus
MOUSE|MGI=MGI=1354159|UniProtKB=O54917	E2f6	Transcription factor E2F6;E2f6;PTN000249725;orthologs	TRANSCRIPTION FACTOR E2F6 (PTHR12081:SF19)	winged helix/forkhead transcription factor(PC00246)	Mus musculus
MOUSE|MGI=MGI=97530|UniProtKB=P26618	Pdgfra	Platelet-derived growth factor receptor alpha;Pdgfra;PTN000699105;orthologs	PLATELET-DERIVED GROWTH FACTOR RECEPTOR ALPHA (PTHR24416:SF52)	transmembrane signal receptor(PC00197)	Mus musculus
MOUSE|MGI=MGI=97804|UniProtKB=P63089	Ptn	Pleiotrophin;Ptn;PTN000354718;orthologs	PLEIOTROPHIN (PTHR13850:SF1)	growth factor(PC00112)	Mus musculus
MOUSE|MGI=MGI=95834|UniProtKB=P27773	Pdia3	Protein disulfide-isomerase A3;Pdia3;PTN000433231;orthologs	PROTEIN DISULFIDE-ISOMERASE A3 (PTHR18929:SF132)	chaperone(PC00072)	Mus musculus
MOUSE|MGI=MGI=1920078|UniProtKB=Q8BGG7	Ubash3b	Ubiquitin-associated and SH3 domain-containing protein B;Ubash3b;PTN000420291;orthologs	UBIQUITIN-ASSOCIATED AND SH3 DOMAIN-CONTAINING PROTEIN B (PTHR16469:SF29)		Mus musculus
MOUSE|MGI=MGI=1922090|UniProtKB=Q9CXI5	Manf	Mesencephalic astrocyte-derived neurotrophic factor;Manf;PTN000312805;orthologs	MESENCEPHALIC ASTROCYTE-DERIVED NEUROTROPHIC FACTOR (PTHR12990:SF10)		Mus musculus
MOUSE|MGI=MGI=2178323|UniProtKB=Q99JH7	Clstn3	Calsyntenin-3;Clstn3;PTN000365069;orthologs	CALSYNTENIN-3 (PTHR14139:SF5)	membrane traffic protein(PC00150)	Mus musculus
MOUSE|MGI=MGI=95772|UniProtKB=P08752	Gnai2	Guanine nucleotide-binding protein G(i) subunit alpha-2;Gnai2;PTN000026607;orthologs	GUANINE NUCLEOTIDE-BINDING PROTEIN G(I) SUBUNIT ALPHA-2 (PTHR10218:SF73)	heterotrimeric G-protein(PC00117)	Mus musculus
MOUSE|MGI=MGI=2182843|UniProtKB=D3Z451	Serpina3j	Serine (or cysteine) peptidase inhibitor, clade A (alpha-1 antiproteinase, antitrypsin), member 3J;Serpina3j;PTN000156488;orthologs	SERINE (OR CYSTEINE) PEPTIDASE INHIBITOR, CLADE A (ALPHA-1 ANTIPROTEINASE, ANTITRYPSIN), MEMBER 3J-RELATED (PTHR11461:SF122)	protease inhibitor(PC00191)	Mus musculus
MOUSE|MGI=MGI=3037150|UniProtKB=Q67BT3	Slc13a5	Solute carrier family 13 member 5;Slc13a5;PTN000031862;orthologs	SOLUTE CARRIER FAMILY 13 MEMBER 5 (PTHR10283:SF109)	secondary carrier transporter(PC00258)	Mus musculus
MOUSE|MGI=MGI=1915196|UniProtKB=Q3U6K5	Spata6	Spermatogenesis-associated protein 6;Spata6;PTN000792991;orthologs	SPERMATOGENESIS-ASSOCIATED PROTEIN 6 (PTHR16435:SF3)		Mus musculus
MOUSE|MGI=MGI=97851|UniProtKB=Q80UP8	Slc20a2	Sodium-dependent phosphate transporter 2;Slc20a2;PTN000121018;orthologs	SODIUM-DEPENDENT PHOSPHATE TRANSPORTER 2 (PTHR11101:SF80)	transporter(PC00227)	Mus musculus
MOUSE|MGI=MGI=1095417|UniProtKB=P13745	Gsta1	Glutathione S-transferase A1;Gsta1;PTN000170955;orthologs	GLUTATHIONE S-TRANSFERASE-RELATED (PTHR11571:SF233)	transferase(PC00220)	Mus musculus
MOUSE|MGI=MGI=103035|UniProtKB=P42232	Stat5b	Signal transducer and activator of transcription 5B;Stat5b;PTN000210605;orthologs	SIGNAL TRANSDUCER AND ACTIVATOR OF TRANSCRIPTION 5B (PTHR11801:SF39)	Rel homology transcription factor(PC00252)	Mus musculus
MOUSE|MGI=MGI=1277180|UniProtKB=Q8C6G0	Ifi27	Interferon, alpha-inducible protein 27;Ifi27;PTN000424177;orthologs	INTERFERON, ALPHA-INDUCIBLE PROTEIN 27 (PTHR16932:SF30)		Mus musculus
MOUSE|MGI=MGI=1920274|UniProtKB=Q9EP72	Emc7	ER membrane protein complex subunit 7;Emc7;PTN000340850;orthologs	ER MEMBRANE PROTEIN COMPLEX SUBUNIT 7 (PTHR13605:SF4)		Mus musculus
MOUSE|MGI=MGI=1932386|UniProtKB=Q6NWV3	Ift122	Intraflagellar transport protein 122 homolog;Ift122;PTN000298763;orthologs	INTRAFLAGELLAR TRANSPORT PROTEIN 122 HOMOLOG (PTHR12764:SF4)		Mus musculus
MOUSE|MGI=MGI=2384568|UniProtKB=Q8BX02	Kank2	KN motif and ankyrin repeat domain-containing protein 2;Kank2;PTN000652409;orthologs	KN MOTIF AND ANKYRIN REPEAT DOMAIN-CONTAINING PROTEIN 2 (PTHR24168:SF0)	non-motor actin binding protein(PC00165)	Mus musculus
MOUSE|MGI=MGI=1197007|UniProtKB=O08863	Birc3	Baculoviral IAP repeat-containing protein 3;Birc3;PTN000005356;orthologs	BACULOVIRAL IAP REPEAT-CONTAINING PROTEIN 3 (PTHR10044:SF178)	protease inhibitor(PC00191)	Mus musculus
MOUSE|MGI=MGI=98488|UniProtKB=O35316	Slc6a6	Sodium- and chloride-dependent taurine transporter;Slc6a6;PTN000178058;orthologs	SODIUM- AND CHLORIDE-DEPENDENT TAURINE TRANSPORTER (PTHR11616:SF141)	primary active transporter(PC00068)	Mus musculus
MOUSE|MGI=MGI=1338757|UniProtKB=Q9WUH5	Trim10	Tripartite motif-containing protein 10;Trim10;PTN000646481;orthologs	TRIPARTITE MOTIF-CONTAINING PROTEIN 10 (PTHR24103:SF329)	ubiquitin-protein ligase(PC00234)	Mus musculus
MOUSE|MGI=MGI=1351502|UniProtKB=Q9JIH2	Nup50	Nuclear pore complex protein Nup50;Nup50;PTN000319245;orthologs	NUCLEAR PORE COMPLEX PROTEIN NUP50 (PTHR23138:SF147)	scaffold/adaptor protein(PC00226)	Mus musculus
MOUSE|MGI=MGI=1098746|UniProtKB=Q80UU1	Ankzf1	Ankyrin repeat and zinc finger domain-containing protein 1;Ankzf1;PTN001440793;orthologs	ANKYRIN REPEAT AND ZINC FINGER DOMAIN-CONTAINING PROTEIN 1 (PTHR16036:SF2)		Mus musculus
MOUSE|MGI=MGI=1923820|UniProtKB=Q7TSD4	Tbata	Protein TBATA;Tbata;PTN002137672;orthologs	PROTEIN TBATA (PTHR33772:SF3)		Mus musculus
MOUSE|MGI=MGI=1919906|UniProtKB=Q80V86	Ints8	Integrator complex subunit 8;Ints8;PTN000331487;orthologs	INTEGRATOR COMPLEX SUBUNIT 8 (PTHR13350:SF1)		Mus musculus
MOUSE|MGI=MGI=1341163|UniProtKB=Q9JJ11	Tacc3	Transforming acidic coiled-coil-containing protein 3;Tacc3;PTN000358008;orthologs	TRANSFORMING ACIDIC COILED-COIL-CONTAINING PROTEIN 3 (PTHR13924:SF4)		Mus musculus
MOUSE|MGI=MGI=2384577|UniProtKB=Q8VCA6	Tmem161a	Transmembrane protein 161A;Tmem161a;PTN000341589;orthologs	TRANSMEMBRANE PROTEIN 161A (PTHR13624:SF4)		Mus musculus
MOUSE|MGI=MGI=1915666|UniProtKB=Q8VCK7	Sycn	Syncollin;Sycn;PTN000426215;orthologs	SYNCOLLIN (PTHR17503:SF0)		Mus musculus
MOUSE|MGI=MGI=2140767|UniProtKB=Q8K2J7	Rell1	RELT-like protein 1;Rell1;PTN000773909;orthologs	RELT-LIKE PROTEIN 1 (PTHR31037:SF1)		Mus musculus
MOUSE|MGI=MGI=2154244|UniProtKB=Q3UH93	Plxnd1	Plexin-D1;Plxnd1;PTN000504689;orthologs	PLEXIN-D1 (PTHR22625:SF7)	transmembrane signal receptor(PC00197)	Mus musculus
MOUSE|MGI=MGI=3036291|UniProtKB=Q80UI7	Clec4a1	C-type lectin domain family 4, member a1;Clec4a1;PTN000515038;orthologs	C-TYPE LECTIN DOMAIN FAMILY 4, MEMBER A1 (PTHR22802:SF461)	membrane traffic protein(PC00150)	Mus musculus
MOUSE|MGI=MGI=2682306|UniProtKB=Q3UMQ8	Naf1	H_ACA ribonucleoprotein complex non-core subunit NAF1;Naf1;PTN001278426;orthologs	H_ACA RIBONUCLEOPROTEIN COMPLEX NON-CORE SUBUNIT NAF1 (PTHR31633:SF1)		Mus musculus
MOUSE|MGI=MGI=1916884|UniProtKB=Q8R4N0	Clybl	Citramalyl-CoA lyase, mitochondrial;Clybl;PTN000794221;orthologs	CITRAMALYL-COA LYASE, MITOCHONDRIAL (PTHR11105:SF0)	lyase(PC00144)	Mus musculus
MOUSE|MGI=MGI=1914437|UniProtKB=Q9CQG3	Zmynd19	Zinc finger MYND domain-containing protein 19;Zmynd19;PTN000326569;orthologs	ZINC FINGER MYND DOMAIN-CONTAINING PROTEIN 19 (PTHR46831:SF1)		Mus musculus
MOUSE|MGI=MGI=1918689|UniProtKB=Q5SSN7	Sft2d1	Vesicle transport protein SFT2A;Sft2d1;PTN000566534;orthologs	VESICLE TRANSPORT PROTEIN SFT2A (PTHR23137:SF24)		Mus musculus
MOUSE|MGI=MGI=3643087|UniProtKB=G5E8X2	Pabpc4l	Poly(A)-binding protein, cytoplasmic 4-like;Pabpc4l;PTN002512478;orthologs	POLYADENYLATE-BINDING PROTEIN 4-LIKE (PTHR24012:SF776)	RNA metabolism protein(PC00031)	Mus musculus
MOUSE|MGI=MGI=109404|UniProtKB=Q6PFD9	Nup98	Nuclear pore complex protein Nup98-Nup96;Nup98;PTN000574465;orthologs	NUCLEAR PORE COMPLEX PROTEIN NUP98-NUP96 (PTHR23198:SF6)	transporter(PC00227)	Mus musculus
MOUSE|MGI=MGI=2177469|UniProtKB=Q99NF1	Bco2	Carotenoid-cleaving dioxygenase, mitochondrial;Bco2;PTN000057270;orthologs	CAROTENOID-CLEAVING DIOXYGENASE, MITOCHONDRIAL (PTHR10543:SF122)	oxygenase(PC00177)	Mus musculus
MOUSE|MGI=MGI=1346091|UniProtKB=Q9WVH9	Fbln5	Fibulin-5;Fbln5;PTN000621760;orthologs	FIBULIN-5 (PTHR24034:SF107)	extracellular matrix structural protein(PC00103)	Mus musculus
MOUSE|MGI=MGI=1355295|UniProtKB=Q9JL35	Hmgn5	High mobility group nucleosome-binding domain-containing protein 5;Hmgn5;PTN000567373;orthologs	HIGH MOBILITY GROUP NUCLEOSOME-BINDING DOMAIN-CONTAINING PROTEIN 5 (PTHR23145:SF6)		Mus musculus
MOUSE|MGI=MGI=1918021|UniProtKB=Q6PI62	Gpr173	Probable G-protein coupled receptor 173;Gpr173;PTN001059850;orthologs	G-PROTEIN COUPLED RECEPTOR 173-RELATED (PTHR19268:SF4)	G-protein coupled receptor(PC00021)	Mus musculus
MOUSE|MGI=MGI=2151045|UniProtKB=Q8QZX5	Lsm10	U7 snRNA-associated Sm-like protein LSm10;Lsm10;PTN000476312;orthologs	U7 SNRNA-ASSOCIATED SM-LIKE PROTEIN LSM10 (PTHR21196:SF1)		Mus musculus
MOUSE|MGI=MGI=97253|UniProtKB=P15375	Myf6	Myogenic factor 6;Myf6;PTN000164896;orthologs	MYOGENIC FACTOR 6 (PTHR11534:SF4)	basic helix-loop-helix transcription factor(PC00055)	Mus musculus
MOUSE|MGI=MGI=2141520|UniProtKB=Q4VAH7	Hepacam2	HEPACAM family member 2;Hepacam2;PTN002283241;orthologs	HEPACAM FAMILY MEMBER 2 (PTHR44888:SF1)		Mus musculus
MOUSE|MGI=MGI=107585|UniProtKB=Q3U1N2	Srebf2	Sterol regulatory element-binding protein 2;Srebf2;PTN000285894;orthologs	STEROL REGULATORY ELEMENT-BINDING PROTEIN 2 (PTHR46062:SF3)	basic helix-loop-helix transcription factor(PC00055)	Mus musculus
MOUSE|MGI=MGI=1927140|UniProtKB=Q68FF6	Git1	ARF GTPase-activating protein GIT1;Git1;PTN000572257;orthologs	ARF GTPASE-ACTIVATING PROTEIN GIT1 (PTHR46097:SF1)		Mus musculus
MOUSE|MGI=MGI=2146808|UniProtKB=Q80YR5	Safb2	Scaffold attachment factor B2;Safb2;PTN000402966;orthologs	SCAFFOLD ATTACHMENT FACTOR B2 (PTHR15683:SF4)		Mus musculus
MOUSE|MGI=MGI=95609|UniProtKB=P70699	Gaa	Lysosomal alpha-glucosidase;Gaa;PTN000509954;orthologs	LYSOSOMAL ALPHA-GLUCOSIDASE (PTHR22762:SF92)	glucosidase(PC00108)	Mus musculus
MOUSE|MGI=MGI=1098266|UniProtKB=P70232	Chl1	Neural cell adhesion molecule L1-like protein;Chl1;PTN000051365;orthologs	NEURAL CELL ADHESION MOLECULE L1-LIKE PROTEIN (PTHR13817:SF136)	structural protein(PC00211)	Mus musculus
MOUSE|MGI=MGI=1858752|UniProtKB=O08576	Rundc3a	RUN domain-containing protein 3A;Rundc3a;PTN000519309;orthologs	RUN DOMAIN-CONTAINING PROTEIN 3A (PTHR46251:SF4)		Mus musculus
MOUSE|MGI=MGI=2442168|UniProtKB=Q8BGK2	Adprhl1	Inactive ADP-ribosyltransferase ARH2;Adprhl1;PTN000538162;orthologs	INACTIVE ADP-RIBOSYLTRANSFERASE ARH2 (PTHR16222:SF23)	hydrolase(PC00121)	Mus musculus
MOUSE|MGI=MGI=2442071|UniProtKB=Q8BUY8	Gprasp2	G-protein coupled receptor-associated sorting protein 2;Gprasp2;PTN000404136;orthologs	G-PROTEIN COUPLED RECEPTOR-ASSOCIATED SORTING PROTEIN 2 (PTHR46414:SF1)	basic helix-loop-helix transcription factor(PC00055)	Mus musculus
MOUSE|MGI=MGI=2151233|UniProtKB=Q5NCQ5	Dph1	2-(3-amino-3-carboxypropyl)histidine synthase subunit 1;Dph1;PTN000080013;orthologs	2-(3-AMINO-3-CARBOXYPROPYL)HISTIDINE SYNTHASE SUBUNIT 1 (PTHR10762:SF1)		Mus musculus
MOUSE|MGI=MGI=1931054|UniProtKB=A2AVZ9	Slc43a3	Equilibrative nucleobase transporter 1;Slc43a3;PTN000793407;orthologs	EQUILIBRATIVE NUCLEOBASE TRANSPORTER 1 (PTHR20765:SF1)	amino acid transporter(PC00046)	Mus musculus
MOUSE|MGI=MGI=103295|UniProtKB=P52430	Pon1	Serum paraoxonase_arylesterase 1;Pon1;PTN000210207;orthologs	SERUM PARAOXONASE_ARYLESTERASE 1 (PTHR11799:SF16)	hydrolase(PC00121)	Mus musculus
MOUSE|MGI=MGI=1916436|UniProtKB=Q5F285	Tmem256	Transmembrane protein 256;Tmem256;PTN000061946;orthologs	TRANSMEMBRANE PROTEIN 256 (PTHR43461:SF1)		Mus musculus
MOUSE|MGI=MGI=1929938|UniProtKB=Q9JK95	Perp	p53 apoptosis effector related to PMP-22;Perp;PTN000373506;orthologs	P53 APOPTOSIS EFFECTOR RELATED TO PMP-22 (PTHR14399:SF4)		Mus musculus
MOUSE|MGI=MGI=96622|UniProtKB=Q9D892	Itpa	Inosine triphosphate pyrophosphatase;Itpa;PTN000116008;orthologs	INOSINE TRIPHOSPHATE PYROPHOSPHATASE (PTHR11067:SF9)	nucleotide phosphatase(PC00173)	Mus musculus
MOUSE|MGI=MGI=2147707|UniProtKB=E9Q238	Kank1	KN motif and ankyrin repeat domains 1;Kank1;PTN000652435;orthologs	KN MOTIF AND ANKYRIN REPEAT DOMAIN-CONTAINING PROTEIN 1 (PTHR24168:SF19)	non-motor actin binding protein(PC00165)	Mus musculus
MOUSE|MGI=MGI=1919141|UniProtKB=Q8BMD5	Cdadc1	Cytidine and dCMP deaminase domain-containing protein 1;Cdadc1;PTN000119536;orthologs	CYTIDINE AND DCMP DEAMINASE DOMAIN-CONTAINING PROTEIN 1-RELATED (PTHR11086:SF18)	deaminase(PC00088)	Mus musculus
MOUSE|MGI=MGI=1921864|UniProtKB=Q9D611	Ocstamp	Osteoclast stimulatory transmembrane protein;Ocstamp;PTN000778309;orthologs	OSTEOCLAST STIMULATORY TRANSMEMBRANE PROTEIN (PTHR21041:SF3)		Mus musculus
MOUSE|MGI=MGI=2443154|UniProtKB=Q8VEG6	Cnot6l	CCR4-NOT transcription complex subunit 6-like;Cnot6l;PTN000251967;orthologs	CCR4-NOT TRANSCRIPTION COMPLEX SUBUNIT 6-LIKE (PTHR12121:SF35)	mRNA polyadenylation factor(PC00146)	Mus musculus
MOUSE|MGI=MGI=1889371|UniProtKB=Q8BH06	Il17re	Interleukin-17 receptor E;Il17re;PTN001436651;orthologs	INTERLEUKIN-17 RECEPTOR E (PTHR15583:SF5)	transmembrane signal receptor(PC00197)	Mus musculus
MOUSE|MGI=MGI=109196|UniProtKB=O35393	Efnb3	Ephrin-B3;Efnb3;PTN000139242;orthologs	EPHRIN-B3 (PTHR11304:SF34)	membrane-bound signaling molecule(PC00152)	Mus musculus
MOUSE|MGI=MGI=3589112|UniProtKB=Q9CZR3	Tomm40l	Mitochondrial import receptor subunit TOM40B;Tomm40l;PTN000085873;orthologs	MITOCHONDRIAL IMPORT RECEPTOR SUBUNIT TOM40B (PTHR10802:SF0)	primary active transporter(PC00068)	Mus musculus
MOUSE|MGI=MGI=2147363|UniProtKB=Q6PGE7	Slc6a7	Sodium-dependent proline transporter;Slc6a7;PTN000178192;orthologs	SODIUM-DEPENDENT PROLINE TRANSPORTER (PTHR11616:SF231)	primary active transporter(PC00068)	Mus musculus
MOUSE|MGI=MGI=2183439|UniProtKB=Q8K5B2	Mcfd2	Multiple coagulation factor deficiency protein 2 homolog;Mcfd2;PTN000559956;orthologs	MULTIPLE COAGULATION FACTOR DEFICIENCY PROTEIN 2 (PTHR23104:SF14)	membrane traffic protein(PC00150)	Mus musculus
MOUSE|MGI=MGI=3717148|UniProtKB=A2A8T1	Cyp4a32	Cytochrome P450, family 4, subfamily a, polypeptide 32;Cyp4a32;PTN000669794;orthologs	CYTOCHROME P450 4A10-RELATED (PTHR24291:SF165)	oxygenase(PC00177)	Mus musculus
MOUSE|MGI=MGI=2442167|UniProtKB=H3BKQ3	Evi5l	Ecotropic viral integration site 5-like;Evi5l;PTN000537702;orthologs	EVI5-LIKE PROTEIN (PTHR22957:SF254)	GTPase-activating protein(PC00257)	Mus musculus
MOUSE|MGI=MGI=105091|UniProtKB=Q61502	E2f5	Transcription factor E2F5;E2f5;PTN000249645;orthologs	TRANSCRIPTION FACTOR E2F5 (PTHR12081:SF35)	winged helix/forkhead transcription factor(PC00246)	Mus musculus
MOUSE|MGI=MGI=1921593|UniProtKB=Q3U182	Crtc2	CREB-regulated transcription coactivator 2;Crtc2;PTN000340232;orthologs	CREB-REGULATED TRANSCRIPTION COACTIVATOR 2 (PTHR13589:SF6)	transcription cofactor(PC00217)	Mus musculus
MOUSE|MGI=MGI=1345669|UniProtKB=Q9JIB4	Gtf2h2	General transcription factor IIH subunit 2;Gtf2h2;PTN000294390;orthologs	GENERAL TRANSCRIPTION FACTOR IIH SUBUNIT 2-RELATED (PTHR12695:SF2)	general transcription factor(PC00259)	Mus musculus
MOUSE|MGI=MGI=3610311|UniProtKB=D3YYI7	Rnf217	E3 ubiquitin-protein ligase RNF217;Rnf217;PTN000188868;orthologs	E3 UBIQUITIN-PROTEIN LIGASE RNF217 (PTHR11685:SF478)	ubiquitin-protein ligase(PC00234)	Mus musculus
MOUSE|MGI=MGI=2445095|UniProtKB=Q8BMT4	Nrros	Transforming growth factor beta activator LRRC33;Nrros;PTN000687668;orthologs	TRANSFORMING GROWTH FACTOR BETA ACTIVATOR LRRC33 (PTHR45617:SF177)	scaffold/adaptor protein(PC00226)	Mus musculus
MOUSE|MGI=MGI=3616086|UniProtKB=A2BDX4	Kcng1	Potassium voltage-gated channel subfamily G member 1;Kcng1;PTN000164992;orthologs	POTASSIUM VOLTAGE-GATED CHANNEL SUBFAMILY G MEMBER 1 (PTHR11537:SF88)	voltage-gated ion channel(PC00241)	Mus musculus
MOUSE|MGI=MGI=894679|UniProtKB=P97303	Bach2	Transcription regulator protein BACH2;Bach2;PTN000697454;orthologs	TRANSCRIPTION REGULATOR PROTEIN BACH2 (PTHR46105:SF8)	C2H2 zinc finger transcription factor(PC00248)	Mus musculus
MOUSE|MGI=MGI=1916827|UniProtKB=Q8BSN9	Fastkd3	FAST kinase domain-containing protein 3, mitochondrial;Fastkd3;PTN000477183;orthologs	FAST KINASE DOMAIN-CONTAINING PROTEIN 3, MITOCHONDRIAL (PTHR21228:SF9)	RNA processing factor(PC00147)	Mus musculus
MOUSE|MGI=MGI=2685264|UniProtKB=Q8BUZ3	Tigd4	Tigger transposable element-derived protein 4;Tigd4;PTN000447563;orthologs	TIGGER TRANSPOSABLE ELEMENT-DERIVED PROTEIN 4 (PTHR19303:SF18)	viral or transposable element protein(PC00237)	Mus musculus
MOUSE|MGI=MGI=1919228|UniProtKB=Q6P1F6	Ppp2r2a	Serine_threonine-protein phosphatase 2A 55 kDa regulatory subunit B alpha isoform;Ppp2r2a;PTN000221792;orthologs	SERINE_THREONINE-PROTEIN PHOSPHATASE 2A 55 KDA REGULATORY SUBUNIT B ALPHA ISOFORM (PTHR11871:SF2)	protein phosphatase(PC00195)	Mus musculus
MOUSE|MGI=MGI=1922820|UniProtKB=Q3KNJ2	Nhej1	Non-homologous end-joining factor 1;Nhej1;PTN000789546;orthologs	NON-HOMOLOGOUS END-JOINING FACTOR 1 (PTHR32235:SF1)		Mus musculus
MOUSE|MGI=MGI=96958|UniProtKB=P55937	Golga3	Golgin subfamily A member 3;Golga3;PTN000431603;orthologs	GOLGIN SUBFAMILY A MEMBER 3 (PTHR18902:SF26)	microtubule or microtubule-binding cytoskeletal protein(PC00157)	Mus musculus
MOUSE|MGI=MGI=2182540|UniProtKB=Q921D9	Grhl1	Grainyhead-like protein 1 homolog;Grhl1;PTN000113087;orthologs	GRAINYHEAD-LIKE PROTEIN 1 HOMOLOG (PTHR11037:SF16)	DNA-binding transcription factor(PC00218)	Mus musculus
MOUSE|MGI=MGI=1914492|UniProtKB=Q9CX53	Gemin6	Gem-associated protein 6;Gemin6;PTN000789136;orthologs	GEM-ASSOCIATED PROTEIN 6 (PTHR14710:SF2)		Mus musculus
MOUSE|MGI=MGI=1934606|UniProtKB=Q8K4E0	Alms1	Alstrom syndrome protein 1 homolog;Alms1;PTN000489363;orthologs	ALSTROM SYNDROME PROTEIN 1 (PTHR21553:SF22)		Mus musculus
MOUSE|MGI=MGI=1929242|UniProtKB=Q9JHI5	Ivd	Isovaleryl-CoA dehydrogenase, mitochondrial;Ivd;PTN000098109;orthologs	COMPLEX I ASSEMBLY FACTOR ACAD9, MITOCHONDRIAL-RELATED (PTHR43884:SF12)	dehydrogenase(PC00092)	Mus musculus
MOUSE|MGI=MGI=1914372|UniProtKB=Q91ZA8	Nrarp	Notch-regulated ankyrin repeat-containing protein;Nrarp;PTN000653909;orthologs	NOTCH-REGULATED ANKYRIN REPEAT-CONTAINING PROTEIN (PTHR24203:SF75)		Mus musculus
MOUSE|MGI=MGI=2444392|UniProtKB=Q921L8	Galnt11	Polypeptide N-acetylgalactosaminyltransferase 11;Galnt11;PTN000187235;orthologs	POLYPEPTIDE N-ACETYLGALACTOSAMINYLTRANSFERASE 11 (PTHR11675:SF10)	glycosyltransferase(PC00111)	Mus musculus
MOUSE|MGI=MGI=1346065|UniProtKB=Q9D415	Dlgap1	Disks large-associated protein 1;Dlgap1;PTN000270046;orthologs	DISKS LARGE-ASSOCIATED PROTEIN 1 (PTHR12353:SF7)	scaffold/adaptor protein(PC00226)	Mus musculus
MOUSE|MGI=MGI=1929895|UniProtKB=Q9EPL2	Clstn1	Calsyntenin-1;Clstn1;PTN000365090;orthologs	CALSYNTENIN-1 (PTHR14139:SF4)	membrane traffic protein(PC00150)	Mus musculus
MOUSE|MGI=MGI=107487|UniProtKB=P42925	Pxmp2,Pmp22	Peroxisomal membrane protein 2;Pxmp2;PTN000137553;orthologs	PEROXISOMAL MEMBRANE PROTEIN 2 (PTHR11266:SF80)	transporter(PC00227)	Mus musculus
MOUSE|MGI=MGI=2429397|UniProtKB=Q8K3Z0	Nod2	Nucleotide-binding oligomerization domain-containing protein 2;Nod2;PTN000648089;orthologs	NUCLEOTIDE-BINDING OLIGOMERIZATION DOMAIN-CONTAINING PROTEIN 2 (PTHR24106:SF64)	scaffold/adaptor protein(PC00226)	Mus musculus
MOUSE|MGI=MGI=99606|UniProtKB=P41234	Abca2	ATP-binding cassette sub-family A member 2;Abca2;PTN000442719;orthologs	ATP-BINDING CASSETTE SUB-FAMILY A MEMBER 2 (PTHR19229:SF225)	ATP-binding cassette (ABC) transporter(PC00003)	Mus musculus
MOUSE|MGI=MGI=2442334|UniProtKB=Q7TSU7	Kirrel2	Kin of IRRE-like protein 2;Kirrel2;PTN000181963;orthologs	KIN OF IRRE-LIKE PROTEIN 2 (PTHR11640:SF51)	immunoglobulin superfamily cell adhesion molecule(PC00125)	Mus musculus
MOUSE|MGI=MGI=96819|UniProtKB=P10107	Anxa1	Annexin A1;Anxa1;PTN000052721;orthologs	ANNEXIN A1 (PTHR10502:SF17)	calcium-binding protein(PC00060)	Mus musculus
MOUSE|MGI=MGI=2385079|UniProtKB=Q8K3J1	Ndufs8	NADH dehydrogenase [ubiquinone] iron-sulfur protein 8, mitochondrial;Ndufs8;PTN000091274;orthologs	NADH DEHYDROGENASE [UBIQUINONE] IRON-SULFUR PROTEIN 8, MITOCHONDRIAL (PTHR10849:SF20)	oxidoreductase(PC00176)	Mus musculus
MOUSE|MGI=MGI=1914182|UniProtKB=Q7TT28	Rexo1	RNA exonuclease 1 homolog;Rexo1;PTN000300967;orthologs	RNA EXONUCLEASE 1 HOMOLOG (PTHR12801:SF62)	exoribonuclease(PC00099)	Mus musculus
MOUSE|MGI=MGI=2677061|UniProtKB=Q6WQJ1	Dagla	Diacylglycerol lipase-alpha;Dagla;PTN000486558;orthologs	DIACYLGLYCEROL LIPASE-ALPHA (PTHR45792:SF8)	lipase(PC00143)	Mus musculus
MOUSE|MGI=MGI=1923749|UniProtKB=Q8BRT1	Clasp2	CLIP-associating protein 2;Clasp2;PTN000490628;orthologs	CLIP-ASSOCIATING PROTEIN 2 (PTHR21567:SF30)	non-motor microtubule binding protein(PC00166)	Mus musculus
MOUSE|MGI=MGI=1920423|UniProtKB=Q8VHR0	Pcdh18	Protocadherin 18;Pcdh18;PTN000617308;orthologs	PROTOCADHERIN-18 (PTHR24028:SF9)	cadherin(PC00057)	Mus musculus
MOUSE|MGI=MGI=96109|UniProtKB=Q61670	Hlx	H2.0-like homeobox protein;Hlx;PTN000677670;orthologs	H2.0-LIKE HOMEOBOX PROTEIN (PTHR46808:SF1)	homeodomain transcription factor(PC00119)	Mus musculus
MOUSE|MGI=MGI=88024|UniProtKB=Q02357	Ank1	Ankyrin-1;Ank1;PTN000650750;orthologs	ANKYRIN-1 (PTHR24133:SF38)	scaffold/adaptor protein(PC00226)	Mus musculus
MOUSE|MGI=MGI=2676395|UniProtKB=Q3TMV7	Pyroxd1	Pyridine nucleotide-disulfide oxidoreductase domain-containing protein 1;Pyroxd1;PTN000530144;orthologs	PYRIDINE NUCLEOTIDE-DISULFIDE OXIDOREDUCTASE DOMAIN-CONTAINING PROTEIN 1 (PTHR43429:SF2)	oxidoreductase(PC00176)	Mus musculus
MOUSE|MGI=MGI=108014|UniProtKB=P70700	Polr1b,Rpa2	DNA-directed RNA polymerase I subunit RPA2;Polr1b;PTN000465960;orthologs	DNA-DIRECTED RNA POLYMERASE I SUBUNIT RPA2 (PTHR20856:SF5)	DNA-directed RNA polymerase(PC00019)	Mus musculus
MOUSE|MGI=MGI=1916916|UniProtKB=P0C7N9	Psmg4	Proteasome assembly chaperone 4;Psmg4;PTN002129407;orthologs	PROTEASOME ASSEMBLY CHAPERONE 4 (PTHR33559:SF1)	chaperone(PC00072)	Mus musculus
MOUSE|MGI=MGI=97356|UniProtKB=Q01768	Nme2	Nucleoside diphosphate kinase B;Nme2;PTN000143011;orthologs	NUCLEOSIDE DIPHOSPHATE KINASE B (PTHR11349:SF57)	kinase(PC00137)	Mus musculus
MOUSE|MGI=MGI=2652885|UniProtKB=B1AVH7	Tbc1d2	TBC1 domain family member 2A;Tbc1d2;PTN000538959;orthologs	TBC1 DOMAIN FAMILY MEMBER 2A (PTHR22957:SF570)	GTPase-activating protein(PC00257)	Mus musculus
MOUSE|MGI=MGI=2444023|UniProtKB=Q91W18	Tdrd3	Tudor domain-containing protein 3;Tdrd3;PTN000342726;orthologs	TUDOR DOMAIN-CONTAINING PROTEIN 3 (PTHR13681:SF24)	RNA splicing factor(PC00148)	Mus musculus
MOUSE|MGI=MGI=1919649|UniProtKB=Q99MP8	Brap	BRCA1-associated protein;Brap;PTN000609105;orthologs	BRCA1-ASSOCIATED PROTEIN (PTHR24007:SF7)		Mus musculus
MOUSE|MGI=MGI=2444684|UniProtKB=Q8BP97	Rhbdd3	Rhomboid domain-containing protein 3;Rhbdd3;PTN008094829;orthologs	RHOMBOID DOMAIN-CONTAINING PROTEIN 3 (PTHR43066:SF16)	serine protease(PC00203)	Mus musculus
MOUSE|MGI=MGI=2673002|UniProtKB=Q80U35	Arhgef17	Rho guanine nucleotide exchange factor 17;Arhgef17;PTN000305980;orthologs	RHO GUANINE NUCLEOTIDE EXCHANGE FACTOR 17 (PTHR12877:SF15)	guanyl-nucleotide exchange factor(PC00113)	Mus musculus
MOUSE|MGI=MGI=1924662|UniProtKB=E9Q271	Wdr17	WD repeat domain 17;Wdr17;PTN000521338;orthologs	WD REPEAT-CONTAINING PROTEIN 17 (PTHR44464:SF1)		Mus musculus
MOUSE|MGI=MGI=1098244|UniProtKB=P61967	Ap1s1	AP-1 complex subunit sigma-1A;Ap1s1;PTN000204383;orthologs	AP-1 COMPLEX SUBUNIT SIGMA-1A (PTHR11753:SF14)	vesicle coat protein(PC00235)	Mus musculus
MOUSE|MGI=MGI=2384579|UniProtKB=Q6NZR2	Msantd2	Myb_SANT-like DNA-binding domain-containing protein 2;Msantd2;PTN000379228;orthologs	MYB_SANT-LIKE DNA-BINDING DOMAIN-CONTAINING PROTEIN 2 (PTHR46933:SF1)		Mus musculus
MOUSE|MGI=MGI=1915808|UniProtKB=Q99PE2	Ankra2	Ankyrin repeat family A protein 2;Ankra2;PTN000650830;orthologs	ANKYRIN REPEAT FAMILY A PROTEIN 2 (PTHR24124:SF3)	protein-binding activity modulator(PC00095)	Mus musculus
MOUSE|MGI=MGI=3028499|UniProtKB=G3UXC7	Adamtsl3	ADAMTS-like 3;Adamtsl3;PTN000715556;orthologs	ADAMTS-LIKE PROTEIN 3 (PTHR13723:SF169)	metalloprotease(PC00153)	Mus musculus
MOUSE|MGI=MGI=95459|UniProtKB=Q6KAS7	Zfp521	Zinc finger protein 521;Znf521;PTN000693245;orthologs	ZINC FINGER PROTEIN 513 (PTHR24403:SF66)	C2H2 zinc finger transcription factor(PC00248)	Mus musculus
MOUSE|MGI=MGI=1913507|UniProtKB=Q9CQM0	Nicn1	Nicolin-1;Nicn1;PTN000776460;orthologs	NICOLIN-1 (PTHR31239:SF2)		Mus musculus
MOUSE|MGI=MGI=1921896|UniProtKB=Q9D5L7	Spsb1	SPRY domain-containing SOCS box protein 1;Spsb1;PTN000261617;orthologs	SPRY DOMAIN-CONTAINING SOCS BOX PROTEIN 1 (PTHR12245:SF8)	ubiquitin-protein ligase(PC00234)	Mus musculus
MOUSE|MGI=MGI=99433|UniProtKB=P61750	Arf4	ADP-ribosylation factor 4;Arf4;PTN000195869;orthologs	ADP-RIBOSYLATION FACTOR 4 (PTHR11711:SF110)	G-protein(PC00020)	Mus musculus
MOUSE|MGI=MGI=1922374|UniProtKB=Q9D531	Nxnl2	Nucleoredoxin-like protein 2;Nxnl2;PTN000355977;orthologs	NUCLEOREDOXIN-LIKE PROTEIN 2 (PTHR46762:SF1)	oxidoreductase(PC00176)	Mus musculus
MOUSE|MGI=MGI=2685841|UniProtKB=A2AJA7	Mamdc4	Apical endosomal glycoprotein;Mamdc4;PTN000590262;orthologs	APICAL ENDOSOMAL GLYCOPROTEIN (PTHR23282:SF129)		Mus musculus
MOUSE|MGI=MGI=2138281|UniProtKB=Q3U9G9	Lbr	Delta(14)-sterol reductase LBR;Lbr;PTN000479259;orthologs	DELTA(14)-STEROL REDUCTASE LBR (PTHR21257:SF52)	reductase(PC00198)	Mus musculus
MOUSE|MGI=MGI=1916043|UniProtKB=Q8BMG7	Rab3gap2	Rab3 GTPase-activating protein non-catalytic subunit;Rab3gap2;PTN000279877;orthologs	RAB3 GTPASE-ACTIVATING PROTEIN NON-CATALYTIC SUBUNIT (PTHR12472:SF0)	G-protein modulator(PC00022)	Mus musculus
MOUSE|MGI=MGI=1313276|UniProtKB=Q62442	Vamp1	Vesicle-associated membrane protein 1;Vamp1;PTN000474147;orthologs	VESICLE-ASSOCIATED MEMBRANE PROTEIN 1 (PTHR45701:SF1)	membrane traffic protein(PC00150)	Mus musculus
MOUSE|MGI=MGI=96763|UniProtKB=P16125	Ldhb	L-lactate dehydrogenase B chain;Ldhb;PTN000166389;orthologs	L-LACTATE DEHYDROGENASE B CHAIN (PTHR43128:SF2)	dehydrogenase(PC00092)	Mus musculus
MOUSE|MGI=MGI=2442333|UniProtKB=A0A5F8MPH2	Celf5	CUGBP, Elav-like family member 5;Celf5;PTN002364915;orthologs	CUGBP ELAV-LIKE FAMILY MEMBER 5 (PTHR24012:SF728)	RNA metabolism protein(PC00031)	Mus musculus
MOUSE|MGI=MGI=1919732|UniProtKB=Q9D061	Acbd6	Acyl-CoA-binding domain-containing protein 6;Acbd6;PTN000650608;orthologs	ACYL-COA-BINDING DOMAIN-CONTAINING PROTEIN 6 (PTHR24119:SF0)		Mus musculus
MOUSE|MGI=MGI=1925644|UniProtKB=Q8K301	Ddx52	Probable ATP-dependent RNA helicase DDX52;Ddx52;PTN002774367;orthologs	ATP-DEPENDENT RNA HELICASE DDX52-RELATED (PTHR24031:SF594)	RNA helicase(PC00032)	Mus musculus
MOUSE|MGI=MGI=1921262|UniProtKB=P61226	Rap2b	Ras-related protein Rap-2b;Rap2b;PTN000631642;orthologs	RAS-RELATED PROTEIN RAP-2B (PTHR24070:SF194)	small GTPase(PC00208)	Mus musculus
MOUSE|MGI=MGI=2442647|UniProtKB=Q3V3F6	Mpzl3	Myelin protein zero-like protein 3;Mpzl3;PTN000355798;orthologs	MYELIN PROTEIN ZERO-LIKE PROTEIN 3 (PTHR13869:SF20)	myelin protein(PC00161)	Mus musculus
MOUSE|MGI=MGI=95684|UniProtKB=P97737	Gdf10	Growth_differentiation factor 10;Gdf10;PTN000218228;orthologs	GROWTH_DIFFERENTIATION FACTOR 10 (PTHR11848:SF145)	growth factor(PC00112)	Mus musculus
MOUSE|MGI=MGI=1917969|UniProtKB=Q3TBD2	Hmha1	Rho GTPase-activating protein 45;Arhgap45;PTN000391122;orthologs	RHO GTPASE-ACTIVATING PROTEIN 45 (PTHR15228:SF18)	GTPase-activating protein(PC00257)	Mus musculus
MOUSE|MGI=MGI=103224|UniProtKB=P46656	Fdx1	Adrenodoxin, mitochondrial;Fdx1;PTN000603567;orthologs	ADRENODOXIN, MITOCHONDRIAL (PTHR23426:SF26)	oxidoreductase(PC00176)	Mus musculus
MOUSE|MGI=MGI=1933281|UniProtKB=Q9CUU3	Scp2,Sycp2	Synaptonemal complex protein 2;Sycp2;PTN000401264;orthologs	SYNAPTONEMAL COMPLEX PROTEIN 2 (PTHR15607:SF12)	chromatin/chromatin-binding, or -regulatory protein(PC00077)	Mus musculus
MOUSE|MGI=MGI=1351652|UniProtKB=Q9R099	Tbl2	Transducin beta-like protein 2;Tbl2;PTN002337256;orthologs	TRANSDUCIN BETA-LIKE PROTEIN 2 (PTHR44321:SF1)		Mus musculus
MOUSE|MGI=MGI=1916998|UniProtKB=Q571I9	Aldh16a1	Aldehyde dehydrogenase family 16 member A1;Aldh16a1;PTN000193341;orthologs	ALDEHYDE DEHYDROGENASE FAMILY 16 MEMBER A1 (PTHR11699:SF211)	dehydrogenase(PC00092)	Mus musculus
MOUSE|MGI=MGI=2448730|UniProtKB=Q8BHE3	Atcay	Caytaxin;Atcay;PTN000251550;orthologs	CAYTAXIN (PTHR12112:SF9)	phosphodiesterase(PC00185)	Mus musculus
MOUSE|MGI=MGI=1917851|UniProtKB=Q9CS74	Ecd	Protein ecdysoneless homolog;Ecd;PTN000316643;orthologs	PROTEIN ECDYSONELESS HOMOLOG (PTHR13060:SF0)		Mus musculus
MOUSE|MGI=MGI=2384814|UniProtKB=Q5NCC3	Trim41	E3 ubiquitin-protein ligase TRIM41;Trim41;PTN000646974;orthologs	E3 UBIQUITIN-PROTEIN LIGASE TRIM41 (PTHR24103:SF659)	ubiquitin-protein ligase(PC00234)	Mus musculus
MOUSE|MGI=MGI=2140623|UniProtKB=Q8BJG4	Mob3c	MOB kinase activator 3C;Mob3c;PTN000502969;orthologs	MOB KINASE ACTIVATOR 3C (PTHR22599:SF12)	kinase activator(PC00138)	Mus musculus
MOUSE|MGI=MGI=96562|UniProtKB=P16872	Il7r	Interleukin-7 receptor subunit alpha;Il7r;PTN000386321;orthologs	INTERLEUKIN-7 RECEPTOR SUBUNIT ALPHA (PTHR23037:SF27)	transmembrane signal receptor(PC00197)	Mus musculus
MOUSE|MGI=MGI=1349439|UniProtKB=O88545	Cops6	COP9 signalosome complex subunit 6;Cops6;PTN000057122;orthologs	COP9 SIGNALOSOME COMPLEX SUBUNIT 6 (PTHR10540:SF8)	translation initiation factor(PC00224)	Mus musculus
MOUSE|MGI=MGI=104772|UniProtKB=P97377	Cdk2	Cyclin-dependent kinase 2;Cdk2;PTN000624008;orthologs	CYCLIN-DEPENDENT KINASE 2 (PTHR24056:SF521)	non-receptor serine/threonine protein kinase(PC00167)	Mus musculus
MOUSE|MGI=MGI=1919192|UniProtKB=Q69ZN7	Myof	Myoferlin;Myof;PTN000284225;orthologs	MYOFERLIN (PTHR12546:SF55)	membrane trafficking regulatory protein(PC00151)	Mus musculus
MOUSE|MGI=MGI=1922434|UniProtKB=Q8C1B1	Camsap2	Calmodulin-regulated spectrin-associated protein 2;Camsap2;PTN000492031;orthologs	CALMODULIN-REGULATED SPECTRIN-ASSOCIATED PROTEIN 2 (PTHR21595:SF1)		Mus musculus
MOUSE|MGI=MGI=1916442|UniProtKB=G3X8X0	Dhx16	RNA helicase;Dhx16;PTN000434032;orthologs	PRE-MRNA-SPLICING FACTOR ATP-DEPENDENT RNA HELICASE DHX16 (PTHR18934:SF83)	RNA helicase(PC00032)	Mus musculus
MOUSE|MGI=MGI=2136744|UniProtKB=E9Q5G2	Pcdhb9	Protocadherin beta 9;Pcdhb9;PTN000617865;orthologs	PROTOCADHERIN BETA 9 (PTHR24028:SF239)	cadherin(PC00057)	Mus musculus
MOUSE|MGI=MGI=1914203|UniProtKB=Q9D0M2	Cdca7	Cell division cycle-associated protein 7;Cdca7;PTN000771550;orthologs	CELL DIVISION CYCLE-ASSOCIATED PROTEIN 7 (PTHR31169:SF2)		Mus musculus
MOUSE|MGI=MGI=1934028|UniProtKB=Q8R4G0	Ntng1	Netrin-G1;Ntng1;PTN000742822;orthologs	NETRIN-G1 (PTHR10574:SF28)	extracellular matrix protein(PC00102)	Mus musculus
MOUSE|MGI=MGI=2681832|UniProtKB=B2RX88	Cspp1	Centrosome and spindle pole associated protein 1;Cspp1;PTN000492558;orthologs	CENTROSOME AND SPINDLE POLE-ASSOCIATED PROTEIN 1 (PTHR21616:SF2)	centromere DNA-binding protein(PC00071)	Mus musculus
MOUSE|MGI=MGI=2681842|UniProtKB=Q7TNR6	Igsf21	Immunoglobulin superfamily member 21;Igsf21;PTN000051654;orthologs	IMMUNOGLOBULIN SUPERFAMILY MEMBER 21 (PTHR23277:SF118)	cell adhesion molecule(PC00069)	Mus musculus
MOUSE|MGI=MGI=2682318|UniProtKB=E9Q5N9	Zfp395	Zinc finger protein 395;Zfp395;PTN000313653;orthologs	ZINC FINGER PROTEIN 395 (PTHR13006:SF6)	transcription cofactor(PC00217)	Mus musculus
MOUSE|MGI=MGI=1202386|UniProtKB=Q60779	Gas8	Dynein regulatory complex subunit 4;Gas8;PTN000774891;orthologs	DYNEIN REGULATORY COMPLEX SUBUNIT 4 (PTHR31543:SF0)	microtubule or microtubule-binding cytoskeletal protein(PC00157)	Mus musculus
MOUSE|MGI=MGI=95639|UniProtKB=P06837	Gap43	Neuromodulin;Gap43;PTN000075736;orthologs	NEUROMODULIN (PTHR10699:SF15)		Mus musculus
MOUSE|MGI=MGI=3617850|UniProtKB=Q3V1D5	Pnpla1	Omega-hydroxyceramide transacylase;Pnpla1;PTN000274432;orthologs	OMEGA-HYDROXYCERAMIDE TRANSACYLASE (PTHR12406:SF23)	phospholipase(PC00186)	Mus musculus
MOUSE|MGI=MGI=1888499|UniProtKB=O55038	Cxcl13	C-X-C motif chemokine 13;Cxcl13;PTN000021301;orthologs	C-X-C MOTIF CHEMOKINE 13 (PTHR12015:SF193)	cytokine(PC00083)	Mus musculus
MOUSE|MGI=MGI=104757|UniProtKB=P54761	Ephb4	Ephrin type-B receptor 4;Ephb4;PTN000700022;orthologs	EPHRIN TYPE-B RECEPTOR 4 (PTHR24416:SF296)	transmembrane signal receptor(PC00197)	Mus musculus
MOUSE|MGI=MGI=1858209|UniProtKB=O70340	Nptx2	Neuronal pentraxin-2;Nptx2;PTN000444498;orthologs	NEURONAL PENTRAXIN-2 (PTHR19277:SF1)	scaffold/adaptor protein(PC00226)	Mus musculus
MOUSE|MGI=MGI=1201778|UniProtKB=P51863	Atp6v0d1	V-type proton ATPase subunit d 1;Atp6v0d1;PTN000111993;orthologs	V-TYPE PROTON ATPASE SUBUNIT D 1 (PTHR11028:SF3)	ATP synthase(PC00002)	Mus musculus
MOUSE|MGI=MGI=104898|UniProtKB=Q8C0L9	Gpcpd1	Glycerophosphocholine phosphodiesterase GPCPD1;Gpcpd1;PTN000539067;orthologs	GLYCEROPHOSPHOCHOLINE PHOSPHODIESTERASE GPCPD1 (PTHR22958:SF1)	phosphodiesterase(PC00185)	Mus musculus
MOUSE|MGI=MGI=2444896|UniProtKB=Q8BHR2	Enox1	Ecto-NOX disulfide-thiol exchanger 1;Enox1;PTN000410391;orthologs	ECTO-NOX DISULFIDE-THIOL EXCHANGER 1 (PTHR16001:SF6)	oxidoreductase(PC00176)	Mus musculus
MOUSE|MGI=MGI=96975|UniProtKB=P49300	Clec10a	C-type lectin domain family 10 member A;Clec10a;PTN000514902;orthologs	C-TYPE LECTIN DOMAIN FAMILY 10 MEMBER A-RELATED (PTHR22802:SF261)	membrane traffic protein(PC00150)	Mus musculus
MOUSE|MGI=MGI=103185|UniProtKB=Q5U5Q9	Uimc1	BRCA1-A complex subunit RAP80;Uimc1;PTN000408911;orthologs	BRCA1-A COMPLEX SUBUNIT RAP80 (PTHR15932:SF2)		Mus musculus
MOUSE|MGI=MGI=1916047|UniProtKB=Q6PE55	Pdgfrl	Platelet-derived growth factor receptor-like protein;Pdgfrl;PTN000394640;orthologs	PLATELET-DERIVED GROWTH FACTOR RECEPTOR-LIKE PROTEIN (PTHR15360:SF1)	tyrosine protein kinase receptor(PC00233)	Mus musculus
MOUSE|MGI=MGI=95491|UniProtKB=P70695	Fbp2	Fructose-1,6-bisphosphatase isozyme 2;Fbp2;PTN000168054;orthologs	FRUCTOSE-1,6-BISPHOSPHATASE ISOZYME 2 (PTHR11556:SF13)	carbohydrate phosphatase(PC00066)	Mus musculus
MOUSE|MGI=MGI=1349767|UniProtKB=Q9QUG2	Polk	DNA polymerase kappa;Polk;PTN000118128;orthologs	DNA POLYMERASE KAPPA (PTHR11076:SF33)	DNA metabolism protein(PC00009)	Mus musculus
MOUSE|MGI=MGI=97005|UniProtKB=P34960	Mmp12	Macrophage metalloelastase;Mmp12;PTN000024107;orthologs	MACROPHAGE METALLOELASTASE (PTHR10201:SF267)	metalloprotease(PC00153)	Mus musculus
MOUSE|MGI=MGI=2446460|UniProtKB=G5E8H5	Tpte	Transmembrane phosphatase with tensin homology;Tpte;PTN000266925;orthologs	PHOSPHATIDYLINOSITOL 3,4,5-TRISPHOSPHATE 3-PHOSPHATASE TPTE2-RELATED (PTHR12305:SF60)	protein phosphatase(PC00195)	Mus musculus
MOUSE|MGI=MGI=1914556|UniProtKB=Q8BJH1	Zc2hc1a	Zinc finger C2HC domain-containing protein 1A;Zc2hc1a;PTN000339241;orthologs	ZINC FINGER C2HC DOMAIN-CONTAINING PROTEIN 1A (PTHR13555:SF25)	C2H2 zinc finger transcription factor(PC00248)	Mus musculus
MOUSE|MGI=MGI=109583|UniProtKB=O08586	Pten	Phosphatidylinositol 3,4,5-trisphosphate 3-phosphatase and dual-specificity protein phosphatase PTEN;Pten;PTN000266962;orthologs	PHOSPHATIDYLINOSITOL 3,4,5-TRISPHOSPHATE 3-PHOSPHATASE AND DUAL-SPECIFICITY PROTEIN PHOSPHATASE PTEN (PTHR12305:SF81)	protein phosphatase(PC00195)	Mus musculus
MOUSE|MGI=MGI=1916971|UniProtKB=Q8CEC5	Nkiras1	NF-kappa-B inhibitor-interacting Ras-like protein 1;Nkiras1;PTN000631519;orthologs	NF-KAPPA-B INHIBITOR-INTERACTING RAS-LIKE PROTEIN 1 (PTHR46152:SF1)		Mus musculus
MOUSE|MGI=MGI=1914121|UniProtKB=Q9DC53	Cpne8	Copine-8;Cpne8;PTN000092183;orthologs	COPINE-8 (PTHR10857:SF133)	calcium-binding protein(PC00060)	Mus musculus
MOUSE|MGI=MGI=1919418|UniProtKB=Q3TY86	Aifm3	Apoptosis-inducing factor 3;Aifm3;PTN000530232;orthologs	APOPTOSIS-INDUCING FACTOR 3 (PTHR43557:SF8)	oxidoreductase(PC00176)	Mus musculus
MOUSE|MGI=MGI=1918019|UniProtKB=E9Q5C9	Nolc1	Nucleolar and coiled-body phosphoprotein 1;Nolc1;PTN000575946;orthologs	NUCLEOLAR AND COILED-BODY PHOSPHOPROTEIN 1 (PTHR23216:SF1)		Mus musculus
MOUSE|MGI=MGI=88041|UniProtKB=Q8R146	Apeh	Acylamino-acid-releasing enzyme;Apeh;PTN000198577;orthologs	ACYLAMINO-ACID-RELEASING ENZYME (PTHR42776:SF4)	serine protease(PC00203)	Mus musculus
MOUSE|MGI=MGI=1918215|UniProtKB=Q2PFD7	Psd3	PH and SEC7 domain-containing protein 3;Psd3;PTN000070968;orthologs	PH AND SEC7 DOMAIN-CONTAINING PROTEIN 3 (PTHR10663:SF337)	guanyl-nucleotide exchange factor(PC00113)	Mus musculus
MOUSE|MGI=MGI=2447810|UniProtKB=Q6NSQ7	Ltv1	Protein LTV1 homolog;Ltv1;PTN000488434;orthologs	PROTEIN LTV1 HOMOLOG (PTHR21531:SF0)		Mus musculus
MOUSE|MGI=MGI=1919290|UniProtKB=Q8VHF2	Cdhr5	Cadherin-related family member 5;Cdhr5;PTN000616274;orthologs	CADHERIN-RELATED FAMILY MEMBER 5 (PTHR24028:SF243)	cadherin(PC00057)	Mus musculus
MOUSE|MGI=MGI=2676665|UniProtKB=Q80TE7	Lrrc7	Leucine-rich repeat-containing protein 7;Lrrc7;PTN000568507;orthologs	LEUCINE-RICH REPEAT-CONTAINING PROTEIN 7 (PTHR23119:SF48)	scaffold/adaptor protein(PC00226)	Mus musculus
MOUSE|MGI=MGI=2139916|UniProtKB=Q8BQM9	Med12l	Mediator of RNA polymerase II transcription subunit 12-like protein;Med12l;PTN000300800;orthologs	MEDIATOR OF RNA POLYMERASE II TRANSCRIPTION SUBUNIT 12-LIKE PROTEIN (PTHR46007:SF3)	general transcription factor(PC00259)	Mus musculus
MOUSE|MGI=MGI=1925246|UniProtKB=Q9D1U5	Cutal	CutA divalent cation tolerance homolog-like;Cutal;PTN000602704;orthologs	CUTA DIVALENT CATION TOLERANCE HOMOLOG-LIKE (PTHR23419:SF2)	primary active transporter(PC00068)	Mus musculus
MOUSE|MGI=MGI=2387618|UniProtKB=Q8CH40	Nudt6	Nucleoside diphosphate-linked moiety X motif 6;Nudt6;PTN000360620;orthologs	NUCLEOSIDE DIPHOSPHATE-LINKED MOIETY X MOTIF 6 (PTHR13994:SF46)	nucleotide phosphatase(PC00173)	Mus musculus
MOUSE|MGI=MGI=2684912|UniProtKB=Q3V2A7	Qrich2	Glutamine-rich protein 2;Qrich2;PTN001155557;orthologs	GLUTAMINE-RICH PROTEIN 2 (PTHR46766:SF1)		Mus musculus
MOUSE|MGI=MGI=1921502|UniProtKB=Q9D7A8	Armc1	Armadillo repeat-containing protein 1;Armc1;PTN001912211;orthologs	ARMADILLO REPEAT-CONTAINING PROTEIN 1 (PTHR46840:SF1)		Mus musculus
MOUSE|MGI=MGI=1343166|UniProtKB=Q91Y82	Klk6	Kallikrein-related-peptidase 6;Klk6;PTN000668281;orthologs	KALLIKREIN-6 (PTHR24271:SF19)	serine protease(PC00203)	Mus musculus
MOUSE|MGI=MGI=2443732|UniProtKB=Q6ZQJ5	Dna2	DNA replication ATP-dependent helicase_nuclease DNA2;Dna2;PTN000094694;orthologs	DNA REPLICATION ATP-DEPENDENT HELICASE_NUCLEASE DNA2 (PTHR10887:SF433)	RNA helicase(PC00032)	Mus musculus
MOUSE|MGI=MGI=1926001|UniProtKB=Q8BYK8	Zc3h6	Zinc finger CCCH domain-containing protein 6;Zc3h6;PTN000319302;orthologs	ZINC FINGER CCCH DOMAIN-CONTAINING PROTEIN 6 (PTHR13119:SF22)	zinc finger transcription factor(PC00244)	Mus musculus
MOUSE|MGI=MGI=1924268|UniProtKB=Q99MQ5	Col25a1	Collagen alpha-1(XXV) chain;Col25a1;PTN000614538;orthologs	COLLAGEN ALPHA-1(XXV) CHAIN (PTHR37456:SF3)		Mus musculus
MOUSE|MGI=MGI=1099462|UniProtKB=Q8BSD5	She	SH2 domain-containing adapter protein E;She;PTN000388092;orthologs	SH2 DOMAIN-CONTAINING ADAPTER PROTEIN E (PTHR15127:SF29)		Mus musculus
MOUSE|MGI=MGI=1858696|UniProtKB=Q9QZE5	Copg1	Coatomer subunit gamma-1;Copg1;PTN000029460;orthologs	COATOMER SUBUNIT GAMMA-1 (PTHR10261:SF3)	vesicle coat protein(PC00235)	Mus musculus
MOUSE|MGI=MGI=2442582|UniProtKB=Q69ZX8	Ablim3	Actin-binding LIM protein 3;Ablim3;PTN000655052;orthologs	ACTIN-BINDING LIM PROTEIN 3 (PTHR24213:SF0)	actin or actin-binding cytoskeletal protein(PC00041)	Mus musculus
MOUSE|MGI=MGI=1934601|UniProtKB=Q8BR92	Palm2	Paralemmin-2;Palm2;PTN000052338;orthologs	PALM2 AND AKAP2 FUSION-RELATED (PTHR10498:SF10)		Mus musculus
MOUSE|MGI=MGI=1919715|UniProtKB=Q8K3J5	Zfp131	Zinc finger protein 131;Znf131;PTN000003473;orthologs	ZINC FINGER PROTEIN 131 (PTHR24399:SF35)	C2H2 zinc finger transcription factor(PC00248)	Mus musculus
MOUSE|MGI=MGI=1913921|UniProtKB=Q61458	Ccnh	Cyclin-H;Ccnh;PTN000002826;orthologs	CYCLIN-H (PTHR10026:SF8)	kinase activator(PC00138)	Mus musculus
MOUSE|MGI=MGI=1917817|UniProtKB=Q8BP78	Fra10ac1	Protein FRA10AC1 homolog;Fra10ac1;PTN000170728;orthologs	PROTEIN FRA10AC1 (PTHR11567:SF25)	phosphatase(PC00181)	Mus musculus
MOUSE|MGI=MGI=1913876|UniProtKB=Q9DB75	Cdip1	Cell death-inducing p53-target protein 1;Cdip1;PTN000591289;orthologs	CELL DEATH-INDUCING P53-TARGET PROTEIN 1 (PTHR23292:SF7)	scaffold/adaptor protein(PC00226)	Mus musculus
MOUSE|MGI=MGI=1351332|UniProtKB=Q9QYP6	Azi2	5-azacytidine-induced protein 2;Azi2;PTN000374293;orthologs	5-AZACYTIDINE-INDUCED PROTEIN 2 (PTHR14432:SF6)		Mus musculus
MOUSE|MGI=MGI=2149946|UniProtKB=Q8BH60	Gopc	Golgi-associated PDZ and coiled-coil motif-containing protein;Gopc;PTN000421704;orthologs	GOLGI-ASSOCIATED PDZ AND COILED-COIL MOTIF-CONTAINING PROTEIN (PTHR16528:SF2)	membrane traffic protein(PC00150)	Mus musculus
MOUSE|MGI=MGI=700011|UniProtKB=Q62421	Sh3gl3	Endophilin-A3;Sh3gl3;PTN000070133;orthologs	ENDOPHILIN-A3 (PTHR14167:SF45)	scaffold/adaptor protein(PC00226)	Mus musculus
MOUSE|MGI=MGI=2152200|UniProtKB=Q91VA0	Acsm1	Acyl-coenzyme A synthetase ACSM1, mitochondrial;Acsm1;PTN000644640;orthologs	ACYL-COENZYME A SYNTHETASE ACSM1, MITOCHONDRIAL (PTHR43605:SF5)	ligase(PC00142)	Mus musculus
MOUSE|MGI=MGI=1917601|UniProtKB=Q8K2V1	Ppp4r1	Serine_threonine-protein phosphatase 4 regulatory subunit 1;Ppp4r1;PTN000068632;orthologs	SERINE_THREONINE-PROTEIN PHOSPHATASE 4 REGULATORY SUBUNIT 1 (PTHR10648:SF8)	phosphatase modulator(PC00184)	Mus musculus
MOUSE|MGI=MGI=2139134|UniProtKB=A3KGW5	Cercam	Inactive glycosyltransferase 25 family member 3;Cercam;PTN000077084;orthologs	INACTIVE GLYCOSYLTRANSFERASE 25 FAMILY MEMBER 3 (PTHR10730:SF9)	protein modifying enzyme(PC00260)	Mus musculus
MOUSE|MGI=MGI=1313268|UniProtKB=Q9Z0E2	Chrd	Chordin;Chrd;PTN000885937;orthologs	CHORDIN (PTHR46526:SF1)		Mus musculus
MOUSE|MGI=MGI=2147067|UniProtKB=Q6P5D3	Dhx57	Putative ATP-dependent RNA helicase DHX57;Dhx57;PTN000433548;orthologs	ATP-DEPENDENT RNA HELICASE DHX57-RELATED (PTHR18934:SF256)	RNA helicase(PC00032)	Mus musculus
MOUSE|MGI=MGI=2444524|UniProtKB=Q6A085	Zfp629	Zinc finger protein 629;Znf629;PTN000695617;orthologs	ZINC FINGER PROTEIN 629 (PTHR24376:SF78)	C2H2 zinc finger transcription factor(PC00248)	Mus musculus
MOUSE|MGI=MGI=109629|UniProtKB=Q9R1Q9	Atp6ap1	V-type proton ATPase subunit S1;Atp6ap1;PTN000279825;orthologs	V-TYPE PROTON ATPASE SUBUNIT S1 (PTHR12471:SF2)	ATP synthase(PC00002)	Mus musculus
MOUSE|MGI=MGI=1920692|UniProtKB=Q8K0U4	Hspa12a	Heat shock 70 kDa protein 12A;Hspa12a;PTN000366945;orthologs	HEAT SHOCK 70 KDA PROTEIN 12A (PTHR14187:SF46)		Mus musculus
MOUSE|MGI=MGI=1346325|UniProtKB=Q9Z111	Gadd45g	Growth arrest and DNA damage-inducible protein GADD45 gamma;Gadd45g;PTN000045678;orthologs	GROWTH ARREST AND DNA DAMAGE-INDUCIBLE PROTEIN GADD45 GAMMA (PTHR10411:SF4)		Mus musculus
MOUSE|MGI=MGI=107709|UniProtKB=Q99MZ6	Myo7b	Unconventional myosin-VIIb;Myo7b;PTN000321104;orthologs	UNCONVENTIONAL MYOSIN-VIIB (PTHR13140:SF505)	actin binding motor protein(PC00040)	Mus musculus
MOUSE|MGI=MGI=95482|UniProtKB=P35505	Fah	Fumarylacetoacetase;Fah;PTN000214142;orthologs	FUMARYLACETOACETASE (PTHR43069:SF2)		Mus musculus
MOUSE|MGI=MGI=2384820|UniProtKB=Q8JZN3	Kcnj14	ATP-sensitive inward rectifier potassium channel 14;Kcnj14;PTN000205563;orthologs	ATP-SENSITIVE INWARD RECTIFIER POTASSIUM CHANNEL 14 (PTHR11767:SF40)	ion channel(PC00133)	Mus musculus
MOUSE|MGI=MGI=1913872|UniProtKB=Q8BU04	Ubr7	Putative E3 ubiquitin-protein ligase UBR7;Ubr7;PTN000337973;orthologs	E3 UBIQUITIN-PROTEIN LIGASE UBR7-RELATED (PTHR13513:SF9)	ubiquitin-protein ligase(PC00234)	Mus musculus
MOUSE|MGI=MGI=2652819|UniProtKB=Q80Y61	Baiap2l2	Brain-specific angiogenesis inhibitor 1-associated protein 2-like protein 2;Baiap2l2;PTN000367923;orthologs	BRAIN-SPECIFIC ANGIOGENESIS INHIBITOR 1-ASSOCIATED PROTEIN 2-LIKE PROTEIN 2 (PTHR14206:SF5)	scaffold/adaptor protein(PC00226)	Mus musculus
MOUSE|MGI=MGI=1922394|UniProtKB=E9Q1M1	Pdzd2	PDZ domain-containing 2;Pdzd2;PTN000140310;orthologs	PDZ DOMAIN-CONTAINING PROTEIN 2 (PTHR11324:SF16)	interleukin superfamily(PC00128)	Mus musculus
MOUSE|MGI=MGI=3612191|UniProtKB=C3VPR6	Nlrc5	Protein NLRC5;Nlrc5;PTN001946565;orthologs	PROTEIN NLRC5 (PTHR24106:SF281)	scaffold/adaptor protein(PC00226)	Mus musculus
MOUSE|MGI=MGI=107189|UniProtKB=P29699	Ahsg	Alpha-2-HS-glycoprotein;Ahsg;PTN000352272;orthologs	ALPHA-2-HS-GLYCOPROTEIN (PTHR13814:SF6)	protease inhibitor(PC00191)	Mus musculus
MOUSE|MGI=MGI=1915462|UniProtKB=Q9DA39	Tmbim4	Protein lifeguard 4;Tmbim4;PTN000591131;orthologs	GROWTH HORMONE-INDUCIBLE TRANSMEMBRANE PROTEIN-RELATED (PTHR23291:SF129)	ion channel(PC00133)	Mus musculus
MOUSE|MGI=MGI=2449492|UniProtKB=Q91ZB0	Alpk2	Alpha-protein kinase 2;Alpk2;PTN000366992;orthologs	ALPHA-PROTEIN KINASE 2 (PTHR47091:SF2)	non-receptor serine/threonine protein kinase(PC00167)	Mus musculus
MOUSE|MGI=MGI=1913660|UniProtKB=Q8R3J4	Mterf3	Transcription termination factor 3, mitochondrial;Mterf3;PTN000316988;orthologs	TRANSCRIPTION TERMINATION FACTOR 3, MITOCHONDRIAL (PTHR13068:SF194)		Mus musculus
MOUSE|MGI=MGI=106636|UniProtKB=Q06185	Atp5k	ATP synthase subunit e, mitochondrial;Atp5me;PTN000276788;orthologs	ATP SYNTHASE SUBUNIT E, MITOCHONDRIAL (PTHR12427:SF1)	ATP synthase(PC00002)	Mus musculus
MOUSE|MGI=MGI=2139434|UniProtKB=Q8VCR8	Mylk2	Myosin light chain kinase 2, skeletal_cardiac muscle;Mylk2;PTN000680783;orthologs	MYOSIN LIGHT CHAIN KINASE 2, SKELETAL_CARDIAC MUSCLE (PTHR24347:SF373)	non-receptor serine/threonine protein kinase(PC00167)	Mus musculus
MOUSE|MGI=MGI=1340905|UniProtKB=O70165	Fcna	Ficolin-1;Fcn1;PTN000441855;orthologs	FICOLIN-1 (PTHR19143:SF337)	intercellular signal molecule(PC00207)	Mus musculus
MOUSE|MGI=MGI=2686215|UniProtKB=A2ADF7	Slc25a34	Solute carrier family 25 member 34;Slc25a34;PTN000640647;orthologs	SOLUTE CARRIER FAMILY 25 MEMBER 34 (PTHR45928:SF3)		Mus musculus
MOUSE|MGI=MGI=98917|UniProtKB=P51163	Uros	Uroporphyrinogen-III synthase;Uros;PTN000273392;orthologs	UROPORPHYRINOGEN-III SYNTHASE (PTHR12390:SF0)	hydrolase(PC00121)	Mus musculus
MOUSE|MGI=MGI=95305|UniProtKB=P63073	Eif4e	Eukaryotic translation initiation factor 4E;Eif4e;PTN000238810;orthologs	EUKARYOTIC TRANSLATION INITIATION FACTOR 4E (PTHR11960:SF14)	translation initiation factor(PC00224)	Mus musculus
MOUSE|MGI=MGI=3582959|UniProtKB=A1Z198	Nlrp1b	NACHT, LRR and PYD domains-containing protein 1b allele 2;Nlrp1b;PTN000647940;orthologs	NACHT, LRR AND PYD DOMAINS-CONTAINING PROTEIN 1B ALLELE 2 (PTHR46985:SF5)	defense/immunity protein(PC00090)	Mus musculus
MOUSE|MGI=MGI=894680|UniProtKB=P97302	Bach1	Transcription regulator protein BACH1;Bach1;PTN000697480;orthologs	TRANSCRIPTION REGULATOR PROTEIN BACH1 (PTHR46105:SF1)	C2H2 zinc finger transcription factor(PC00248)	Mus musculus
MOUSE|MGI=MGI=1916326|UniProtKB=Q9D8Z2	Triap1	TP53-regulated inhibitor of apoptosis 1;Triap1;PTN000481829;orthologs	TP53-REGULATED INHIBITOR OF APOPTOSIS 1 (PTHR46403:SF1)		Mus musculus
MOUSE|MGI=MGI=98919|UniProtKB=Q06318	Scgb1a1	Uteroglobin;Scgb1a1;PTN000015478;orthologs	UTEROGLOBIN (PTHR10136:SF6)	cytokine(PC00083)	Mus musculus
MOUSE|MGI=MGI=1915142|UniProtKB=Q8BGD8	Coa6	Cytochrome c oxidase assembly factor 6 homolog;Coa6;PTN000546695;orthologs	CYTOCHROME C OXIDASE ASSEMBLY FACTOR 6 HOMOLOG (PTHR46690:SF1)	chaperone(PC00072)	Mus musculus
MOUSE|MGI=MGI=1913368|UniProtKB=Q9D1J3	Sarnp	SAP domain-containing ribonucleoprotein;Sarnp;PTN000491982;orthologs	SAP DOMAIN-CONTAINING RIBONUCLEOPROTEIN (PTHR46551:SF1)		Mus musculus
MOUSE|MGI=MGI=1929470|UniProtKB=Q9R117	Tyk2	Non-receptor tyrosine-protein kinase TYK2;Tyk2;PTN000700614;orthologs	NON-RECEPTOR TYROSINE-PROTEIN KINASE TYK2 (PTHR45807:SF6)	non-receptor tyrosine protein kinase(PC00168)	Mus musculus
MOUSE|MGI=MGI=2446285|UniProtKB=Q8CFJ9	Wdr24	GATOR complex protein WDR24;Wdr24;PTN000522758;orthologs	GATOR COMPLEX PROTEIN WDR24 (PTHR46200:SF1)		Mus musculus
MOUSE|MGI=MGI=1858422|UniProtKB=Q9JL06	Lpar2	Lysophosphatidic acid receptor 2;Lpar2;PTN000508073;orthologs	LYSOPHOSPHATIDIC ACID RECEPTOR 2 (PTHR22750:SF38)	G-protein coupled receptor(PC00021)	Mus musculus
MOUSE|MGI=MGI=1923776|UniProtKB=Q8CBY0	Gatc	Glutamyl-tRNA(Gln) amidotransferase subunit C, mitochondrial;Gatc;PTN000385065;orthologs	GLUTAMYL-TRNA(GLN) AMIDOTRANSFERASE SUBUNIT C, MITOCHONDRIAL (PTHR15004:SF0)		Mus musculus
MOUSE|MGI=MGI=1890165|UniProtKB=Q6ZQ58	Larp1	La-related protein 1;Larp1;PTN000513279;orthologs	LA-RELATED PROTEIN 1 (PTHR22792:SF51)	RNA metabolism protein(PC00031)	Mus musculus
MOUSE|MGI=MGI=1298387|UniProtKB=P97447	Fhl1	Four and a half LIM domains protein 1;Fhl1;PTN000654468;orthologs	FOUR AND A HALF LIM DOMAINS PROTEIN 1 (PTHR47029:SF2)		Mus musculus
MOUSE|MGI=MGI=1344414|UniProtKB=Q80VJ2	Sra1	Steroid receptor RNA activator 1;Sra1;PTN000428442;orthologs	STEROID RECEPTOR RNA ACTIVATOR 1 (PTHR18834:SF2)		Mus musculus
MOUSE|MGI=MGI=1924825|UniProtKB=Q3UG20	Kmt2e	Inactive histone-lysine N-methyltransferase 2E;Kmt2e;PTN002312279;orthologs	INACTIVE HISTONE-LYSINE N-METHYLTRANSFERASE 2E (PTHR46462:SF2)		Mus musculus
MOUSE|MGI=MGI=1328326|UniProtKB=Q9Z0G4	Wisp2	CCN family member 5;Ccn5;PTN000142876;orthologs	CCN FAMILY MEMBER 5 (PTHR11348:SF22)	growth factor(PC00112)	Mus musculus
MOUSE|MGI=MGI=107341|UniProtKB=O70370	Ctss	Cathepsin S;Ctss;PTN000274935;orthologs	CATHEPSIN S (PTHR12411:SF525)	cysteine protease(PC00081)	Mus musculus
MOUSE|MGI=MGI=1333870|UniProtKB=Q9Z2A5	Ate1	Arginyl-tRNA--protein transferase 1;Ate1;PTN000483010;orthologs	ARGINYL-TRNA--PROTEIN TRANSFERASE 1 (PTHR21367:SF1)	translational protein(PC00263)	Mus musculus
MOUSE|MGI=MGI=1289171|UniProtKB=Q8BMK1	Mettl2	tRNA N(3)-methylcytidine methyltransferase METTL2;Mettl2;PTN000516271;orthologs	TRNA N(3)-METHYLCYTIDINE METHYLTRANSFERASE METTL2A (PTHR22809:SF4)	methyltransferase(PC00155)	Mus musculus
MOUSE|MGI=MGI=102462|UniProtKB=Q61165	Slc9a1	Sodium_hydrogen exchanger 1;Slc9a1;PTN000011778;orthologs	SODIUM_HYDROGEN EXCHANGER 1 (PTHR10110:SF59)	secondary carrier transporter(PC00258)	Mus musculus
MOUSE|MGI=MGI=2153482|UniProtKB=E9Q6R1	Itga10	Integrin, alpha 10;Itga10;PTN000576262;orthologs	INTEGRIN ALPHA-10 (PTHR23220:SF26)	integrin(PC00126)	Mus musculus
MOUSE|MGI=MGI=2178103|UniProtKB=Q99PT1	Gdi1,Arhgdia	Rho GDP-dissociation inhibitor 1;Arhgdia;PTN000104783;orthologs	RHO GDP-DISSOCIATION INHIBITOR 1 (PTHR10980:SF9)	G-protein modulator(PC00022)	Mus musculus
MOUSE|MGI=MGI=1194500|UniProtKB=Q8K4G5	Ablim1	Actin-binding LIM protein 1;Ablim1;PTN000655092;orthologs	ACTIN-BINDING LIM PROTEIN 1 (PTHR24213:SF18)	actin or actin-binding cytoskeletal protein(PC00041)	Mus musculus
MOUSE|MGI=MGI=97772|UniProtKB=P48437	Prox1	Prospero homeobox protein 1;Prox1;PTN000258108;orthologs	PROSPERO HOMEOBOX PROTEIN 1 (PTHR12198:SF6)	homeodomain transcription factor(PC00119)	Mus musculus
MOUSE|MGI=MGI=1298218|UniProtKB=O88572	Lrp6	Low-density lipoprotein receptor-related protein 6;Lrp6;PTN000056296;orthologs	LOW-DENSITY LIPOPROTEIN RECEPTOR-RELATED PROTEIN 6 (PTHR46513:SF40)	transmembrane signal receptor(PC00197)	Mus musculus
MOUSE|MGI=MGI=1913476|UniProtKB=Q9CQP2	Trappc2	Trafficking protein particle complex subunit 2;Trappc2;PTN000274324;orthologs	TRAFFICKING PROTEIN PARTICLE COMPLEX SUBUNIT 2 (PTHR12403:SF35)	membrane traffic protein(PC00150)	Mus musculus
MOUSE|MGI=MGI=1277220|UniProtKB=Q9JJ89	Ccdc86	Coiled-coil domain-containing protein 86;Ccdc86;PTN000339336;orthologs	COILED-COIL DOMAIN-CONTAINING PROTEIN 86 (PTHR13557:SF1)		Mus musculus
MOUSE|MGI=MGI=1888711|UniProtKB=Q9Z126	Pf4	Platelet factor 4;Pf4;PTN000021389;orthologs	PLATELET FACTOR 4 (PTHR12015:SF199)	cytokine(PC00083)	Mus musculus
MOUSE|MGI=MGI=1098258|UniProtKB=Q6P9L6	Kif15	Kinesin-like protein KIF15;Kif15;PTN000649746;orthologs	KINESIN-LIKE PROTEIN KIF15 (PTHR24115:SF817)	microtubule binding motor protein(PC00156)	Mus musculus
MOUSE|MGI=MGI=1277150|UniProtKB=Q8BWJ4	Ldlrad4	Low-density lipoprotein receptor class A domain-containing protein 4;Ldlrad4;PTN000421175;orthologs	LOW-DENSITY LIPOPROTEIN RECEPTOR CLASS A DOMAIN-CONTAINING PROTEIN 4 (PTHR16514:SF4)		Mus musculus
MOUSE|MGI=MGI=95513|UniProtKB=P22315	Fech	Ferrochelatase, mitochondrial;Fech;PTN000121771;orthologs	FERROCHELATASE, MITOCHONDRIAL (PTHR11108:SF1)	lyase(PC00144)	Mus musculus
MOUSE|MGI=MGI=2149821|UniProtKB=Q9EQ06	Hsd17b11	Estradiol 17-beta-dehydrogenase 11;Hsd17b11;PTN000672219;orthologs	ESTRADIOL 17-BETA-DEHYDROGENASE 11 (PTHR24322:SF489)	dehydrogenase(PC00092)	Mus musculus
MOUSE|MGI=MGI=1924031|UniProtKB=Q3U034	Mettl4	N(6)-adenine-specific methyltransferase METTL4;Mettl4;PTN000375340;orthologs	N(6)-ADENINE-SPECIFIC METHYLTRANSFERASE METTL4 (PTHR12829:SF4)	RNA methyltransferase(PC00033)	Mus musculus
MOUSE|MGI=MGI=1926562|UniProtKB=Q9ERL9	Gucy1a3	Guanylate cyclase soluble subunit alpha-1;Gucy1a1;PTN000229335;orthologs	GUANYLATE CYCLASE SOLUBLE SUBUNIT ALPHA-1 (PTHR45655:SF4)	guanylate cyclase(PC00114)	Mus musculus
MOUSE|MGI=MGI=3041199|UniProtKB=Q5SS91	Sun3	SUN domain-containing protein 3;Sun3;PTN000308253;orthologs	SUN DOMAIN-CONTAINING PROTEIN 3 (PTHR12911:SF24)	non-motor microtubule binding protein(PC00166)	Mus musculus
MOUSE|MGI=MGI=1920318|UniProtKB=Q8BHC9	Fut11	Alpha-(1,3)-fucosyltransferase 11;Fut11;PTN000231617;orthologs	ALPHA-(1,3)-FUCOSYLTRANSFERASE 11 (PTHR11929:SF198)	glycosyltransferase(PC00111)	Mus musculus
MOUSE|MGI=MGI=2140804|UniProtKB=Q8VCR2	Hsd17b13	17-beta-hydroxysteroid dehydrogenase 13;Hsd17b13;PTN000672206;orthologs	17-BETA-HYDROXYSTEROID DEHYDROGENASE 13 (PTHR24322:SF499)	dehydrogenase(PC00092)	Mus musculus
MOUSE|MGI=MGI=104559|UniProtKB=Q05186	Rcn1	Reticulocalbin-1;Rcn1;PTN000088974;orthologs	RETICULOCALBIN-1 (PTHR10827:SF17)	calmodulin-related(PC00061)	Mus musculus
MOUSE|MGI=MGI=2385173|UniProtKB=Q91XD3	Tm4sf4	Transmembrane 4 L6 family member 4;Tm4sf4;PTN000789181;orthologs	TRANSMEMBRANE 4 L6 FAMILY MEMBER 4 (PTHR14198:SF15)		Mus musculus
MOUSE|MGI=MGI=96240|UniProtKB=P14602	Hspb1	Heat shock protein beta-1;Hspb1;PTN000163178;orthologs	HEAT SHOCK PROTEIN BETA-1 (PTHR45640:SF7)	chaperone(PC00072)	Mus musculus
MOUSE|MGI=MGI=103147|UniProtKB=Q9JHU4	Dync1h1	Cytoplasmic dynein 1 heavy chain 1;Dync1h1;PTN000072756;orthologs	CYTOPLASMIC DYNEIN 1 HEAVY CHAIN 1 (PTHR10676:SF314)	microtubule binding motor protein(PC00156)	Mus musculus
MOUSE|MGI=MGI=5011755|UniProtKB=V9GX81	Mroh6	Maestro heat-like repeat family member 6;Mroh6;PTN001898019;orthologs	MAESTRO HEAT-LIKE REPEAT-CONTAINING PROTEIN FAMILY MEMBER 6 (PTHR23120:SF40)		Mus musculus
MOUSE|MGI=MGI=2442630|UniProtKB=Q91XA8	Klhdc8a	Kelch domain-containing protein 8A;Klhdc8a;PTN000696823;orthologs	KELCH DOMAIN-CONTAINING PROTEIN 8A (PTHR46260:SF1)		Mus musculus
MOUSE|MGI=MGI=1928761|UniProtKB=Q9EQN9	Slc19a2	Thiamine transporter 1;Slc19a2;PTN000074598;orthologs	THIAMINE TRANSPORTER 1 (PTHR10686:SF19)	transporter(PC00227)	Mus musculus
MOUSE|MGI=MGI=98817|UniProtKB=P08113	Hsp90b1	Endoplasmin;Hsp90b1;PTN000163553;orthologs	ENDOPLASMIN (PTHR11528:SF97)	Hsp90 family chaperone(PC00028)	Mus musculus
MOUSE|MGI=MGI=2146320|UniProtKB=Q8BZN6	Dock10	Dedicator of cytokinesis protein 10;Dock10;PTN000594187;orthologs	DEDICATOR OF CYTOKINESIS PROTEIN 10 (PTHR23317:SF71)	guanyl-nucleotide exchange factor(PC00113)	Mus musculus
MOUSE|MGI=MGI=1924705|UniProtKB=A2A7F4	Rlf	Rearranged L-myc fusion sequence;Rlf;PTN000398816;orthologs	ZINC FINGER PROTEIN RLF (PTHR15507:SF18)	C2H2 zinc finger transcription factor(PC00248)	Mus musculus
MOUSE|MGI=MGI=1930768|UniProtKB=Q9Z1N7	Arid3b	AT-rich interactive domain-containing protein 3B;Arid3b;PTN000394205;orthologs	AT-RICH INTERACTIVE DOMAIN-CONTAINING PROTEIN 3B (PTHR15348:SF3)	DNA-binding transcription factor(PC00218)	Mus musculus
MOUSE|MGI=MGI=2444087|UniProtKB=Q8JZR4	Slc1a7	Excitatory amino acid transporter 5;Slc1a7;PTN000238287;orthologs	EXCITATORY AMINO ACID TRANSPORTER 5 (PTHR11958:SF22)	primary active transporter(PC00068)	Mus musculus
MOUSE|MGI=MGI=103070|UniProtKB=P01921	H2-Ab1	H-2 class II histocompatibility antigen, A-D beta chain;H2-Ab1;PTN000460725;orthologs	HLA CLASS II HISTOCOMPATIBILITY ANTIGEN, DQ BETA 1 CHAIN (PTHR19944:SF101)	major histocompatibility complex protein(PC00149)	Mus musculus
MOUSE|MGI=MGI=1339753|UniProtKB=P07141	Csf1	Macrophage colony-stimulating factor 1;Csf1;PTN000006635;orthologs	MACROPHAGE COLONY-STIMULATING FACTOR 1 (PTHR10058:SF0)		Mus musculus
MOUSE|MGI=MGI=2682609|UniProtKB=G3X8R7	Zfp212	Zinc finger protein 212;Zfp212;PTN000694170;orthologs	ZINC FINGER PROTEIN 212 (PTHR24390:SF49)	C2H2 zinc finger transcription factor(PC00248)	Mus musculus
MOUSE|MGI=MGI=1195268|UniProtKB=O55242	Sigmar1	Sigma non-opioid intracellular receptor 1;Sigmar1;PTN000792375;orthologs	SIGMA NON-OPIOID INTRACELLULAR RECEPTOR 1 (PTHR10868:SF1)	transmembrane signal receptor(PC00197)	Mus musculus
MOUSE|MGI=MGI=1333791|UniProtKB=Q9Z0L2	Artn	Artemin;Artn;PTN000256085;orthologs	ARTEMIN (PTHR12173:SF9)	neurotrophic factor(PC00163)	Mus musculus
MOUSE|MGI=MGI=1923650|UniProtKB=Q8VIN1	Pbp2	Phosphatidylethanolamine-binding protein 2;Pbp2;PTN000145929;orthologs	PHOSPHATIDYLETHANOLAMINE-BINDING PROTEIN 2 (PTHR11362:SF8)	protease inhibitor(PC00191)	Mus musculus
MOUSE|MGI=MGI=1916028|UniProtKB=Q8BZI6	Gucd1	Protein GUCD1;Gucd1;PTN000776096;orthologs	PROTEIN GUCD1 (PTHR31400:SF1)	guanylate cyclase(PC00114)	Mus musculus
MOUSE|MGI=MGI=1924298|UniProtKB=Q9D5R3	Cep83	Centrosomal protein of 83 kDa;Cep83;PTN000571004;orthologs	CENTROSOMAL PROTEIN OF 83 KDA (PTHR23170:SF2)		Mus musculus
MOUSE|MGI=MGI=1351657|UniProtKB=Q99LE6	Abcf2	ATP-binding cassette sub-family F member 2;Abcf2;PTN000442153;orthologs	ATP-BINDING CASSETTE SUB-FAMILY F MEMBER 2 (PTHR19211:SF15)	translation elongation factor(PC00222)	Mus musculus
MOUSE|MGI=MGI=1098238|UniProtKB=E9PX57	Kif6	Kinesin-like protein;Kif6;PTN000648899;orthologs	KINESIN-LIKE PROTEIN KIF6 (PTHR24115:SF194)	microtubule binding motor protein(PC00156)	Mus musculus
MOUSE|MGI=MGI=1918813|UniProtKB=Q8VE94	Fam110c	Protein FAM110C;Fam110c;PTN000381154;orthologs	PROTEIN FAM110C (PTHR14758:SF5)		Mus musculus
MOUSE|MGI=MGI=96626|UniProtKB=P48997	Ivl	Involucrin;Ivl;;orthologs			Mus musculus
MOUSE|MGI=MGI=104295|UniProtKB=Q60898	Sla	Src-like-adapter;Sla;PTN002401090;orthologs	SRC-LIKE-ADAPTER (PTHR46037:SF5)		Mus musculus
MOUSE|MGI=MGI=2679005|UniProtKB=Q8BWH0	Slc38a7	Putative sodium-coupled neutral amino acid transporter 7;Slc38a7;PTN000536625;orthologs	SODIUM-COUPLED NEUTRAL AMINO ACID TRANSPORTER 7-RELATED (PTHR22950:SF192)	amino acid transporter(PC00046)	Mus musculus
MOUSE|MGI=MGI=109211|UniProtKB=Q8BWW9	Pkn2	Serine_threonine-protein kinase N2;Pkn2;PTN000684020;orthologs	SERINE_THREONINE-PROTEIN KINASE N2 (PTHR24356:SF322)	non-receptor serine/threonine protein kinase(PC00167)	Mus musculus
MOUSE|MGI=MGI=1891638|UniProtKB=Q9ES70	Nek6	Serine_threonine-protein kinase Nek6;Nek6;PTN002390830;orthologs	SERINE_THREONINE-PROTEIN KINASE NEK6 (PTHR24361:SF824)	non-receptor serine/threonine protein kinase(PC00167)	Mus musculus
MOUSE|MGI=MGI=1914457|UniProtKB=Q8VC85	Lsm1	U6 snRNA-associated Sm-like protein LSm1;Lsm1;PTN000400424;orthologs	U6 SNRNA-ASSOCIATED SM-LIKE PROTEIN LSM1 (PTHR15588:SF8)	RNA splicing factor(PC00148)	Mus musculus
MOUSE|MGI=MGI=1917275|UniProtKB=Q91V12	Acot7	Cytosolic acyl coenzyme A thioester hydrolase;Acot7;PTN000114393;orthologs	CYTOSOLIC ACYL COENZYME A THIOESTER HYDROLASE (PTHR11049:SF34)	esterase(PC00097)	Mus musculus
MOUSE|MGI=MGI=2153181|UniProtKB=Q91VF2	Hnmt	Histamine N-methyltransferase;Hnmt;;orthologs			Mus musculus
MOUSE|MGI=MGI=1338039|UniProtKB=Q8CIV7	Ovol2	Transcription factor Ovo-like 2;Ovol2;PTN000003857;orthologs	TRANSCRIPTION FACTOR OVO-LIKE 2 (PTHR10032:SF193)		Mus musculus
MOUSE|MGI=MGI=1922984|UniProtKB=Q6PCP5	Mff	Mitochondrial fission factor;Mff;PTN000420908;orthologs	MITOCHONDRIAL FISSION FACTOR (PTHR16501:SF17)		Mus musculus
MOUSE|MGI=MGI=1860078|UniProtKB=Q8CDN6	Txnl1	Thioredoxin-like protein 1;Txnl1;PTN000047256;orthologs	THIOREDOXIN-LIKE PROTEIN 1 (PTHR46115:SF1)	oxidoreductase(PC00176)	Mus musculus
MOUSE|MGI=MGI=99463|UniProtKB=Q5M9N4	Pigh	Phosphatidylinositol N-acetylglucosaminyltransferase subunit H;Pigh;PTN000391194;orthologs	PHOSPHATIDYLINOSITOL N-ACETYLGLUCOSAMINYLTRANSFERASE SUBUNIT H (PTHR15231:SF1)	glycosyltransferase(PC00111)	Mus musculus
MOUSE|MGI=MGI=1918529|UniProtKB=Q99P65	Slc29a3	Equilibrative nucleoside transporter 3;Slc29a3;PTN000035714;orthologs	EQUILIBRATIVE NUCLEOSIDE TRANSPORTER 3 (PTHR10332:SF17)	transporter(PC00227)	Mus musculus
MOUSE|MGI=MGI=88061|UniProtKB=P08030	Aprt	Adenine phosphoribosyltransferase;Aprt;PTN000794356;orthologs	ADENINE PHOSPHORIBOSYLTRANSFERASE (PTHR32315:SF3)	transferase(PC00220)	Mus musculus
MOUSE|MGI=MGI=1933181|UniProtKB=O70194	Eif3d	Eukaryotic translation initiation factor 3 subunit D;Eif3d;PTN000273975;orthologs	EUKARYOTIC TRANSLATION INITIATION FACTOR 3 SUBUNIT D (PTHR12399:SF0)	translation initiation factor(PC00224)	Mus musculus
MOUSE|MGI=MGI=2448537|UniProtKB=Q80V23	Zfp637	Zinc finger protein 32;Znf32;PTN002399295;orthologs	ZINC FINGER PROTEIN 32 (PTHR23226:SF214)	C2H2 zinc finger transcription factor(PC00248)	Mus musculus
MOUSE|MGI=MGI=1924937|UniProtKB=Q9JK45	Kcnq5	Potassium voltage-gated channel subfamily KQT member 5;Kcnq5;PTN000165386;orthologs	POTASSIUM VOLTAGE-GATED CHANNEL SUBFAMILY KQT MEMBER 5 (PTHR47735:SF8)	voltage-gated ion channel(PC00241)	Mus musculus
MOUSE|MGI=MGI=2387176|UniProtKB=Q3TUD9	Tmem18	Transmembrane protein 18;Tmem18;PTN000502347;orthologs	TRANSMEMBRANE PROTEIN 18 (PTHR22593:SF2)		Mus musculus
MOUSE|MGI=MGI=2442413|UniProtKB=B1AZI6	Thoc2	THO complex subunit 2;Thoc2;PTN000492207;orthologs	THO COMPLEX SUBUNIT 2 (PTHR21597:SF1)	transcription cofactor(PC00217)	Mus musculus
MOUSE|MGI=MGI=1925860|UniProtKB=Q8K245	Uvrag	UV radiation resistance-associated protein;Uvrag;PTN002309574;orthologs	UV RADIATION RESISTANCE-ASSOCIATED GENE PROTEIN (PTHR15157:SF5)		Mus musculus
MOUSE|MGI=MGI=1930708|UniProtKB=Q1WWJ5	Zfp386	Zinc finger protein 386 (Kruppel-like);Zfp386;PTN000694721;orthologs	ZINC FINGER PROTEIN 386 (KRUPPEL-LIKE) (PTHR24377:SF974)	C2H2 zinc finger transcription factor(PC00248)	Mus musculus
MOUSE|MGI=MGI=1933786|UniProtKB=Q99M87	Dnaja3	DnaJ homolog subfamily A member 3, mitochondrial;Dnaja3;PTN000636630;orthologs	DNAJ HOMOLOG SUBFAMILY A MEMBER 3, MITOCHONDRIAL (PTHR44145:SF3)	chaperone(PC00072)	Mus musculus
MOUSE|MGI=MGI=1349475|UniProtKB=Q60996	Ppp2r5c	Serine_threonine-protein phosphatase 2A 56 kDa regulatory subunit gamma isoform;Ppp2r5c;PTN000029201;orthologs	SERINE_THREONINE-PROTEIN PHOSPHATASE 2A 56 KDA REGULATORY SUBUNIT GAMMA ISOFORM (PTHR10257:SF19)	protein phosphatase(PC00195)	Mus musculus
MOUSE|MGI=MGI=1917925|UniProtKB=Q8CDG3	Vcpip1	Deubiquitinating protein VCPIP1;Vcpip1;PTN000795549;orthologs	DEUBIQUITINATING PROTEIN VCPIP1 (PTHR14843:SF2)	cysteine protease(PC00081)	Mus musculus
MOUSE|MGI=MGI=1935127|UniProtKB=Q6PGB8	Smarca1	Probable global transcription activator SNF2L1;Smarca1;PTN002246269;orthologs	GLOBAL TRANSCRIPTION ACTIVATOR SNF2L1-RELATED (PTHR10799:SF819)	DNA helicase(PC00011)	Mus musculus
MOUSE|MGI=MGI=1096343|UniProtKB=O35652	Lhx8	LIM_homeobox protein Lhx8;Lhx8;PTN000654617;orthologs	LIM_HOMEOBOX PROTEIN LHX8 (PTHR24208:SF117)	homeodomain transcription factor(PC00119)	Mus musculus
MOUSE|MGI=MGI=2444386|UniProtKB=Q8CBX0	Tmem63c	Calcium permeable stress-gated cation channel 1;Tmem63c;PTN000314209;orthologs	CALCIUM PERMEABLE STRESS-GATED CATION CHANNEL 1 (PTHR13018:SF21)		Mus musculus
MOUSE|MGI=MGI=2145181|UniProtKB=Q80U44	Zfyve16	Zinc finger FYVE domain-containing protein 16;Zfyve16;PTN000519210;orthologs	ZINC FINGER FYVE DOMAIN-CONTAINING PROTEIN 16 (PTHR46319:SF1)		Mus musculus
MOUSE|MGI=MGI=1342287|UniProtKB=Q60793	Klf4	Krueppel-like factor 4;Klf4;PTN002397406;orthologs	KRUEPPEL-LIKE FACTOR 4 (PTHR23235:SF117)	C2H2 zinc finger transcription factor(PC00248)	Mus musculus
MOUSE|MGI=MGI=109447|UniProtKB=Q61164	Ctcf	Transcriptional repressor CTCF;Ctcf;PTN000690685;orthologs	ZINC FINGER PROTEIN 594-RELATED (PTHR24376:SF238)	C2H2 zinc finger transcription factor(PC00248)	Mus musculus
MOUSE|MGI=MGI=1928485|UniProtKB=Q99J39	Mlycd	Malonyl-CoA decarboxylase, mitochondrial;Mlycd;PTN002008895;orthologs	MALONYL-COA DECARBOXYLASE, MITOCHONDRIAL (PTHR28641:SF1)		Mus musculus
MOUSE|MGI=MGI=1920582|UniProtKB=Q8BVF4	Ccdc30	Coiled-coil domain-containing protein 30;Ccdc30;PTN002157902;orthologs	COILED-COIL DOMAIN-CONTAINING PROTEIN 30 (PTHR34479:SF1)		Mus musculus
MOUSE|MGI=MGI=2679683|UniProtKB=Q6TCG8	Paqr3	Progestin and adipoQ receptor family member 3;Paqr3;PTN000465463;orthologs	PROGESTIN AND ADIPOQ RECEPTOR FAMILY MEMBER 3 (PTHR20855:SF15)	G-protein coupled receptor(PC00021)	Mus musculus
MOUSE|MGI=MGI=2442596|UniProtKB=Q8CB27	Yod1	Ubiquitin thioesterase OTU1;Yod1;PTN000329929;orthologs	UBIQUITIN THIOESTERASE OTU1 (PTHR13312:SF0)	cysteine protease(PC00081)	Mus musculus
MOUSE|MGI=MGI=1919409|UniProtKB=Q9D0E3	Lysmd1	LysM and putative peptidoglycan-binding domain-containing protein 1;Lysmd1;PTN000468227;orthologs	AND PUTATIVE PEPTIDOGLYCAN-BINDING DOMAIN-CONTAINING PROTEIN 1-RELATED (PTHR20932:SF2)		Mus musculus
MOUSE|MGI=MGI=107811|UniProtKB=Q62443	Nptx1	Neuronal pentraxin-1;Nptx1;PTN000444286;orthologs	NEURONAL PENTRAXIN-1 (PTHR19277:SF24)	scaffold/adaptor protein(PC00226)	Mus musculus
MOUSE|MGI=MGI=101920|UniProtKB=P17427	Ap2a2	AP-2 complex subunit alpha-2;Ap2a2;PTN000512933;orthologs	AP-2 COMPLEX SUBUNIT ALPHA-2 (PTHR22780:SF30)	membrane traffic protein(PC00150)	Mus musculus
MOUSE|MGI=MGI=1341724|UniProtKB=Q9WTN0	Ggps1	Geranylgeranyl pyrophosphate synthase;Ggps1;PTN000243265;orthologs	GERANYLGERANYL PYROPHOSPHATE SYNTHASE (PTHR12001:SF69)	metabolite interconversion enzyme(PC00262)	Mus musculus
MOUSE|MGI=MGI=1913640|UniProtKB=Q9CYY7	Slmo2	PRELI domain containing protein 3B;Prelid3b;PTN000125906;orthologs	PRELI DOMAIN CONTAINING PROTEIN 3B (PTHR11158:SF22)	transfer/carrier protein(PC00219)	Mus musculus
MOUSE|MGI=MGI=1913891|UniProtKB=Q9CPR7	Sike1	Suppressor of IKBKE 1;Sike1;PTN000256973;orthologs	SUPPRESSOR OF IKBKE 1 (PTHR12186:SF4)		Mus musculus
MOUSE|MGI=MGI=104741|UniProtKB=Q9Z1E3	Nfkbia	NF-kappa-B inhibitor alpha;Nfkbia;PTN000651511;orthologs	NF-KAPPA-B INHIBITOR ALPHA (PTHR46680:SF1)		Mus musculus
MOUSE|MGI=MGI=2387585|UniProtKB=Q6P3Y5	Zfp280c	Zinc finger protein 280C;Znf280c;PTN000578036;orthologs	ZINC FINGER PROTEIN 280C (PTHR24388:SF62)	C2H2 zinc finger transcription factor(PC00248)	Mus musculus
MOUSE|MGI=MGI=2446630|UniProtKB=Q8CJG1	Ago1	Protein argonaute-1;Ago1;PTN000527294;orthologs	PROTEIN ARGONAUTE-1 (PTHR22891:SF17)	translation initiation factor(PC00224)	Mus musculus
MOUSE|MGI=MGI=1923797|UniProtKB=Q91VP7	Tmem101	Transmembrane protein 101;Tmem101;PTN000773875;orthologs	TRANSMEMBRANE PROTEIN 101 (PTHR31034:SF2)		Mus musculus
MOUSE|MGI=MGI=95276|UniProtKB=Q61772	Epha7	Ephrin type-A receptor 7;Epha7;PTN000700171;orthologs	EPHRIN TYPE-A RECEPTOR 7 (PTHR46877:SF9)	transmembrane signal receptor(PC00197)	Mus musculus
MOUSE|MGI=MGI=1339973|UniProtKB=Q9Z1X4	Ilf3	Interleukin enhancer-binding factor 3;Ilf3;PTN000098765;orthologs	INTERLEUKIN ENHANCER-BINDING FACTOR 3 (PTHR45762:SF4)	RNA metabolism protein(PC00031)	Mus musculus
MOUSE|MGI=MGI=2155345|UniProtKB=Q91VF6	Col26a1	Collagen alpha-1(XXVI) chain;Col26a1;PTN000615316;orthologs	COLLAGEN ALPHA-1(XXVI) CHAIN (PTHR15427:SF19)	scaffold/adaptor protein(PC00226)	Mus musculus
MOUSE|MGI=MGI=1298388|UniProtKB=P13439	Umps	Uridine 5'-monophosphate synthase;Umps;PTN000793545;orthologs	URIDINE 5'-MONOPHOSPHATE SYNTHASE (PTHR19278:SF9)	transferase(PC00220)	Mus musculus
MOUSE|MGI=MGI=1921693|UniProtKB=Q8BG58	P4htm	Transmembrane prolyl 4-hydroxylase;P4htm;PTN000092955;orthologs	TRANSMEMBRANE PROLYL 4-HYDROXYLASE (PTHR10869:SF230)	protein modifying enzyme(PC00260)	Mus musculus
MOUSE|MGI=MGI=1913406|UniProtKB=Q9CPX9	Anapc11	Anaphase-promoting complex subunit 11;Anapc11;PTN000129928;orthologs	ANAPHASE-PROMOTING COMPLEX SUBUNIT 11 (PTHR11210:SF1)	ubiquitin-protein ligase(PC00234)	Mus musculus
MOUSE|MGI=MGI=1913948|UniProtKB=Q6NVF9	Cpsf6	Cleavage and polyadenylation specificity factor subunit 6;Cpsf6;PTN000574813;orthologs	CLEAVAGE AND POLYADENYLATION SPECIFICITY FACTOR SUBUNIT 6 (PTHR23204:SF3)	RNA processing factor(PC00147)	Mus musculus
MOUSE|MGI=MGI=1097152|UniProtKB=E9Q612	Ptpro	Receptor-type tyrosine-protein phosphatase O;Ptpro;PTN000440410;orthologs	RECEPTOR-TYPE TYROSINE-PROTEIN PHOSPHATASE O (PTHR47028:SF1)	transmembrane signal receptor(PC00197)	Mus musculus
MOUSE|MGI=MGI=1350927|UniProtKB=P62918	Rpl8	60S ribosomal protein L8;Rpl8;PTN000343580;orthologs	60S RIBOSOMAL PROTEIN L8 (PTHR13691:SF16)	ribosomal protein(PC00202)	Mus musculus
MOUSE|MGI=MGI=1915501|UniProtKB=Q3UI43	Babam1	BRISC and BRCA1-A complex member 1;Babam1;PTN000402326;orthologs	BRISC AND BRCA1-A COMPLEX MEMBER 1 (PTHR15660:SF1)		Mus musculus
MOUSE|MGI=MGI=1922140|UniProtKB=Q8C5T4	Morn3	MORN repeat-containing protein 3;Morn3;PTN000556466;orthologs	MORN REPEAT-CONTAINING PROTEIN 3 (PTHR46511:SF1)		Mus musculus
MOUSE|MGI=MGI=1858964|UniProtKB=P61164	Actr1a	Alpha-centractin;Actr1a;PTN000233685;orthologs	ALPHA-CENTRACTIN (PTHR11937:SF370)	actin and actin related protein(PC00039)	Mus musculus
MOUSE|MGI=MGI=1916637|UniProtKB=Q80Y75	Dnajb13	DnaJ homolog subfamily B member 13;Dnajb13;PTN000636788;orthologs	DNAJ HOMOLOG SUBFAMILY B MEMBER 13 (PTHR24078:SF553)	chaperone(PC00072)	Mus musculus
MOUSE|MGI=MGI=1341217|UniProtKB=Q8C878	Uba3	NEDD8-activating enzyme E1 catalytic subunit;Uba3;PTN000102133;orthologs	NEDD8-ACTIVATING ENZYME E1 CATALYTIC SUBUNIT (PTHR10953:SF6)	ubiquitin-protein ligase(PC00234)	Mus musculus
MOUSE|MGI=MGI=97914|UniProtKB=P15409	Rho	Rhodopsin;Rho;PTN000662238;orthologs	RHODOPSIN (PTHR24240:SF15)	G-protein coupled receptor(PC00021)	Mus musculus
MOUSE|MGI=MGI=3603828|UniProtKB=E9PYI4	Mroh8	Maestro heat-like repeat family member 8;Mroh8;PTN000381963;orthologs	MAESTRO HEAT-LIKE REPEAT FAMILY MEMBER 8 (PTHR23120:SF18)		Mus musculus
MOUSE|MGI=MGI=108476|UniProtKB=Q61086	Fzd3	Frizzled-3;Fzd3;PTN000139650;orthologs	FRIZZLED-3 (PTHR11309:SF22)	transmembrane signal receptor(PC00197)	Mus musculus
MOUSE|MGI=MGI=1338779|UniProtKB=O35295	Purb	Transcriptional activator protein Pur-beta;Purb;PTN000972890;orthologs	TRANSCRIPTIONAL ACTIVATOR PROTEIN PUR-BETA (PTHR12611:SF4)	DNA-binding transcription factor(PC00218)	Mus musculus
MOUSE|MGI=MGI=3780953|UniProtKB=D0QMC3	Mndal	Myeloid cell nuclear differentiation antigen-like protein;Mndal;PTN000258226;orthologs	PYRIN AND HIN DOMAIN-CONTAINING PROTEIN 1 (PTHR12200:SF25)	DNA-binding transcription factor(PC00218)	Mus musculus
MOUSE|MGI=MGI=98504|UniProtKB=P22361	Hnf1a	Hepatocyte nuclear factor 1-alpha;Hnf1a;PTN000170767;orthologs	HEPATOCYTE NUCLEAR FACTOR 1-ALPHA (PTHR11568:SF4)	homeodomain transcription factor(PC00119)	Mus musculus
MOUSE|MGI=MGI=103286|UniProtKB=Q9Z1G4	Atp6v0a1	V-type proton ATPase 116 kDa subunit a 1;Atp6v0a1;PTN000179604;orthologs	V-TYPE PROTON ATPASE 116 KDA SUBUNIT A 1 (PTHR11629:SF68)	ATP synthase(PC00002)	Mus musculus
MOUSE|MGI=MGI=1098713|UniProtKB=Q3UD82	Parp8	Protein mono-ADP-ribosyltransferase PARP8;Parp8;PTN000481713;orthologs	PROTEIN MONO-ADP-RIBOSYLTRANSFERASE PARP8 (PTHR21328:SF3)		Mus musculus
MOUSE|MGI=MGI=1915548|UniProtKB=Q8K2Z4	Ncapd2	Condensin complex subunit 1;Ncapd2;PTN000368611;orthologs	CONDENSIN COMPLEX SUBUNIT 1 (PTHR14222:SF2)	chromatin/chromatin-binding, or -regulatory protein(PC00077)	Mus musculus
MOUSE|MGI=MGI=2153049|UniProtKB=P58334	Klf16	Krueppel-like factor 16;Klf16;PTN002397650;orthologs	KRUEPPEL-LIKE FACTOR 16 (PTHR23235:SF71)	C2H2 zinc finger transcription factor(PC00248)	Mus musculus
MOUSE|MGI=MGI=1347478|UniProtKB=E9Q7L6	Foxn2	Forkhead box N2;Foxn2;PTN000216171;orthologs	FORKHEAD BOX PROTEIN N2 (PTHR13962:SF19)	winged helix/forkhead transcription factor(PC00246)	Mus musculus
MOUSE|MGI=MGI=1917065|UniProtKB=Q8K177	Krtcap3	Keratinocyte-associated protein 3;Krtcap3;PTN000777166;orthologs	KERATINOCYTE-ASSOCIATED PROTEIN 3 (PTHR31258:SF1)		Mus musculus
MOUSE|MGI=MGI=1889507|UniProtKB=Q9ERV7	Pidd1	p53-induced death domain-containing protein 1;Pidd1;PTN002309214;orthologs	P53-INDUCED DEATH DOMAIN-CONTAINING PROTEIN 1 (PTHR45752:SF44)	scaffold/adaptor protein(PC00226)	Mus musculus
MOUSE|MGI=MGI=1917442|UniProtKB=D3Z5D4	Cd209g	CD209g antigen;Cd209g;PTN000515006;orthologs	CD209G ANTIGEN (PTHR22802:SF448)	membrane traffic protein(PC00150)	Mus musculus
MOUSE|MGI=MGI=2144383|UniProtKB=Q6PB51	Ccdc117	Coiled-coil domain-containing protein 117;Ccdc117;PTN002189162;orthologs	COILED-COIL DOMAIN-CONTAINING PROTEIN 117 (PTHR36128:SF1)		Mus musculus
MOUSE|MGI=MGI=88274|UniProtKB=P26231	Ctnna1	Catenin alpha-1;Ctnna1;PTN000431776;orthologs	CATENIN ALPHA-1 (PTHR18914:SF24)	non-motor actin binding protein(PC00165)	Mus musculus
MOUSE|MGI=MGI=1918047|UniProtKB=Q6ZPS6	Ankib1	Ankyrin repeat and IBR domain-containing protein 1;Ankib1;PTN000188524;orthologs	ANKYRIN REPEAT AND IBR DOMAIN-CONTAINING PROTEIN 1 (PTHR11685:SF465)	ubiquitin-protein ligase(PC00234)	Mus musculus
MOUSE|MGI=MGI=106334|UniProtKB=Q8BQP9	Rgs7bp	Regulator of G-protein signaling 7-binding protein;Rgs7bp;PTN000471164;orthologs	REGULATOR OF G-PROTEIN SIGNALING 7-BINDING PROTEIN (PTHR21029:SF12)		Mus musculus
MOUSE|MGI=MGI=1309993|UniProtKB=Q61765	Krt31	Keratin, type I cuticular Ha1;Krt31;PTN000580481;orthologs	KERATIN, TYPE I CUTICULAR HA1 (PTHR23239:SF97)	intermediate filament(PC00129)	Mus musculus
MOUSE|MGI=MGI=1921819|UniProtKB=E9PVB5	Ttc17	Tetratricopeptide repeat protein 17;Ttc17;PTN000412954;orthologs	TETRATRICOPEPTIDE REPEAT PROTEIN 17 (PTHR16091:SF1)		Mus musculus
MOUSE|MGI=MGI=1934582|UniProtKB=Q9EQ16	Cxcr6	C-X-C chemokine receptor type 6;Cxcr6;PTN000659038;orthologs	C-X-C CHEMOKINE RECEPTOR TYPE 6 (PTHR10489:SF705)	cell adhesion molecule(PC00069)	Mus musculus
MOUSE|MGI=MGI=1915945|UniProtKB=Q9D114	Hddc3	Guanosine-3',5'-bis(diphosphate) 3'-pyrophosphohydrolase MESH1;Hddc3;PTN000479583;orthologs	GUANOSINE-3',5'-BIS(DIPHOSPHATE) 3'-PYROPHOSPHOHYDROLASE MESH1 (PTHR46246:SF1)	hydrolase(PC00121)	Mus musculus
MOUSE|MGI=MGI=1353557|UniProtKB=P0DPB4	Schip1	Schwannomin-interacting protein 1;Schip1;PTN000318516;orthologs	IQCJ-SCHIP1 READTHROUGH TRANSCRIPT PROTEIN-RELATED (PTHR13103:SF2)		Mus musculus
MOUSE|MGI=MGI=96070|UniProtKB=Q06186	Hbegf	Proheparin-binding EGF-like growth factor;Hbegf;PTN000077750;orthologs	PROHEPARIN-BINDING EGF-LIKE GROWTH FACTOR (PTHR10740:SF4)	growth factor(PC00112)	Mus musculus
MOUSE|MGI=MGI=1915476|UniProtKB=Q9CQ46	Efcab2	Dynein regulatory complex protein 8;Efcab2;PTN000549877;orthologs	DYNEIN REGULATORY COMPLEX PROTEIN 8 (PTHR46763:SF1)	microtubule or microtubule-binding cytoskeletal protein(PC00157)	Mus musculus
MOUSE|MGI=MGI=1354744|UniProtKB=Q8BK26	Fbxo44	F-box only protein 44;Fbxo44;PTN000790865;orthologs	F-BOX ONLY PROTEIN 44 (PTHR12125:SF13)	ubiquitin-protein ligase(PC00234)	Mus musculus
MOUSE|MGI=MGI=2443580|UniProtKB=E9QAP1	Zfp764	Zinc finger protein 764;Zfp764;PTN000693593;orthologs	RIKEN CDNA 9130019O22 GENE-RELATED (PTHR24377:SF417)	C2H2 zinc finger transcription factor(PC00248)	Mus musculus
MOUSE|MGI=MGI=88547|UniProtKB=O54833	Csnk2a2	Casein kinase II subunit alpha';Csnk2a2;PTN000621969;orthologs	CASEIN KINASE II SUBUNIT ALPHA' (PTHR24054:SF34)		Mus musculus
MOUSE|MGI=MGI=1922248|UniProtKB=G3XA57	Rab11fip2	Rab11 family-interacting protein 2;Rab11fip2;PTN000405502;orthologs	RAB11 FAMILY-INTERACTING PROTEIN 2 (PTHR15746:SF20)	small GTPase(PC00208)	Mus musculus
MOUSE|MGI=MGI=104562|UniProtKB=P28663	Napb	Beta-soluble NSF attachment protein;Napb;PTN000349286;orthologs	BETA-SOLUBLE NSF ATTACHMENT PROTEIN (PTHR13768:SF12)	membrane traffic protein(PC00150)	Mus musculus
MOUSE|MGI=MGI=1916997|UniProtKB=Q9CWQ2	Zswim7	Zinc finger SWIM domain-containing protein 7;Zswim7;PTN002003244;orthologs	ZINC FINGER SWIM DOMAIN-CONTAINING PROTEIN 7 (PTHR28498:SF1)		Mus musculus
MOUSE|MGI=MGI=2153740|UniProtKB=E9Q8M1	Zfp358	Zinc finger protein 358;Zfp358;PTN002394153;orthologs	ZINC FINGER PROTEIN 358 (PTHR24393:SF92)	C2H2 zinc finger transcription factor(PC00248)	Mus musculus
MOUSE|MGI=MGI=2446201|UniProtKB=Q3U1Y4	Dennd4b	DENN domain-containing protein 4B;Dennd4b;PTN000265757;orthologs	DENN DOMAIN-CONTAINING PROTEIN 4B (PTHR12296:SF18)	guanyl-nucleotide exchange factor(PC00113)	Mus musculus
MOUSE|MGI=MGI=1195270|UniProtKB=O54836	Zmat3	Zinc finger matrin-type protein 3;Zmat3;PTN000552419;orthologs	ZINC FINGER MATRIN-TYPE PROTEIN 3 (PTHR46786:SF1)	RNA processing factor(PC00147)	Mus musculus
MOUSE|MGI=MGI=2682944|UniProtKB=A0A0J9YU71	Zfp811	Zinc finger protein 811;Zfp811;PTN002520565;orthologs	ZINC FINGER PROTEIN 799-RELATED (PTHR24379:SF95)	C2H2 zinc finger transcription factor(PC00248)	Mus musculus
MOUSE|MGI=MGI=109163|UniProtKB=P63078	Gng8	Guanine nucleotide-binding protein G(I)_G(S)_G(O) subunit gamma-8;Gng8;PTN000352118;orthologs	GUANINE NUCLEOTIDE-BINDING PROTEIN G(I)_G(S)_G(O) SUBUNIT GAMMA-8 (PTHR13809:SF19)	heterotrimeric G-protein(PC00117)	Mus musculus
MOUSE|MGI=MGI=109241|UniProtKB=P70210	Tead3	Transcriptional enhancer factor TEF-5;Tead3;PTN000216702;orthologs	TRANSCRIPTIONAL ENHANCER FACTOR TEF-5 (PTHR11834:SF7)	winged helix/forkhead transcription factor(PC00246)	Mus musculus
MOUSE|MGI=MGI=1915091|UniProtKB=Q9CPX6	Atg3	Ubiquitin-like-conjugating enzyme ATG3;Atg3;PTN000305327;orthologs	UBIQUITIN-LIKE-CONJUGATING ENZYME ATG3 (PTHR12866:SF2)	ubiquitin-protein ligase(PC00234)	Mus musculus
MOUSE|MGI=MGI=1915096|UniProtKB=Q9CYC3	Tmem39a	Transmembrane protein 39A;Tmem39a;PTN000313228;orthologs	TRANSMEMBRANE PROTEIN 39A (PTHR12995:SF3)		Mus musculus
MOUSE|MGI=MGI=2154658|UniProtKB=Q925F4	Ubox5	RING finger protein 37;Ubox5;PTN000337237;orthologs	RING FINGER PROTEIN 37 (PTHR13492:SF2)		Mus musculus
MOUSE|MGI=MGI=1916188|UniProtKB=Q8VBT9	Aspscr1	Tether containing UBX domain for GLUT4;Aspscr1;PTN000568389;orthologs	TETHER CONTAINING UBX DOMAIN FOR GLUT4 (PTHR46467:SF1)		Mus musculus
MOUSE|MGI=MGI=1929214|UniProtKB=Q8R2R9	Ap3m2	AP-3 complex subunit mu-2;Ap3m2;PTN000242333;orthologs	AP-3 COMPLEX SUBUNIT MU-2 (PTHR10529:SF341)	membrane traffic protein(PC00150)	Mus musculus
MOUSE|MGI=MGI=1918996|UniProtKB=Q3UYI5	Rgl3	Ral guanine nucleotide dissociation stimulator-like 3;Rgl3;PTN000561327;orthologs	RAL GUANINE NUCLEOTIDE DISSOCIATION STIMULATOR-LIKE 3 (PTHR23113:SF220)	guanyl-nucleotide exchange factor(PC00113)	Mus musculus
MOUSE|MGI=MGI=96545|UniProtKB=P13504	Il1r1	Interleukin-1 receptor type 1;Il1r1;PTN000223720;orthologs	INTERLEUKIN-1 RECEPTOR TYPE 1 (PTHR11890:SF26)	transmembrane signal receptor(PC00197)	Mus musculus
MOUSE|MGI=MGI=2446219|UniProtKB=Q3U5C8	Arhgef16	Rho guanine nucleotide exchange factor 16;Arhgef16;PTN000303921;orthologs	RHO GUANINE NUCLEOTIDE EXCHANGE FACTOR 16 (PTHR12845:SF3)	guanyl-nucleotide exchange factor(PC00113)	Mus musculus
MOUSE|MGI=MGI=1913473|UniProtKB=Q9CQL6	Mrpl35	39S ribosomal protein L35, mitochondrial;Mrpl35;PTN000408227;orthologs	39S RIBOSOMAL PROTEIN L35, MITOCHONDRIAL (PTHR15909:SF0)	ribosomal protein(PC00202)	Mus musculus
MOUSE|MGI=MGI=1913128|UniProtKB=O35153	Bet1l	BET1-like protein;Bet1l;PTN000300584;orthologs	BET1-LIKE PROTEIN (PTHR12791:SF37)	SNARE protein(PC00034)	Mus musculus
MOUSE|MGI=MGI=1347007|UniProtKB=Q9R0B9	Plod2	Procollagen-lysine,2-oxoglutarate 5-dioxygenase 2;Plod2;PTN000076999;orthologs	PROCOLLAGEN-LYSINE,2-OXOGLUTARATE 5-DIOXYGENASE 2 (PTHR10730:SF6)	protein modifying enzyme(PC00260)	Mus musculus
MOUSE|MGI=MGI=1926252|UniProtKB=Q9Z0G0	Gipc1	PDZ domain-containing protein GIPC1;Gipc1;PTN000262473;orthologs	PDZ DOMAIN-CONTAINING PROTEIN GIPC1 (PTHR12259:SF4)	scaffold/adaptor protein(PC00226)	Mus musculus
MOUSE|MGI=MGI=1913644|UniProtKB=Q9D6T0	Nosip	Nitric oxide synthase-interacting protein;Nosip;PTN000316783;orthologs	NITRIC OXIDE SYNTHASE-INTERACTING PROTEIN (PTHR13063:SF10)		Mus musculus
MOUSE|MGI=MGI=1917164|UniProtKB=Q8CIM8	Ints4	Integrator complex subunit 4;Ints4;PTN000468529;orthologs	INTEGRATOR COMPLEX SUBUNIT 4 (PTHR20938:SF0)		Mus musculus
MOUSE|MGI=MGI=1913718|UniProtKB=Q9CPV1	Ska1	Spindle and kinetochore-associated protein 1;Ska1;PTN002005118;orthologs	SPINDLE AND KINETOCHORE-ASSOCIATED PROTEIN 1 (PTHR28573:SF1)		Mus musculus
MOUSE|MGI=MGI=104618|UniProtKB=P51675	Ccr1	C-C chemokine receptor type 1;Ccr1;PTN000659213;orthologs	C-C CHEMOKINE RECEPTOR TYPE 1 (PTHR10489:SF711)	cell adhesion molecule(PC00069)	Mus musculus
MOUSE|MGI=MGI=99829|UniProtKB=Q08775	Runx2	Runt-related transcription factor 2;Runx2;PTN000942787;orthologs	RUNT-RELATED TRANSCRIPTION FACTOR 2 (PTHR11950:SF7)	Runt transcription factor(PC00254)	Mus musculus
MOUSE|MGI=MGI=1917135|UniProtKB=E9Q6Z5	Aunip	Aurora kinase A and ninein-interacting protein;Aunip;PTN000376936;orthologs	AURORA KINASE A AND NINEIN-INTERACTING PROTEIN (PTHR14526:SF2)		Mus musculus
MOUSE|MGI=MGI=2143974|UniProtKB=Q812F8	Mgat4b	Alpha-1,3-mannosyl-glycoprotein 4-beta-N-acetylglucosaminyltransferase B;Mgat4b;PTN000248842;orthologs	ALPHA-1,3-MANNOSYL-GLYCOPROTEIN 4-BETA-N-ACETYLGLUCOSAMINYLTRANSFERASE B (PTHR12062:SF1)	transferase(PC00220)	Mus musculus
MOUSE|MGI=MGI=1338074|UniProtKB=O88522	Ikbkg	NF-kappa-B essential modulator;Ikbkg;PTN000774301;orthologs	NF-KAPPA-B ESSENTIAL MODULATOR (PTHR31553:SF3)		Mus musculus
MOUSE|MGI=MGI=2145977|UniProtKB=Q3UH60	Dip2b	Disco-interacting protein 2 homolog B;Dip2b;PTN000509101;orthologs	DISCO-INTERACTING PROTEIN 2 HOMOLOG B (PTHR22754:SF38)		Mus musculus
MOUSE|MGI=MGI=109517|UniProtKB=P21841	Sftpc,Sp5	Pulmonary surfactant-associated protein C;Sftpc;PTN000085792;orthologs	PULMONARY SURFACTANT-ASSOCIATED PROTEIN C (PTHR10800:SF4)	surfactant(PC00212)	Mus musculus
MOUSE|MGI=MGI=1920402|UniProtKB=Q9ERI6	Rdh14	Retinol dehydrogenase 14;Rdh14;PTN000672760;orthologs	RETINOL DEHYDROGENASE 14 (PTHR24320:SF189)	dehydrogenase(PC00092)	Mus musculus
MOUSE|MGI=MGI=2135760|UniProtKB=Q9JI99	Sgpp1	Sphingosine-1-phosphate phosphatase 1;Sgpp1;PTN000384361;orthologs	SPHINGOSINE-1-PHOSPHATE PHOSPHATASE 1 (PTHR14969:SF45)	phosphatase(PC00181)	Mus musculus
MOUSE|MGI=MGI=1328313|UniProtKB=O55229	Ckb,Chkb	Choline_ethanolamine kinase;Chkb;PTN000503611;orthologs	CHOLINE_ETHANOLAMINE KINASE (PTHR22603:SF35)	kinase(PC00137)	Mus musculus
MOUSE|MGI=MGI=3052806|UniProtKB=Q7TNU6	Zfp647	Zinc finger protein 250;Znf250;PTN000691548;orthologs	ZINC FINGER PROTEIN 250 (PTHR24377:SF112)	C2H2 zinc finger transcription factor(PC00248)	Mus musculus
MOUSE|MGI=MGI=1914450|UniProtKB=Q9CZH8	Ccdc77	Coiled-coil domain-containing protein 77;Ccdc77;PTN000498945;orthologs	COILED-COIL DOMAIN-CONTAINING PROTEIN 77 (PTHR22091:SF1)		Mus musculus
MOUSE|MGI=MGI=2146616|UniProtKB=Q91ZD6	Eaf2	ELL-associated factor 2;Eaf2;PTN000410013;orthologs	ELL-ASSOCIATED FACTOR 2 (PTHR15970:SF7)		Mus musculus
MOUSE|MGI=MGI=2182465|UniProtKB=Q8K3G5	Vrk3	Inactive serine_threonine-protein kinase VRK3;Vrk3;PTN000226077;orthologs	INACTIVE SERINE_THREONINE-PROTEIN KINASE VRK3 (PTHR11909:SF99)	non-receptor serine/threonine protein kinase(PC00167)	Mus musculus
MOUSE|MGI=MGI=1915363|UniProtKB=Q8VBV7	Cops8	COP9 signalosome complex subunit 8;Cops8;PTN000330943;orthologs	COP9 SIGNALOSOME COMPLEX SUBUNIT 8 (PTHR13339:SF0)	scaffold/adaptor protein(PC00226)	Mus musculus
MOUSE|MGI=MGI=1343135|UniProtKB=Q9CXZ1	Ndufs4	NADH dehydrogenase [ubiquinone] iron-sulfur protein 4, mitochondrial;Ndufs4;PTN000259423;orthologs	NADH DEHYDROGENASE [UBIQUINONE] IRON-SULFUR PROTEIN 4, MITOCHONDRIAL (PTHR12219:SF29)	oxidoreductase(PC00176)	Mus musculus
MOUSE|MGI=MGI=1101781|UniProtKB=Q3UPW2	Elf3	ETS-related transcription factor Elf-3;Elf3;PTN000219665;orthologs	ETS-RELATED TRANSCRIPTION FACTOR ELF-3 (PTHR11849:SF13)	winged helix/forkhead transcription factor(PC00246)	Mus musculus
MOUSE|MGI=MGI=96788|UniProtKB=P42703	Lifr	Leukemia inhibitory factor receptor;Lifr;PTN000547952;orthologs	LEUKEMIA INHIBITORY FACTOR RECEPTOR (PTHR23036:SF105)	transmembrane signal receptor(PC00197)	Mus musculus
MOUSE|MGI=MGI=3041203|UniProtKB=Q80T32	Adgrd1	Adhesion G-protein coupled receptor D1;Adgrd1;PTN000245018;orthologs	ADHESION G-PROTEIN COUPLED RECEPTOR D1 (PTHR12011:SF216)	G-protein coupled receptor(PC00021)	Mus musculus
MOUSE|MGI=MGI=1289155|UniProtKB=Q3TX08	Trmt1	tRNA (guanine(26)-N(2))-dimethyltransferase;Trmt1;PTN000066895;orthologs	TRNA (GUANINE(26)-N(2))-DIMETHYLTRANSFERASE (PTHR10631:SF3)	RNA methyltransferase(PC00033)	Mus musculus
MOUSE|MGI=MGI=2685003|UniProtKB=Q52KG4	Zbtb45	Zinc finger and BTB domain-containing protein 45;Zbtb45;PTN002398586;orthologs	ZINC FINGER AND BTB DOMAIN-CONTAINING PROTEIN 45 (PTHR24399:SF16)	C2H2 zinc finger transcription factor(PC00248)	Mus musculus
MOUSE|MGI=MGI=1918830|UniProtKB=Q8BJU9	Mtrf1l	Peptide chain release factor 1-like, mitochondrial;Mtrf1l;PTN000117683;orthologs	PEPTIDE CHAIN RELEASE FACTOR 1-LIKE, MITOCHONDRIAL (PTHR43804:SF3)	translation release factor(PC00225)	Mus musculus
MOUSE|MGI=MGI=2384296|UniProtKB=Q3UHL1	Camkv	CaM kinase-like vesicle-associated protein;Camkv;PTN000680990;orthologs	CAM KINASE-LIKE VESICLE-ASSOCIATED PROTEIN (PTHR24347:SF18)	non-receptor serine/threonine protein kinase(PC00167)	Mus musculus
MOUSE|MGI=MGI=1355329|UniProtKB=Q9JM52	Mink1	Misshapen-like kinase 1;Mink1;PTN000685483;orthologs	MISSHAPEN-LIKE KINASE 1 (PTHR48015:SF11)	non-receptor serine/threonine protein kinase(PC00167)	Mus musculus
MOUSE|MGI=MGI=1915861|UniProtKB=Q9D1B9	Mrpl28	39S ribosomal protein L28, mitochondrial;Mrpl28;PTN000338568;orthologs	39S RIBOSOMAL PROTEIN L28, MITOCHONDRIAL (PTHR13528:SF2)	ribosomal protein(PC00202)	Mus musculus
MOUSE|MGI=MGI=1921720|UniProtKB=Q9D3R3	Cep72	Centrosomal protein of 72 kDa;Cep72;PTN000593240;orthologs	CENTROSOMAL PROTEIN OF 72 KDA (PTHR23311:SF7)		Mus musculus
MOUSE|MGI=MGI=3040689|UniProtKB=A0A1B0GT64	Zfp873	Zinc finger protein 873;Zfp873;PTN001228101;orthologs	OTTMUSG00000016588 PROTEIN-RELATED (PTHR24377:SF907)	C2H2 zinc finger transcription factor(PC00248)	Mus musculus
MOUSE|MGI=MGI=88111|UniProtKB=Q6Q477	Atp2b4	Plasma membrane calcium-transporting ATPase 4;Atp2b4;PTN000643830;orthologs	PLASMA MEMBRANE CALCIUM-TRANSPORTING ATPASE 4 (PTHR24093:SF435)	primary active transporter(PC00068)	Mus musculus
MOUSE|MGI=MGI=2442032|UniProtKB=Q91WC9	Daglb	Diacylglycerol lipase-beta;Daglb;PTN000486539;orthologs	DIACYLGLYCEROL LIPASE-BETA (PTHR45792:SF2)	lipase(PC00143)	Mus musculus
MOUSE|MGI=MGI=109442|UniProtKB=A2ARA8	Itga8	Integrin alpha-8;Itga8;PTN000576168;orthologs	INTEGRIN ALPHA-8 (PTHR23220:SF5)	integrin(PC00126)	Mus musculus
MOUSE|MGI=MGI=1349453|UniProtKB=P62761	Vsnl1	Visinin-like protein 1;Vsnl1;PTN000550976;orthologs	VISININ-LIKE PROTEIN 1 (PTHR23055:SF101)	calmodulin-related(PC00061)	Mus musculus
MOUSE|MGI=MGI=2135611|UniProtKB=Q8BPT6	Immp2l	Mitochondrial inner membrane protease subunit 2;Immp2l;PTN000272794;orthologs	MITOCHONDRIAL INNER MEMBRANE PROTEASE SUBUNIT 2 (PTHR46041:SF2)	protease(PC00190)	Mus musculus
MOUSE|MGI=MGI=1341859|UniProtKB=Q9WVL0	Gstz1	Maleylacetoacetate isomerase;Gstz1;PTN000136632;orthologs	MALEYLACETOACETATE ISOMERASE (PTHR42673:SF4)	isomerase(PC00135)	Mus musculus
MOUSE|MGI=MGI=97803|UniProtKB=P26350	Ptma	Prothymosin alpha;Ptma;PTN000507512;orthologs	PROTHYMOSIN ALPHA (PTHR22745:SF0)		Mus musculus
MOUSE|MGI=MGI=1859274|UniProtKB=O70209	Pdlim3	PDZ and LIM domain protein 3;Pdlim3;PTN000655136;orthologs	PDZ AND LIM DOMAIN PROTEIN 3 (PTHR24214:SF7)	actin or actin-binding cytoskeletal protein(PC00041)	Mus musculus
MOUSE|MGI=MGI=1314842|UniProtKB=Q9Z307	Kcnj16	Inward rectifier potassium channel 16;Kcnj16;PTN000205817;orthologs	INWARD RECTIFIER POTASSIUM CHANNEL 16 (PTHR11767:SF24)	ion channel(PC00133)	Mus musculus
MOUSE|MGI=MGI=1931595|UniProtKB=Q9EST8	Nfkbiz	NF-kappa-B inhibitor zeta;Nfkbiz;PTN000650854;orthologs	NF-KAPPA-B INHIBITOR ZETA (PTHR24124:SF5)	protein-binding activity modulator(PC00095)	Mus musculus
MOUSE|MGI=MGI=1333819|UniProtKB=Q9DAJ2	Tekt1	Tektin-1;Tekt1;PTN000462284;orthologs	TEKTIN-1 (PTHR19960:SF25)	non-motor microtubule binding protein(PC00166)	Mus musculus
MOUSE|MGI=MGI=95757|UniProtKB=P32037	Slc2a3	Solute carrier family 2, facilitated glucose transporter member 3;Slc2a3;PTN000627572;orthologs	SOLUTE CARRIER FAMILY 2, FACILITATED GLUCOSE TRANSPORTER MEMBER 3 (PTHR23503:SF99)	secondary carrier transporter(PC00258)	Mus musculus
MOUSE|MGI=MGI=104885|UniProtKB=P49722	Psma2	Proteasome subunit alpha type-2;Psma2;PTN000174795;orthologs	PROTEASOME SUBUNIT ALPHA TYPE-2 (PTHR11599:SF16)	protease(PC00190)	Mus musculus
MOUSE|MGI=MGI=1097696|UniProtKB=O35929	Rem1	GTP-binding protein REM 1;Rem1;PTN000632350;orthologs	GTP-BINDING PROTEIN REM 1 (PTHR45775:SF2)		Mus musculus
MOUSE|MGI=MGI=1100856|UniProtKB=O08989	Mras	Ras-related protein M-Ras;Mras;PTN000632161;orthologs	RAS-RELATED PROTEIN M-RAS (PTHR24070:SF268)	small GTPase(PC00208)	Mus musculus
MOUSE|MGI=MGI=1354731|UniProtKB=Q9QXW2	Fbxw5	F-box_WD repeat-containing protein 5;Fbxw5;PTN000470136;orthologs	F-BOX_WD REPEAT-CONTAINING PROTEIN 5 (PTHR20995:SF17)		Mus musculus
MOUSE|MGI=MGI=108443|UniProtKB=P51437	Camp	Cathelicidin antimicrobial peptide;Camp;PTN000024639;orthologs	CATHELICIDIN ANTIMICROBIAL PEPTIDE (PTHR10206:SF2)	antimicrobial response protein(PC00051)	Mus musculus
MOUSE|MGI=MGI=3045213|UniProtKB=Q6R5N8	Tlr13	Toll-like receptor 13;Tlr13;PTN000688236;orthologs	TOLL-LIKE RECEPTOR 13 (PTHR24365:SF549)	transmembrane signal receptor(PC00197)	Mus musculus
MOUSE|MGI=MGI=98388|UniProtKB=Q62261	Sptbn1	Spectrin beta chain, non-erythrocytic 1;Sptbn1;PTN000748121;orthologs	SPECTRIN BETA CHAIN, NON-ERYTHROCYTIC 1 (PTHR11915:SF226)	actin or actin-binding cytoskeletal protein(PC00041)	Mus musculus
MOUSE|MGI=MGI=87884|UniProtKB=P23578	Acr	Acrosin;Acr;PTN000665991;orthologs	ACROSIN (PTHR24252:SF8)	serine protease(PC00203)	Mus musculus
MOUSE|MGI=MGI=97960|UniProtKB=Q99M28	Rnps1	RNA-binding protein with serine-rich domain 1;Rnps1;PTN000397875;orthologs	RNA-BINDING PROTEIN WITH SERINE-RICH DOMAIN 1 (PTHR15481:SF2)	RNA splicing factor(PC00148)	Mus musculus
MOUSE|MGI=MGI=1355303|UniProtKB=Q571E4	Galns	N-acetylgalactosamine-6-sulfatase;Galns;PTN000038565;orthologs	N-ACETYLGALACTOSAMINE-6-SULFATASE (PTHR42693:SF50)	hydrolase(PC00121)	Mus musculus
MOUSE|MGI=MGI=2444848|UniProtKB=Q8R2Y8	Ptrh2	Peptidyl-tRNA hydrolase 2, mitochondrial;Ptrh2;PTN000291378;orthologs	PEPTIDYL-TRNA HYDROLASE 2, MITOCHONDRIAL (PTHR12649:SF11)		Mus musculus
MOUSE|MGI=MGI=1332671|UniProtKB=Q9QZ09	Phtf1	Protein PHTF1;Phtf1;PTN000293585;orthologs	PROTEIN PHTF1 (PTHR12680:SF8)	homeodomain transcription factor(PC00119)	Mus musculus
MOUSE|MGI=MGI=1196251|UniProtKB=Q9CWL2	Casz1	Zinc finger protein castor homolog 1;Casz1;PTN000278768;orthologs	ZINC FINGER PROTEIN CASTOR HOMOLOG 1 (PTHR12451:SF0)	zinc finger transcription factor(PC00244)	Mus musculus
MOUSE|MGI=MGI=2152214|UniProtKB=Q91XU3	Pip4k2c	Phosphatidylinositol 5-phosphate 4-kinase type-2 gamma;Pip4k2c;PTN000557059;orthologs	PHOSPHATIDYLINOSITOL 5-PHOSPHATE 4-KINASE TYPE-2 GAMMA (PTHR23086:SF35)	kinase(PC00137)	Mus musculus
MOUSE|MGI=MGI=107286|UniProtKB=O09159	Man2b1	Lysosomal alpha-mannosidase;Man2b1;PTN000176532;orthologs	LYSOSOMAL ALPHA-MANNOSIDASE (PTHR11607:SF3)	glycosidase(PC00110)	Mus musculus
MOUSE|MGI=MGI=1354175|UniProtKB=Q9JMH6	Txnrd1	Thioredoxin reductase 1, cytoplasmic;Txnrd1;PTN000530507;orthologs	THIOREDOXIN REDUCTASE 1, CYTOPLASMIC (PTHR48105:SF7)	reductase(PC00198)	Mus musculus
MOUSE|MGI=MGI=1201671|UniProtKB=Q9D2G5	Synj2	Synaptojanin-2;Synj2;PTN000128378;orthologs	SYNAPTOJANIN-2 (PTHR11200:SF148)	phosphatase(PC00181)	Mus musculus
MOUSE|MGI=MGI=1919563|UniProtKB=F8VQ05	Fryl	FRY-like transcription coactivator;Fryl;PTN000958652;orthologs	PROTEIN FURRY HOMOLOG-LIKE (PTHR12295:SF9)	scaffold/adaptor protein(PC00226)	Mus musculus
MOUSE|MGI=MGI=1929628|UniProtKB=Q8CBB9	Rsad2	Radical S-adenosyl methionine domain-containing protein 2;Rsad2;PTN000481999;orthologs	RADICAL S-ADENOSYL METHIONINE DOMAIN-CONTAINING PROTEIN 2 (PTHR21339:SF0)		Mus musculus
MOUSE|MGI=MGI=1915444|UniProtKB=Q9CQC7	Ndufb4	NADH dehydrogenase [ubiquinone] 1 beta subcomplex subunit 4;Ndufb4;PTN000397758;orthologs	NADH DEHYDROGENASE [UBIQUINONE] 1 BETA SUBCOMPLEX SUBUNIT 4 (PTHR15469:SF0)	oxidoreductase(PC00176)	Mus musculus
MOUSE|MGI=MGI=1100836|UniProtKB=O35345	Kpna6	Importin subunit alpha-7;Kpna6;PTN000593886;orthologs	IMPORTIN SUBUNIT ALPHA-7 (PTHR23316:SF8)	transporter(PC00227)	Mus musculus
MOUSE|MGI=MGI=1930088|UniProtKB=Q9QZM3	Clcf1	Cardiotrophin-like cytokine factor 1;Clcf1;PTN000482592;orthologs	CARDIOTROPHIN-LIKE CYTOKINE FACTOR 1 (PTHR21353:SF7)		Mus musculus
MOUSE|MGI=MGI=1924233|UniProtKB=Q8BRF7	Scfd1	Sec1 family domain-containing protein 1;Scfd1;PTN000188004;orthologs	SEC1 FAMILY DOMAIN-CONTAINING PROTEIN 1 (PTHR11679:SF2)	membrane trafficking regulatory protein(PC00151)	Mus musculus
MOUSE|MGI=MGI=3629975|UniProtKB=Q6IFZ9	Krt74	Keratin, type II cytoskeletal 74;Krt74;PTN000580915;orthologs	KERATIN, TYPE II CYTOSKELETAL 74 (PTHR45616:SF5)		Mus musculus
MOUSE|MGI=MGI=1926189|UniProtKB=Q99K41	Emilin1	EMILIN-1;Emilin1;PTN000396158;orthologs	EMILIN-1 (PTHR15427:SF1)	scaffold/adaptor protein(PC00226)	Mus musculus
MOUSE|MGI=MGI=95495|UniProtKB=P20490	Ms4a2	High affinity immunoglobulin epsilon receptor subunit beta;Ms4a2;PTN000594707;orthologs	HIGH AFFINITY IMMUNOGLOBULIN EPSILON RECEPTOR SUBUNIT BETA (PTHR23320:SF66)	transporter(PC00227)	Mus musculus
MOUSE|MGI=MGI=1351667|UniProtKB=Q9CXJ4	Abcb8	Mitochondrial potassium channel ATP-binding subunit;Abcb8;PTN000657770;orthologs	MITOCHONDRIAL POTASSIUM CHANNEL ATP-BINDING SUBUNIT (PTHR24221:SF643)	ATP-binding cassette (ABC) transporter(PC00003)	Mus musculus
MOUSE|MGI=MGI=2152211|UniProtKB=Q91ZP9	Necab2	N-terminal EF-hand calcium-binding protein 2;Necab2;PTN000256506;orthologs	N-TERMINAL EF-HAND CALCIUM-BINDING PROTEIN 2 (PTHR12178:SF2)		Mus musculus
MOUSE|MGI=MGI=2147677|UniProtKB=Q99N69	Lpxn	Leupaxin;Lpxn;PTN000655385;orthologs	LEUPAXIN (PTHR24216:SF23)	actin or actin-binding cytoskeletal protein(PC00041)	Mus musculus
MOUSE|MGI=MGI=3649078|UniProtKB=B1B212	H60b	Histocompatibility antigen 60b;H60b;PTN000422549;orthologs	HISTOCOMPATIBILITY ANTIGEN 60B-RELATED (PTHR16675:SF147)	major histocompatibility complex protein(PC00149)	Mus musculus
MOUSE|MGI=MGI=2685720|UniProtKB=Q14DH7	Acss3	Acyl-CoA synthetase short-chain family member 3, mitochondrial;Acss3;PTN000644830;orthologs	ACYL-COA SYNTHETASE SHORT-CHAIN FAMILY MEMBER 3, MITOCHONDRIAL (PTHR43347:SF3)	ligase(PC00142)	Mus musculus
MOUSE|MGI=MGI=1099448|UniProtKB=O35903	Ccl25	C-C motif chemokine 25;Ccl25;PTN000245740;orthologs	C-C MOTIF CHEMOKINE 25 (PTHR12015:SF70)	cytokine(PC00083)	Mus musculus
MOUSE|MGI=MGI=2444730|UniProtKB=Q14DN9	Ankdd1b	Ankyrin repeat and death domain-containing protein 1B;Ankdd1b;PTN000650876;orthologs	ANKYRIN REPEAT AND DEATH DOMAIN-CONTAINING PROTEIN 1B (PTHR24125:SF1)		Mus musculus
MOUSE|MGI=MGI=1344338|UniProtKB=Q6ZPF3	Tiam2	Rho guanine nucleotide exchange factor TIAM2;Tiam2;PTN000518234;orthologs	RHO GUANINE NUCLEOTIDE EXCHANGE FACTOR TIAM2 (PTHR46001:SF5)		Mus musculus
MOUSE|MGI=MGI=3772572|UniProtKB=Q5NBU8	Xaf1	XIAP-associated factor 1;Xaf1;PTN000418495;orthologs	XIAP-ASSOCIATED FACTOR 1 (PTHR16295:SF17)		Mus musculus
MOUSE|MGI=MGI=106911|UniProtKB=P53702	Hccs	Holocytochrome c-type synthase;Hccs;PTN000297219;orthologs	HOLOCYTOCHROME C-TYPE SYNTHASE (PTHR12743:SF0)	lyase(PC00144)	Mus musculus
MOUSE|MGI=MGI=1928277|UniProtKB=Q920A7	Afg3l1	AFG3-like protein 1;Afg3l1;PTN000554145;orthologs	AFG3-LIKE PROTEIN 1 (PTHR43655:SF7)	metalloprotease(PC00153)	Mus musculus
MOUSE|MGI=MGI=1917368|UniProtKB=Q8K2M3	Srrd	SRR1-like protein;Srrd;PTN002007732;orthologs	SRR1-LIKE PROTEIN (PTHR28626:SF3)		Mus musculus
MOUSE|MGI=MGI=1859638|UniProtKB=Q91VJ5	Pqbp1	Polyglutamine-binding protein 1;Pqbp1;PTN000497630;orthologs	POLYGLUTAMINE-BINDING PROTEIN 1 (PTHR21737:SF3)	scaffold/adaptor protein(PC00226)	Mus musculus
MOUSE|MGI=MGI=2685270|UniProtKB=A3KG59	Pm20d2	Xaa-Arg dipeptidase;Pm20d2;PTN000778607;orthologs	XAA-ARG DIPEPTIDASE (PTHR30575:SF0)	metalloprotease(PC00153)	Mus musculus
MOUSE|MGI=MGI=1859168|UniProtKB=Q8VHW3	Cacng6	Voltage-dependent calcium channel gamma-6 subunit;Cacng6;PTN000790594;orthologs	VOLTAGE-DEPENDENT CALCIUM CHANNEL GAMMA-6 SUBUNIT (PTHR15025:SF6)	voltage-gated ion channel(PC00241)	Mus musculus
MOUSE|MGI=MGI=2145021|UniProtKB=Q8K4K3	Trib2	Tribbles homolog 2;Trib2;PTN000539345;orthologs	TRIBBLES HOMOLOG 2 (PTHR22961:SF15)	non-receptor serine/threonine protein kinase(PC00167)	Mus musculus
MOUSE|MGI=MGI=1913862|UniProtKB=Q9CPZ6	Ormdl3	ORM1-like protein 3;Ormdl3;PTN000292440;orthologs	ORM1-LIKE PROTEIN 3 (PTHR12665:SF11)		Mus musculus
MOUSE|MGI=MGI=2660674|UniProtKB=Q9D1N9	Mrpl21	39S ribosomal protein L21, mitochondrial;Mrpl21;PTN000482448;orthologs	39S RIBOSOMAL PROTEIN L21, MITOCHONDRIAL (PTHR21349:SF0)	ribosomal protein(PC00202)	Mus musculus
MOUSE|MGI=MGI=94871|UniProtKB=P42125	Eci1	Enoyl-CoA delta isomerase 1, mitochondrial;Eci1;PTN000234974;orthologs	ENOYL-COA DELTA ISOMERASE 1, MITOCHONDRIAL (PTHR11941:SF45)	hydratase(PC00120)	Mus musculus
MOUSE|MGI=MGI=1913394|UniProtKB=Q9D1K2	Atp6v1f	V-type proton ATPase subunit F;Atp6v1f;PTN000355406;orthologs	V-TYPE PROTON ATPASE SUBUNIT F (PTHR13861:SF2)	ATP synthase(PC00002)	Mus musculus
MOUSE|MGI=MGI=2140628|UniProtKB=B1ARV3	Lao1	Amine oxidase;Lao1;PTN000078112;orthologs	AMINE OXIDASE (PTHR10742:SF355)	oxidase(PC00175)	Mus musculus
MOUSE|MGI=MGI=1924992|UniProtKB=Q6PDJ6	Fbxo42	F-box only protein 42;Fbxo42;PTN000582568;orthologs	F-BOX ONLY PROTEIN 42 (PTHR46432:SF1)		Mus musculus
MOUSE|MGI=MGI=2147274|UniProtKB=Q8R5G7	Arap3	Arf-GAP with Rho-GAP domain, ANK repeat and PH domain-containing protein 3;Arap3;PTN000572682;orthologs	ARF-GAP WITH RHO-GAP DOMAIN, ANK REPEAT AND PH DOMAIN-CONTAINING PROTEIN 3 (PTHR45899:SF4)	GTPase-activating protein(PC00257)	Mus musculus
MOUSE|MGI=MGI=1918615|UniProtKB=Q33DR3	Pdss2	All trans-polyprenyl-diphosphate synthase PDSS2;Pdss2;PTN000243385;orthologs	ALL TRANS-POLYPRENYL-DIPHOSPHATE SYNTHASE PDSS2 (PTHR12001:SF55)	metabolite interconversion enzyme(PC00262)	Mus musculus
MOUSE|MGI=MGI=2684869|UniProtKB=Q5SZ99	Trim38	E3 ubiquitin-protein ligase TRIM38;Trim38;PTN000646767;orthologs	E3 UBIQUITIN-PROTEIN LIGASE TRIM38 (PTHR24103:SF47)	ubiquitin-protein ligase(PC00234)	Mus musculus
MOUSE|MGI=MGI=1915585|UniProtKB=Q61025	Ift20	Intraflagellar transport protein 20 homolog;Ift20;PTN000780941;orthologs	INTRAFLAGELLAR TRANSPORT PROTEIN 20 HOMOLOG (PTHR31978:SF1)		Mus musculus
MOUSE|MGI=MGI=1918769|UniProtKB=Q9CX98	Cyp2u1	Cytochrome P450 2U1;Cyp2u1;PTN000670367;orthologs	CYTOCHROME P450 2U1 (PTHR24300:SF281)	oxygenase(PC00177)	Mus musculus
MOUSE|MGI=MGI=1919115|UniProtKB=Q8BJL1	Fbxo30	F-box only protein 30;Fbxo30;PTN000790559;orthologs	F-BOX ONLY PROTEIN 30 (PTHR15933:SF13)		Mus musculus
MOUSE|MGI=MGI=1929099|UniProtKB=A0A0U1RPC5	Zfp109	Zinc finger protein 109;Zfp109;PTN000695796;orthologs	ZINC FINGER PROTEIN 235 (PTHR24377:SF954)	C2H2 zinc finger transcription factor(PC00248)	Mus musculus
MOUSE|MGI=MGI=1860075|UniProtKB=O35448	Ppt2	Lysosomal thioesterase PPT2;Ppt2;PTN000133952;orthologs	LYSOSOMAL THIOESTERASE PPT2 (PTHR11247:SF27)	protein modifying enzyme(PC00260)	Mus musculus
MOUSE|MGI=MGI=2674092|UniProtKB=Q8BZ47	Zfp609	Zinc finger protein 609;Znf609;PTN000490527;orthologs	ZINC FINGER PROTEIN 609 (PTHR21564:SF2)		Mus musculus
MOUSE|MGI=MGI=98346|UniProtKB=P62305	Snrpe	Small nuclear ribonucleoprotein E;Snrpe;PTN000127572;orthologs	SMALL NUCLEAR RIBONUCLEOPROTEIN E (PTHR11193:SF9)	RNA splicing factor(PC00148)	Mus musculus
MOUSE|MGI=MGI=1913856|UniProtKB=Q9D1G5	Lrrc57	Leucine-rich repeat-containing protein 57;Lrrc57;PTN002547121;orthologs	LEUCINE-RICH REPEAT-CONTAINING PROTEIN 57 (PTHR16083:SF21)	scaffold/adaptor protein(PC00226)	Mus musculus
MOUSE|MGI=MGI=107543|UniProtKB=Q61473	Sox17	Transcription factor SOX-17;Sox17;PTN000030712;orthologs	TRANSCRIPTION FACTOR SOX-17 (PTHR10270:SF216)	HMG box transcription factor(PC00024)	Mus musculus
MOUSE|MGI=MGI=1098783|UniProtKB=Q61085	Rhpn1	Rhophilin-1;Rhpn1;PTN000547218;orthologs	RHOPHILIN-1 (PTHR23031:SF6)	scaffold/adaptor protein(PC00226)	Mus musculus
MOUSE|MGI=MGI=2684952|UniProtKB=Q3UPR9	Sbspon	Somatomedin-B and thrombospondin type-1 domain-containing protein;Sbspon;PTN000467796;orthologs	SOMATOMEDIN-B AND THROMBOSPONDIN TYPE-1 DOMAIN-CONTAINING PROTEIN (PTHR20920:SF2)		Mus musculus
MOUSE|MGI=MGI=88284|UniProtKB=P48758	Cbr1	Carbonyl reductase [NADPH] 1;Cbr1;PTN000673356;orthologs	CARBONYL REDUCTASE [NADPH] 1 (PTHR43963:SF2)	reductase(PC00198)	Mus musculus
MOUSE|MGI=MGI=1921642|UniProtKB=Q2KN98	Specc1l	Cytospin-A;Specc1l;PTN000570814;orthologs	CYTOSPIN-A (PTHR23167:SF18)	scaffold/adaptor protein(PC00226)	Mus musculus
MOUSE|MGI=MGI=1923389|UniProtKB=Q6NV99	Haus6	HAUS augmin-like complex, subunit 6;Haus6;PTN000414411;orthologs	HAUS AUGMIN-LIKE COMPLEX SUBUNIT 6 (PTHR16151:SF2)		Mus musculus
MOUSE|MGI=MGI=1338046|UniProtKB=Q9D2R8	Mrps33	28S ribosomal protein S33, mitochondrial;Mrps33;PTN000332006;orthologs	28S RIBOSOMAL PROTEIN S33, MITOCHONDRIAL (PTHR13362:SF2)	ribosomal protein(PC00202)	Mus musculus
MOUSE|MGI=MGI=2444188|UniProtKB=D3YXJ0	Dgkh	Diacylglycerol kinase eta;Dgkh;PTN000135412;orthologs	DIACYLGLYCEROL KINASE ETA (PTHR11255:SF37)	kinase(PC00137)	Mus musculus
MOUSE|MGI=MGI=1095403|UniProtKB=Q64213	Sf1	Splicing factor 1;Sf1;PTN000129763;orthologs	SPLICING FACTOR 1 (PTHR11208:SF45)	RNA splicing factor(PC00148)	Mus musculus
MOUSE|MGI=MGI=1919995|UniProtKB=Q8C2L6	Tmem161b	Transmembrane protein 161B;Tmem161b;PTN000341615;orthologs	TRANSMEMBRANE PROTEIN 161B (PTHR13624:SF3)		Mus musculus
MOUSE|MGI=MGI=95537|UniProtKB=P29268	Ctgf	CCN family member 2;Ccn2;PTN000142897;orthologs	CCN FAMILY MEMBER 2 (PTHR11348:SF7)	growth factor(PC00112)	Mus musculus
MOUSE|MGI=MGI=1915372|UniProtKB=Q9JMG4	Nkain4	Sodium_potassium-transporting ATPase subunit beta-1-interacting protein 4;Nkain4;PTN000317806;orthologs	SODIUM_POTASSIUM-TRANSPORTING ATPASE SUBUNIT BETA-1-INTERACTING PROTEIN 4 (PTHR13084:SF5)		Mus musculus
MOUSE|MGI=MGI=2442746|UniProtKB=Q8CGA3	Slc43a2	Large neutral amino acids transporter small subunit 4;Slc43a2;PTN000793418;orthologs	LARGE NEUTRAL AMINO ACIDS TRANSPORTER SMALL SUBUNIT 4 (PTHR20766:SF2)		Mus musculus
MOUSE|MGI=MGI=2135752|UniProtKB=Q80V91	Dtx3	Probable E3 ubiquitin-protein ligase DTX3;Dtx3;PTN000289929;orthologs	E3 UBIQUITIN-PROTEIN LIGASE DTX3-RELATED (PTHR12622:SF36)	ubiquitin-protein ligase(PC00234)	Mus musculus
MOUSE|MGI=MGI=2441908|UniProtKB=Q6P1B3	Pianp	PILR alpha-associated neural protein;Pianp;PTN000783416;orthologs	PILR ALPHA-ASSOCIATED NEURAL PROTEIN (PTHR32023:SF2)		Mus musculus
MOUSE|MGI=MGI=2443383|UniProtKB=Q3USY0	Slc38a11	Putative sodium-coupled neutral amino acid transporter 11;Slc38a11;PTN000536558;orthologs	SODIUM-COUPLED NEUTRAL AMINO ACID TRANSPORTER 11-RELATED (PTHR22950:SF458)	amino acid transporter(PC00046)	Mus musculus
MOUSE|MGI=MGI=1341902|UniProtKB=Q9WUT7	Ccr9	C-C chemokine receptor type 9;Ccr9;PTN000659054;orthologs	C-C CHEMOKINE RECEPTOR TYPE 9 (PTHR10489:SF664)	cell adhesion molecule(PC00069)	Mus musculus
MOUSE|MGI=MGI=96397|UniProtKB=P41136	Id2	DNA-binding protein inhibitor ID-2;Id2;PTN000197677;orthologs	DNA-BINDING PROTEIN INHIBITOR ID-2 (PTHR11723:SF5)	DNA-binding transcription factor(PC00218)	Mus musculus
MOUSE|MGI=MGI=1330839|UniProtKB=O88952	Lin7c	Protein lin-7 homolog C;Lin7c;PTN000362496;orthologs	PROTEIN LIN-7 HOMOLOG C (PTHR14063:SF5)	cell junction protein(PC00070)	Mus musculus
MOUSE|MGI=MGI=1099461|UniProtKB=O88834	Shd	SH2 domain-containing adapter protein D;Shd;PTN001431883;orthologs	SH2 DOMAIN-CONTAINING ADAPTER PROTEIN D (PTHR15127:SF33)		Mus musculus
MOUSE|MGI=MGI=1261775|UniProtKB=Q8CDJ3	Atg14	Beclin 1-associated autophagy-related key regulator;Atg14;PTN000791854;orthologs	BECLIN 1-ASSOCIATED AUTOPHAGY-RELATED KEY REGULATOR (PTHR13664:SF0)		Mus musculus
MOUSE|MGI=MGI=2443934|UniProtKB=Q8BHK4	Zfp799	Zinc finger protein 799;Zfp799;PTN002520562;orthologs	ZINC FINGER PROTEIN 799-RELATED (PTHR24379:SF95)	C2H2 zinc finger transcription factor(PC00248)	Mus musculus
MOUSE|MGI=MGI=1919537|UniProtKB=Q3TB82	Plekhf1	Pleckstrin homology domain-containing family F member 1;Plekhf1;PTN000519434;orthologs	PLECKSTRIN HOMOLOGY DOMAIN-CONTAINING FAMILY F MEMBER 1 (PTHR46280:SF2)		Mus musculus
MOUSE|MGI=MGI=96990|UniProtKB=P51180	Palm	Lens fiber major intrinsic protein;Mip;PTN000440765;orthologs	LENS FIBER MAJOR INTRINSIC PROTEIN (PTHR19139:SF39)	transporter(PC00227)	Mus musculus
MOUSE|MGI=MGI=1891716|UniProtKB=Q9R0H2	Emcn	Endomucin;Emcn;PTN000407353;orthologs	ENDOMUCIN (PTHR15869:SF0)		Mus musculus
MOUSE|MGI=MGI=1915348|UniProtKB=Q9CR50	Rchy1	RING finger and CHY zinc finger domain-containing protein 1;Rchy1;PTN000481085;orthologs	RING FINGER AND CHY ZINC FINGER DOMAIN-CONTAINING PROTEIN 1 (PTHR21319:SF20)	ubiquitin-protein ligase(PC00234)	Mus musculus
MOUSE|MGI=MGI=2444639|UniProtKB=Q8BMI0	Fbxo38	F-box only protein 38;Fbxo38;PTN000384515;orthologs	F-BOX ONLY PROTEIN 38 (PTHR14753:SF3)		Mus musculus
MOUSE|MGI=MGI=1915881|UniProtKB=Q99KP3	Cryl1	Lambda-crystallin homolog;Cryl1;PTN000592747;orthologs	LAMBDA-CRYSTALLIN HOMOLOG (PTHR48075:SF1)	dehydrogenase(PC00092)	Mus musculus
MOUSE|MGI=MGI=3709877|UniProtKB=D6MZJ6	Smpd5	Sphingomyelin phosphodiesterase 5;Smpd5;PTN000419019;orthologs	SPHINGOMYELIN PHOSPHODIESTERASE 5 (PTHR16320:SF9)		Mus musculus
MOUSE|MGI=MGI=2442865|UniProtKB=Q8VE85	Slmo1	PRELI domain containing protein 3A;Prelid3a;PTN000125874;orthologs	PRELI DOMAIN CONTAINING PROTEIN 3A (PTHR11158:SF23)	transfer/carrier protein(PC00219)	Mus musculus
MOUSE|MGI=MGI=1336882|UniProtKB=O70404	Vamp8	Vesicle-associated membrane protein 8;Vamp8;PTN000474317;orthologs	VESICLE-ASSOCIATED MEMBRANE PROTEIN 8 (PTHR45701:SF7)	membrane traffic protein(PC00150)	Mus musculus
MOUSE|MGI=MGI=1891112|UniProtKB=Q8K0C9	Gmds	GDP-mannose 4,6 dehydratase;Gmds;PTN000041624;orthologs	GDP-MANNOSE 4,6 DEHYDRATASE (PTHR43715:SF1)	dehydratase(PC00091)	Mus musculus
MOUSE|MGI=MGI=108295|UniProtKB=Q8VI36	Pxn	Paxillin;Pxn;PTN000655399;orthologs	PAXILLIN (PTHR24216:SF11)	actin or actin-binding cytoskeletal protein(PC00041)	Mus musculus
MOUSE|MGI=MGI=2143230|UniProtKB=Q6PDH0	Phldb1	Pleckstrin homology-like domain family B member 1;Phldb1;PTN000648689;orthologs	PLECKSTRIN HOMOLOGY-LIKE DOMAIN FAMILY B MEMBER 1 (PTHR12156:SF23)		Mus musculus
MOUSE|MGI=MGI=87961|UniProtKB=A2ASQ1	Agrn	Agrin;Agrn;PTN000742851;orthologs	AGRIN (PTHR15036:SF83)	cell adhesion molecule(PC00069)	Mus musculus
MOUSE|MGI=MGI=1915546|UniProtKB=Q3UKJ7	Smu1	WD40 repeat-containing protein SMU1;Smu1;PTN000522554;orthologs	WD40 REPEAT-CONTAINING PROTEIN SMU1 (PTHR22848:SF0)		Mus musculus
MOUSE|MGI=MGI=2441719|UniProtKB=Q8C010	Gpr61	G-protein coupled receptor 61;Gpr61;PTN000509006;orthologs	G-PROTEIN COUPLED RECEPTOR 61 (PTHR22752:SF5)	G-protein coupled receptor(PC00021)	Mus musculus
MOUSE|MGI=MGI=104731|UniProtKB=Q8CGQ2	Adam4	A disintegrin and metallopeptidase domain 4;Adam4;PTN000225032;orthologs	A DISINTEGRIN AND METALLOPEPTIDASE DOMAIN 4-RELATED (PTHR11905:SF167)	metalloprotease(PC00153)	Mus musculus
MOUSE|MGI=MGI=88121|UniProtKB=P35455	Neu2,Avp	Vasopressin-neurophysin 2-copeptin;Avp;PTN000188260;orthologs	VASOPRESSIN-NEUROPHYSIN 2-COPEPTIN (PTHR11681:SF9)	neuropeptide(PC00162)	Mus musculus
MOUSE|MGI=MGI=1298392|UniProtKB=Q9Z2E9	Bscl2	Seipin;Bscl2;PTN000476637;orthologs	SEIPIN (PTHR21212:SF0)		Mus musculus
MOUSE|MGI=MGI=106583|UniProtKB=P48379	Rfx2	DNA-binding protein RFX2;Rfx2;PTN000289573;orthologs	DNA-BINDING PROTEIN RFX2 (PTHR12619:SF17)	winged helix/forkhead transcription factor(PC00246)	Mus musculus
MOUSE|MGI=MGI=2448480|UniProtKB=Q80V62	Fancd2	Fanconi anemia group D2 protein homolog;Fancd2;PTN000788434;orthologs	FANCONI ANEMIA GROUP D2 PROTEIN (PTHR32086:SF0)		Mus musculus
MOUSE|MGI=MGI=1349399|UniProtKB=Q9WUF3	Casp8ap2	CASP8-associated protein 2;Casp8ap2;PTN000398085;orthologs	CASP8-ASSOCIATED PROTEIN 2 (PTHR15489:SF2)	protein-binding activity modulator(PC00095)	Mus musculus
MOUSE|MGI=MGI=102676|UniProtKB=O35379	Abcc1	Multidrug resistance-associated protein 1;Abcc1;PTN000658344;orthologs	MULTIDRUG RESISTANCE-ASSOCIATED PROTEIN 1 (PTHR24223:SF241)	ATP-binding cassette (ABC) transporter(PC00003)	Mus musculus
MOUSE|MGI=MGI=1924834|UniProtKB=Q8BGX7	Spidr	DNA repair-scaffolding protein;Spidr;PTN002154279;orthologs	DNA REPAIR-SCAFFOLDING PROTEIN (PTHR34347:SF1)	DNA metabolism protein(PC00009)	Mus musculus
MOUSE|MGI=MGI=2444022|UniProtKB=Q8BH93	Mapk1ip1l	MAPK-interacting and spindle-stabilizing protein-like;Mapk1ip1l;PTN002186130;orthologs	MAPK-INTERACTING AND SPINDLE-STABILIZING PROTEIN-LIKE (PTHR35973:SF1)		Mus musculus
MOUSE|MGI=MGI=1329037|UniProtKB=Q9Z1Z2	Strap	Serine-threonine kinase receptor-associated protein;Strap;PTN000458974;orthologs	SERINE-THREONINE KINASE RECEPTOR-ASSOCIATED PROTEIN (PTHR19877:SF13)	translation initiation factor(PC00224)	Mus musculus
MOUSE|MGI=MGI=1924261|UniProtKB=Q8BQ33	Ticrr	Treslin;Ticrr;PTN000489416;orthologs	TRESLIN (PTHR21556:SF2)		Mus musculus
MOUSE|MGI=MGI=1860490|UniProtKB=Q3U1V6	Uevld	Ubiquitin-conjugating enzyme E2 variant 3;Uevld;PTN000592439;orthologs	UBIQUITIN-CONJUGATING ENZYME E2 VARIANT 3 (PTHR23306:SF18)	ubiquitin-protein ligase(PC00234)	Mus musculus
MOUSE|MGI=MGI=1930020|UniProtKB=Q9WVB6	Lenep	Lens epithelial cell protein LEP503;Lenep;PTN000424467;orthologs	LENS EPITHELIAL CELL PROTEIN LEP503 (PTHR16968:SF2)		Mus musculus
MOUSE|MGI=MGI=1914209|UniProtKB=Q9D700	Dusp26	Dual specificity protein phosphatase 26;Dusp26;PTN000017288;orthologs	DUAL SPECIFICITY PROTEIN PHOSPHATASE 26 (PTHR45682:SF8)	protein phosphatase(PC00195)	Mus musculus
MOUSE|MGI=MGI=1920904|UniProtKB=O35457	Ccrl2	C-C chemokine receptor-like 2;Ccrl2;PTN000659231;orthologs	C-C CHEMOKINE RECEPTOR-LIKE 2 (PTHR10489:SF655)	cell adhesion molecule(PC00069)	Mus musculus
MOUSE|MGI=MGI=1922664|UniProtKB=Q52KE7	Ccnl1	Cyclin-L1;Ccnl1;PTN000002541;orthologs	CYCLIN-L1 (PTHR10026:SF64)	kinase activator(PC00138)	Mus musculus
MOUSE|MGI=MGI=2385323|UniProtKB=Q8K0G9	Zfp119b	Zinc finger protein 119b;Zfp119b;PTN001227120;orthologs	EXPRESSED SEQUENCE AU041133-RELATED (PTHR24381:SF450)	C2H2 zinc finger transcription factor(PC00248)	Mus musculus
MOUSE|MGI=MGI=2149632|UniProtKB=P62900	Rpl31	60S ribosomal protein L31;Rpl31;PTN000102831;orthologs	60S RIBOSOMAL PROTEIN L31 (PTHR10956:SF4)	ribosomal protein(PC00202)	Mus musculus
MOUSE|MGI=MGI=1920955|UniProtKB=Q8CIP4	Mark4	MAP_microtubule affinity-regulating kinase 4;Mark4;PTN000680149;orthologs	MAP_MICROTUBULE AFFINITY-REGULATING KINASE 4 (PTHR24346:SF28)	non-receptor serine/threonine protein kinase(PC00167)	Mus musculus
MOUSE|MGI=MGI=1351654|UniProtKB=Q8VHL0	Slc14a1	Urea transporter 1;Slc14a1;PTN000049159;orthologs	UREA TRANSPORTER 1 (PTHR10464:SF5)	transporter(PC00227)	Mus musculus
MOUSE|MGI=MGI=3027003|UniProtKB=Q66JY2	Ino80d	INO80 complex subunit D;Ino80d;PTN000415863;orthologs	INO80 COMPLEX SUBUNIT D (PTHR16198:SF2)		Mus musculus
MOUSE|MGI=MGI=1922940|UniProtKB=D3YZF7	Vsig10l	V-set and immunoglobulin domain-containing protein 10-like;Vsig10l;PTN000461256;orthologs	V-SET AND IMMUNOGLOBULIN DOMAIN-CONTAINING PROTEIN 10-LIKE (PTHR44427:SF5)	cell adhesion molecule(PC00069)	Mus musculus
MOUSE|MGI=MGI=2445193|UniProtKB=Q8VCY6	Utp6	U3 small nucleolar RNA-associated protein 6 homolog;Utp6;PTN000588445;orthologs	U3 SMALL NUCLEOLAR RNA-ASSOCIATED PROTEIN 6 HOMOLOG (PTHR23271:SF1)	RNA metabolism protein(PC00031)	Mus musculus
MOUSE|MGI=MGI=1918961|UniProtKB=Q91ZJ0	Mus81	Crossover junction endonuclease MUS81;Mus81;PTN000335561;orthologs	CROSSOVER JUNCTION ENDONUCLEASE MUS81 (PTHR13451:SF0)		Mus musculus
MOUSE|MGI=MGI=1913732|UniProtKB=Q9D4H1	Exoc2	Exocyst complex component 2;Exoc2;PTN000315842;orthologs	EXOCYST COMPLEX COMPONENT 2 (PTHR13043:SF1)		Mus musculus
MOUSE|MGI=MGI=2384914|UniProtKB=Q8K3G9	Appl2	DCC-interacting protein 13-beta;Appl2;PTN000572478;orthologs	DCC-INTERACTING PROTEIN 13-BETA (PTHR46415:SF1)	scaffold/adaptor protein(PC00226)	Mus musculus
MOUSE|MGI=MGI=1351618|UniProtKB=Q9QYI6	Dnajb9	DnaJ homolog subfamily B member 9;Dnajb9;PTN002376527;orthologs	DNAJ HOMOLOG SUBFAMILY B MEMBER 9 (PTHR44360:SF1)	chaperone(PC00072)	Mus musculus
MOUSE|MGI=MGI=1920908|UniProtKB=Q8R0G7	Spns1	Protein spinster homolog 1;Spns1;PTN002512344;orthologs	PROTEIN SPINSTER HOMOLOG 1 (PTHR23505:SF13)	transporter(PC00227)	Mus musculus
MOUSE|MGI=MGI=1329013|UniProtKB=Q61390	Cct6b	T-complex protein 1 subunit zeta-2;Cct6b;PTN000143775;orthologs	T-COMPLEX PROTEIN 1 SUBUNIT ZETA-2 (PTHR11353:SF58)	chaperonin(PC00073)	Mus musculus
MOUSE|MGI=MGI=2448481|UniProtKB=A2RST1	Mgst2	Microsomal glutathione S-transferase 2;Mgst2;PTN000028704;orthologs	MICROSOMAL GLUTATHIONE S-TRANSFERASE 2 (PTHR10250:SF13)	transferase(PC00220)	Mus musculus
MOUSE|MGI=MGI=1920025|UniProtKB=B8JJD3	Fance	Fanconi anemia, complementation group E;Fance;PTN000779886;orthologs	FANCONI ANEMIA GROUP E PROTEIN (PTHR32094:SF5)		Mus musculus
MOUSE|MGI=MGI=1891254|UniProtKB=Q91YN9	Bag2	BAG family molecular chaperone regulator 2;Bag2;PTN000269279;orthologs	BAG FAMILY MOLECULAR CHAPERONE REGULATOR 2 (PTHR12334:SF6)	chaperone(PC00072)	Mus musculus
MOUSE|MGI=MGI=1270859|UniProtKB=Q9R194	Cry2	Cryptochrome-2;Cry2;PTN000155873;orthologs	CRYPTOCHROME-2 (PTHR11455:SF15)	DNA photolyase(PC00014)	Mus musculus
MOUSE|MGI=MGI=105081|UniProtKB=P47226	Tes	Testin;Tes;PTN000654942;orthologs	TESTIN (PTHR24211:SF1)	scaffold/adaptor protein(PC00226)	Mus musculus
MOUSE|MGI=MGI=1891831|UniProtKB=O70456	Mkrn3,Sfn	14-3-3 protein sigma;Sfn;PTN000429026;orthologs	14-3-3 PROTEIN SIGMA (PTHR18860:SF14)	scaffold/adaptor protein(PC00226)	Mus musculus
MOUSE|MGI=MGI=2444335|UniProtKB=Q6PDF3	Svopl	Putative transporter SVOPL;Svopl;PTN002783313;orthologs	TRANSPORTER SVOPL-RELATED (PTHR24064:SF457)	secondary carrier transporter(PC00258)	Mus musculus
MOUSE|MGI=MGI=1918586|UniProtKB=Q8R1Q9	Rbks	Ribokinase;Rbks;PTN000061985;orthologs	RIBOKINASE (PTHR10584:SF166)	carbohydrate kinase(PC00065)	Mus musculus
MOUSE|MGI=MGI=96276|UniProtKB=Q61224	Htr1d	5-hydroxytryptamine receptor 1D;Htr1d;PTN000664330;orthologs	5-HYDROXYTRYPTAMINE RECEPTOR 1D (PTHR24247:SF17)	G-protein coupled receptor(PC00021)	Mus musculus
MOUSE|MGI=MGI=1916452|UniProtKB=Q9D0J8	Ptms	Parathymosin;Ptms;PTN000507492;orthologs	PARATHYMOSIN (PTHR22745:SF3)		Mus musculus
MOUSE|MGI=MGI=1927259|UniProtKB=Q91WD2	Trpv6	Transient receptor potential cation channel subfamily V member 6;Trpv6;PTN000061763;orthologs	TRANSIENT RECEPTOR POTENTIAL CATION CHANNEL SUBFAMILY V MEMBER 6 (PTHR10582:SF25)	ion channel(PC00133)	Mus musculus
MOUSE|MGI=MGI=1343094|UniProtKB=Q9JHD1	Kat2b	Histone acetyltransferase KAT2B;Kat2b;PTN000524905;orthologs	HISTONE ACETYLTRANSFERASE KAT2B (PTHR45750:SF2)		Mus musculus
MOUSE|MGI=MGI=2384574|UniProtKB=Q8VCZ2	Tmem45b	Transmembrane protein 45B;Tmem45b;PTN000410573;orthologs	TRANSMEMBRANE PROTEIN 45B (PTHR16007:SF59)		Mus musculus
MOUSE|MGI=MGI=1925141|UniProtKB=Q921J4	Ube2s	Ubiquitin-conjugating enzyme E2 S;Ube2s;PTN000630815;orthologs	UBIQUITIN-CONJUGATING ENZYME E2 S (PTHR24068:SF393)	ubiquitin-protein ligase(PC00234)	Mus musculus
MOUSE|MGI=MGI=1922936|UniProtKB=Q6P3D0	Nudt16	U8 snoRNA-decapping enzyme;Nudt16;PTN000784974;orthologs	U8 SNORNA-DECAPPING ENZYME (PTHR31699:SF5)		Mus musculus
MOUSE|MGI=MGI=1917457|UniProtKB=Q8K0Z7	Taco1	Translational activator of cytochrome c oxidase 1;Taco1;PTN000283257;orthologs	TRANSLATIONAL ACTIVATOR OF CYTOCHROME C OXIDASE 1 (PTHR12532:SF0)		Mus musculus
MOUSE|MGI=MGI=106197|UniProtKB=P35174	Stfa2	Stefin-2;Stfa2;PTN000151723;orthologs	CYSTATIN-A (PTHR11414:SF20)	protease inhibitor(PC00191)	Mus musculus
MOUSE|MGI=MGI=1914934|UniProtKB=Q5SUF2	Luc7l3	Luc7-like protein 3;Luc7l3;PTN000272086;orthologs	LUC7-LIKE PROTEIN 3 (PTHR12375:SF47)		Mus musculus
MOUSE|MGI=MGI=1917604|UniProtKB=Q6A098	Secisbp2l	Selenocysteine insertion sequence-binding protein 2-like;Secisbp2l;PTN000328609;orthologs	SELENOCYSTEINE INSERTION SEQUENCE-BINDING PROTEIN 2-LIKE (PTHR13284:SF10)		Mus musculus
MOUSE|MGI=MGI=1920468|UniProtKB=Q3TD49	Sppl2b	Signal peptide peptidase-like 2B;Sppl2b;PTN000256260;orthologs	SIGNAL PEPTIDE PEPTIDASE-LIKE 2B (PTHR12174:SF39)	aspartic protease(PC00053)	Mus musculus
MOUSE|MGI=MGI=1891767|UniProtKB=Q9EP78	Chst7	Carbohydrate sulfotransferase 7;Chst7;PTN000075843;orthologs	CARBOHYDRATE SULFOTRANSFERASE 7 (PTHR10704:SF5)	transferase(PC00220)	Mus musculus
MOUSE|MGI=MGI=95602|UniProtKB=P39688	Fyn	Tyrosine-protein kinase Fyn;Fyn;PTN000701098;orthologs	TYROSINE-PROTEIN KINASE FYN (PTHR24418:SF44)	non-receptor tyrosine protein kinase(PC00168)	Mus musculus
MOUSE|MGI=MGI=2137414|UniProtKB=E9PUA5	Kifc5b	Kinesin-like protein;Kifc5b;PTN001190311;orthologs	KINESIN-LIKE PROTEIN KIFC1 (PTHR24115:SF578)	microtubule binding motor protein(PC00156)	Mus musculus
MOUSE|MGI=MGI=3650333|UniProtKB=A2A5X3	Krtap9-5	Keratin-associated protein 9-5;Krtap9-5;PTN000585833;orthologs	KERATIN-ASSOCIATED PROTEIN 9-5 (PTHR23262:SF220)	structural protein(PC00211)	Mus musculus
MOUSE|MGI=MGI=107321|UniProtKB=P70298	Cux2	Homeobox protein cut-like 2;Cux2;PTN000361919;orthologs	HOMEOBOX PROTEIN CUT-LIKE 2 (PTHR14043:SF5)	homeodomain transcription factor(PC00119)	Mus musculus
MOUSE|MGI=MGI=1915770|UniProtKB=Q8VCM3	Zfyve21	Zinc finger FYVE domain-containing protein 21;Zfyve21;PTN002551500;orthologs	ZINC FINGER FYVE DOMAIN-CONTAINING PROTEIN 21 (PTHR39490:SF8)		Mus musculus
MOUSE|MGI=MGI=2147713|UniProtKB=Q6GQT5	Tmem151a	Transmembrane protein 151A;Tmem151a;PTN000785819;orthologs	TRANSMEMBRANE PROTEIN 151A (PTHR31893:SF3)		Mus musculus
MOUSE|MGI=MGI=1891690|UniProtKB=Q7TMK9	Syncrip	Heterogeneous nuclear ribonucleoprotein Q;Syncrip;PTN000609630;orthologs	HETEROGENEOUS NUCLEAR RIBONUCLEOPROTEIN Q (PTHR21245:SF11)	RNA metabolism protein(PC00031)	Mus musculus
MOUSE|MGI=MGI=1914228|UniProtKB=Q9CYI4	Luc7l	Putative RNA-binding protein Luc7-like 1;Luc7l;PTN000271999;orthologs	RNA-BINDING PROTEIN LUC7-LIKE 1-RELATED (PTHR12375:SF31)		Mus musculus
MOUSE|MGI=MGI=1917178|UniProtKB=Q9D084	Apitd1	Centromere protein S;Cenps;PTN000541300;orthologs	CENTROMERE PROTEIN S (PTHR22980:SF0)	neuropeptide(PC00162)	Mus musculus
MOUSE|MGI=MGI=99205|UniProtKB=P16372	Zfp58	Zinc finger protein 58;Zfp58;PTN001226636;orthologs	REGULATOR OF SEX-LIMITATION CANDIDATE 1-RELATED (PTHR24377:SF608)	C2H2 zinc finger transcription factor(PC00248)	Mus musculus
MOUSE|MGI=MGI=1928503|UniProtKB=Q99JG2	Gpr37l1	G-protein coupled receptor 37-like 1;Gpr37l1;PTN000663401;orthologs	G-PROTEIN COUPLED RECEPTOR 37-LIKE 1 (PTHR46216:SF4)	G-protein coupled receptor(PC00021)	Mus musculus
MOUSE|MGI=MGI=1915119|UniProtKB=Q9D6V8	Paip2	Polyadenylate-binding protein-interacting protein 2;Paip2;PTN000322482;orthologs	POLYADENYLATE-BINDING PROTEIN-INTERACTING PROTEIN 2 (PTHR13154:SF2)		Mus musculus
MOUSE|MGI=MGI=95688|UniProtKB=P43027	Gdf5	Growth_differentiation factor 5;Gdf5;PTN000218406;orthologs	GROWTH_DIFFERENTIATION FACTOR 5 (PTHR11848:SF44)	growth factor(PC00112)	Mus musculus
MOUSE|MGI=MGI=2445019|UniProtKB=Q6PF93	Pik3c3	Phosphatidylinositol 3-kinase catalytic subunit type 3;Pik3c3;PTN000005973;orthologs	PHOSPHATIDYLINOSITOL 3-KINASE CATALYTIC SUBUNIT TYPE 3 (PTHR10048:SF7)	kinase(PC00137)	Mus musculus
MOUSE|MGI=MGI=88042|UniProtKB=P28352	Apex1	DNA-(apurinic or apyrimidinic site) endonuclease;Apex1;PTN000507809;orthologs	DNA-(APURINIC OR APYRIMIDINIC SITE) ENDONUCLEASE (PTHR22748:SF6)		Mus musculus
MOUSE|MGI=MGI=1923698|UniProtKB=Q8BQ30	Ppp1r18	Phostensin;Ppp1r18;PTN000495482;orthologs	PHOSTENSIN (PTHR21685:SF0)		Mus musculus
MOUSE|MGI=MGI=1915871|UniProtKB=D3YZG8	Mthfd2l	Bifunctional methylenetetrahydrofolate dehydrogenase_cyclohydrolase 2, mitochondrial;Mthfd2l;PTN000002342;orthologs	BIFUNCTIONAL METHYLENETETRAHYDROFOLATE DEHYDROGENASE_CYCLOHYDROLASE 2, MITOCHONDRIAL (PTHR48099:SF7)	metabolite interconversion enzyme(PC00262)	Mus musculus
MOUSE|MGI=MGI=2387599|UniProtKB=Q8JZM2	Prr15l	Proline-rich protein 15-like protein;Prr15l;PTN000378052;orthologs	PROLINE-RICH PROTEIN 15-LIKE PROTEIN (PTHR14581:SF5)		Mus musculus
MOUSE|MGI=MGI=1888984|UniProtKB=Q9JKD8	Tbx21	T-box transcription factor TBX21;Tbx21;PTN000137965;orthologs	T-BOX TRANSCRIPTION FACTOR TBX21 (PTHR11267:SF125)	Rel homology transcription factor(PC00252)	Mus musculus
MOUSE|MGI=MGI=2444496|UniProtKB=Q8BHE0	Prr11	Proline-rich protein 11;Prr11;PTN000596158;orthologs	PROLINE-RICH PROTEIN 11 (PTHR23330:SF9)		Mus musculus
MOUSE|MGI=MGI=1919435|UniProtKB=Q9CZ00	Dbndd1	Dysbindin domain-containing protein 1;Dbndd1;PTN000418442;orthologs	DYSBINDIN DOMAIN-CONTAINING PROTEIN 1 (PTHR16294:SF4)		Mus musculus
MOUSE|MGI=MGI=88607|UniProtKB=Q05421	Cyp2e1	Cytochrome P450 2E1;Cyp2e1;PTN000670599;orthologs	CYTOCHROME P450 2E1 (PTHR24300:SF356)	oxygenase(PC00177)	Mus musculus
MOUSE|MGI=MGI=97321|UniProtKB=P01139	Ngf	Beta-nerve growth factor;Ngf;PTN000173511;orthologs	BETA-NERVE GROWTH FACTOR (PTHR11589:SF10)	neurotrophic factor(PC00163)	Mus musculus
MOUSE|MGI=MGI=2443390|UniProtKB=P62046	Lrch1	Leucine-rich repeat and calponin homology domain-containing protein 1;Lrch1;PTN000569493;orthologs	LEUCINE-RICH REPEAT AND CALPONIN HOMOLOGY DOMAIN-CONTAINING PROTEIN 1 (PTHR16083:SF10)	scaffold/adaptor protein(PC00226)	Mus musculus
MOUSE|MGI=MGI=98241|UniProtKB=P55821	Stmn2	Stathmin-2;Stmn2;PTN000010253;orthologs	STATHMIN-2 (PTHR10104:SF18)	non-motor microtubule binding protein(PC00166)	Mus musculus
MOUSE|MGI=MGI=2429763|UniProtKB=Q8CIQ7	Dock3	Dedicator of cytokinesis protein 3;Dock3;PTN000594032;orthologs	DEDICATOR OF CYTOKINESIS PROTEIN 3 (PTHR45653:SF4)	guanyl-nucleotide exchange factor(PC00113)	Mus musculus
MOUSE|MGI=MGI=2179723|UniProtKB=Q8K3W3	Casc3	Protein CASC3;Casc3;PTN000335066;orthologs	PROTEIN CASC3 (PTHR13434:SF0)		Mus musculus
MOUSE|MGI=MGI=1914804|UniProtKB=Q9CR58	Slc25a30	Kidney mitochondrial carrier protein 1;Slc25a30;PTN000642299;orthologs	KIDNEY MITOCHONDRIAL CARRIER PROTEIN 1 (PTHR45618:SF11)	secondary carrier transporter(PC00258)	Mus musculus
MOUSE|MGI=MGI=2387466|UniProtKB=Q80YV4	Pank4	4'-phosphopantetheine phosphatase;Pank4;PTN000264431;orthologs	4'-PHOSPHOPANTETHEINE PHOSPHATASE (PTHR12280:SF20)	kinase(PC00137)	Mus musculus
MOUSE|MGI=MGI=1920932|UniProtKB=Q8VD53	Acer2	Alkaline ceramidase 2;Acer2;PTN000986982;orthologs	ALKALINE CERAMIDASE 2 (PTHR46139:SF1)		Mus musculus
MOUSE|MGI=MGI=108078|UniProtKB=P97299	Sfrp2	Secreted frizzled-related protein 2;Sfrp2;PTN000139793;orthologs	SECRETED FRIZZLED-RELATED PROTEIN 2 (PTHR11309:SF45)	transmembrane signal receptor(PC00197)	Mus musculus
MOUSE|MGI=MGI=88055|UniProtKB=P33622	Apoc3	Apolipoprotein C-III;Apoc3;PTN000369198;orthologs	APOLIPOPROTEIN C-III (PTHR14225:SF0)	apolipoprotein(PC00052)	Mus musculus
MOUSE|MGI=MGI=104676|UniProtKB=P39098	Man1a2	Mannosyl-oligosaccharide 1,2-alpha-mannosidase IB;Man1a2;PTN000201629;orthologs	MANNOSYL-OLIGOSACCHARIDE 1,2-ALPHA-MANNOSIDASE IB (PTHR11742:SF40)	protein modifying enzyme(PC00260)	Mus musculus
MOUSE|MGI=MGI=95933|UniProtKB=Q8HWB2	H2-Q4	Histocompatibility 2, Q region locus 4;H2-Q4;PTN001047532;orthologs	CLASS IB MHC ANTIGEN QA-2-RELATED (PTHR16675:SF242)	major histocompatibility complex protein(PC00149)	Mus musculus
MOUSE|MGI=MGI=1920424|UniProtKB=A2A9T0	Tbkbp1	TANK-binding kinase 1-binding protein 1;Tbkbp1;PTN000374268;orthologs	TANK-BINDING KINASE 1-BINDING PROTEIN 1 (PTHR14432:SF2)		Mus musculus
MOUSE|MGI=MGI=106672|UniProtKB=P33146	Cdh15	Cadherin-15;Cdh15;PTN000616719;orthologs	CADHERIN-15 (PTHR24027:SF300)	cadherin(PC00057)	Mus musculus
MOUSE|MGI=MGI=1923558|UniProtKB=Q9D1G1	Rab1b	Ras-related protein Rab-1B;Rab1b;PTN000634977;orthologs	RAS-RELATED PROTEIN RAB-1B (PTHR24073:SF1096)	small GTPase(PC00208)	Mus musculus
MOUSE|MGI=MGI=1921269|UniProtKB=Q149C2	Traf3ip1	TRAF3-interacting protein 1;Traf3ip1;PTN001264297;orthologs	TRAF3-INTERACTING PROTEIN 1 (PTHR31363:SF0)		Mus musculus
MOUSE|MGI=MGI=893577|UniProtKB=P70452	Stx4a	Syntaxin-4;Stx4;PTN000461566;orthologs	SYNTAXIN-4 (PTHR19957:SF97)	SNARE protein(PC00034)	Mus musculus
MOUSE|MGI=MGI=97075|UniProtKB=Q924M7	Mpi	Mannose-6-phosphate isomerase;Mpi;PTN000034039;orthologs	MANNOSE-6-PHOSPHATE ISOMERASE (PTHR10309:SF0)	isomerase(PC00135)	Mus musculus
MOUSE|MGI=MGI=98297|UniProtKB=Q62226	Shh	Sonic hedgehog protein;Shh;PTN000223635;orthologs	SONIC HEDGEHOG PROTEIN (PTHR11889:SF36)	intercellular signal molecule(PC00207)	Mus musculus
MOUSE|MGI=MGI=96178|UniProtKB=P09092	Hoxa6	Homeobox protein Hox-A6;Hoxa6;PTN000674843;orthologs	HOMEOBOX PROTEIN HOX-A6 (PTHR45659:SF14)	homeodomain transcription factor(PC00119)	Mus musculus
MOUSE|MGI=MGI=1921415|UniProtKB=Q8C7B6	Fbxl22	F-box and leucine-rich protein 22;Fbxl22;PTN002555030;orthologs	F-BOX AND LEUCINE-RICH PROTEIN 22 (PTHR16134:SF1)	ubiquitin-protein ligase(PC00234)	Mus musculus
MOUSE|MGI=MGI=1913883|UniProtKB=Q9CR47	Nsa2	Ribosome biogenesis protein NSA2 homolog;Nsa2;PTN000291080;orthologs	RIBOSOME BIOGENESIS PROTEIN NSA2 HOMOLOG (PTHR12642:SF0)		Mus musculus
MOUSE|MGI=MGI=97531|UniProtKB=P05622	Pdgfrb	Platelet-derived growth factor receptor beta;Pdgfrb;PTN000699196;orthologs	PLATELET-DERIVED GROWTH FACTOR RECEPTOR BETA (PTHR24416:SF53)	transmembrane signal receptor(PC00197)	Mus musculus
MOUSE|MGI=MGI=105061|UniProtKB=Q9R0A1	Clcn2	Chloride channel protein 2;Clcn2;PTN000189341;orthologs	CHLORIDE CHANNEL PROTEIN 2 (PTHR45720:SF6)	ion channel(PC00133)	Mus musculus
MOUSE|MGI=MGI=2443583|UniProtKB=P59113	Fermt1	Fermitin family homolog 1;Fermt1;PTN000414629;orthologs	FERMITIN FAMILY HOMOLOG 1 (PTHR16160:SF12)		Mus musculus
MOUSE|MGI=MGI=3650048|UniProtKB=B2B9E1	Triqk	Triple QxxK_R motif-containing protein;Triqk;PTN001838926;orthologs	TRIPLE QXXK_R MOTIF-CONTAINING PROTEIN (PTHR20583:SF1)		Mus musculus
MOUSE|MGI=MGI=3606476|UniProtKB=Q6PGN1	Fam132b	Erythroferrone;Erfe;PTN000613676;orthologs	ERYTHROFERRONE (PTHR24019:SF11)	peptide hormone(PC00179)	Mus musculus
MOUSE|MGI=MGI=96608|UniProtKB=P43406	Itgav	Integrin alpha-V;Itgav;PTN000576409;orthologs	INTEGRIN ALPHA-V (PTHR23220:SF4)	integrin(PC00126)	Mus musculus
MOUSE|MGI=MGI=1916087|UniProtKB=Q3UCQ1	Foxk2	Forkhead box protein K2;Foxk2;PTN000216233;orthologs	FORKHEAD BOX PROTEIN K2 (PTHR45881:SF3)		Mus musculus
MOUSE|MGI=MGI=1309517|UniProtKB=O89051	Itm2b	Integral membrane protein 2B;Itm2b;PTN000103194;orthologs	INTEGRAL MEMBRANE PROTEIN 2B (PTHR10962:SF4)		Mus musculus
MOUSE|MGI=MGI=1347521|UniProtKB=Q9Z138	Ror2	Tyrosine-protein kinase transmembrane receptor ROR2;Ror2;PTN000699846;orthologs	TYROSINE-PROTEIN KINASE TRANSMEMBRANE RECEPTOR ROR2 (PTHR24416:SF132)	transmembrane signal receptor(PC00197)	Mus musculus
MOUSE|MGI=MGI=2141950|UniProtKB=Q8CII8	Syne4	Nesprin-4;Syne4;PTN000493408;orthologs	NESPRIN-4 (PTHR21640:SF1)		Mus musculus
MOUSE|MGI=MGI=2441842|UniProtKB=Q5XK03	Serinc4	Serine incorporator 4;Serinc4;PTN000043715;orthologs	SERINE INCORPORATOR 4 (PTHR10383:SF5)	protein-binding activity modulator(PC00095)	Mus musculus
MOUSE|MGI=MGI=1914249|UniProtKB=Q920D3	Med28	Mediator of RNA polymerase II transcription subunit 28;Med28;PTN000337943;orthologs	MEDIATOR OF RNA POLYMERASE II TRANSCRIPTION SUBUNIT 28 (PTHR13512:SF2)	general transcription factor(PC00259)	Mus musculus
MOUSE|MGI=MGI=2443582|UniProtKB=P61922	Abat	4-aminobutyrate aminotransferase, mitochondrial;Abat;PTN000241248;orthologs	4-AMINOBUTYRATE AMINOTRANSFERASE, MITOCHONDRIAL (PTHR43206:SF1)	transaminase(PC00216)	Mus musculus
MOUSE|MGI=MGI=1913610|UniProtKB=J3QMK2	Bbip1	BBSome-interacting protein 1;Bbip1;PTN002006338;orthologs	BBSOME-INTERACTING PROTEIN 1 (PTHR28596:SF1)		Mus musculus
MOUSE|MGI=MGI=1915724|UniProtKB=Q8R0L9	Tada3	Transcriptional adapter 3;Tada3;PTN000339300;orthologs	TRANSCRIPTIONAL ADAPTER 3 (PTHR13556:SF2)	histone modifying enzyme(PC00261)	Mus musculus
MOUSE|MGI=MGI=1347463|UniProtKB=Q61345	Foxd1	Forkhead box protein D1;Foxd1;PTN000215984;orthologs	FORKHEAD BOX PROTEIN D1 (PTHR11829:SF348)	winged helix/forkhead transcription factor(PC00246)	Mus musculus
MOUSE|MGI=MGI=1922947|UniProtKB=Q80XU5	C2cd4b	C2 calcium-dependent domain-containing 4B;C2cd4b;PTN000783290;orthologs	C2 CALCIUM-DEPENDENT DOMAIN-CONTAINING PROTEIN 4A (PTHR47226:SF3)		Mus musculus
MOUSE|MGI=MGI=104991|UniProtKB=Q60948	Mxd4	Max dimerization protein 4;Mxd4;PTN000239549;orthologs	MAX DIMERIZATION PROTEIN 4 (PTHR11969:SF4)	basic helix-loop-helix transcription factor(PC00055)	Mus musculus
MOUSE|MGI=MGI=95498|UniProtKB=P26151	Fcgr1	High affinity immunoglobulin gamma Fc receptor I;Fcgr1;PTN000159593;orthologs	HIGH AFFINITY IMMUNOGLOBULIN GAMMA FC RECEPTOR I-RELATED (PTHR11481:SF11)	immunoglobulin receptor superfamily(PC00124)	Mus musculus
MOUSE|MGI=MGI=96951|UniProtKB=Q9D067	Mdm1	Nuclear protein MDM1;Mdm1;PTN000787804;orthologs	NUCLEAR PROTEIN MDM1 (PTHR32078:SF1)		Mus musculus
MOUSE|MGI=MGI=108100|UniProtKB=Q61062	Dvl3	Segment polarity protein dishevelled homolog DVL-3;Dvl3;PTN000093930;orthologs	SEGMENT POLARITY PROTEIN DISHEVELLED HOMOLOG DVL-3 (PTHR10878:SF6)	scaffold/adaptor protein(PC00226)	Mus musculus
MOUSE|MGI=MGI=1919419|UniProtKB=Q8R2Q0	Trim29	Tripartite motif-containing protein 29;Trim29;PTN000647510;orthologs	TRIPARTITE MOTIF-CONTAINING PROTEIN 29 (PTHR25465:SF7)	ubiquitin-protein ligase(PC00234)	Mus musculus
MOUSE|MGI=MGI=1859645|UniProtKB=Q8CEG8	Usp27x	Ubiquitin carboxyl-terminal hydrolase 27;Usp27x;PTN002540220;orthologs	UBIQUITIN CARBOXYL-TERMINAL HYDROLASE 27 (PTHR21646:SF30)	cysteine protease(PC00081)	Mus musculus
MOUSE|MGI=MGI=1261912|UniProtKB=Q6NS60	Fbxo41	F-box only protein 41;Fbxo41;PTN000405115;orthologs	F-BOX ONLY PROTEIN 41 (PTHR15739:SF4)		Mus musculus
MOUSE|MGI=MGI=2385049|UniProtKB=B0V2W5	Zfp472	Zinc finger protein 472;Zfp472;PTN000695361;orthologs	ZINC FINGER PROTEIN 472 (PTHR24377:SF712)	C2H2 zinc finger transcription factor(PC00248)	Mus musculus
MOUSE|MGI=MGI=2384789|UniProtKB=Q91YT8	Tmem63a	CSC1-like protein 1;Tmem63a;PTN000314235;orthologs	CSC1-LIKE PROTEIN 1 (PTHR13018:SF24)		Mus musculus
MOUSE|MGI=MGI=1920149|UniProtKB=Q3UYG8	Macrod2	ADP-ribose glycohydrolase MACROD2;Macrod2;PTN000121613;orthologs	ADP-RIBOSE GLYCOHYDROLASE MACROD2 (PTHR11106:SF27)		Mus musculus
MOUSE|MGI=MGI=1929512|UniProtKB=Q9JLJ0	Tbx1,Litaf	Lipopolysaccharide-induced tumor necrosis factor-alpha factor homolog;Litaf;PTN000591264;orthologs	LIPOPOLYSACCHARIDE-INDUCED TUMOR NECROSIS FACTOR-ALPHA FACTOR (PTHR23292:SF2)	scaffold/adaptor protein(PC00226)	Mus musculus
MOUSE|MGI=MGI=1914266|UniProtKB=Q3U0J8	Tbc1d2b	TBC1 domain family member 2B;Tbc1d2b;PTN000538991;orthologs	TBC1 DOMAIN FAMILY MEMBER 2B (PTHR22957:SF621)	GTPase-activating protein(PC00257)	Mus musculus
MOUSE|MGI=MGI=99533|UniProtKB=Q63943	Mef2d	Myocyte-specific enhancer factor 2D;Mef2d;PTN000235478;orthologs	MYOCYTE-SPECIFIC ENHANCER FACTOR 2D (PTHR11945:SF23)	MADS box transcription factor(PC00250)	Mus musculus
MOUSE|MGI=MGI=1919583|UniProtKB=Q9ET54	Palld	Palladin;Palld;PTN001069976;orthologs	MYOTILIN (PTHR45080:SF32)		Mus musculus
MOUSE|MGI=MGI=2682307|UniProtKB=Q80XE1	Ric8b	Synembryn-B;Ric8b;PTN000276750;orthologs	SYNEMBRYN-B (PTHR12425:SF2)		Mus musculus
MOUSE|MGI=MGI=95403|UniProtKB=P54116	Stom	Stomatin;Stom;PTN000029810;orthologs	STOMATIN (PTHR10264:SF115)	cytoskeletal protein(PC00085)	Mus musculus
MOUSE|MGI=MGI=1914855|UniProtKB=Q9D1F4	Akt1s1	Proline-rich AKT1 substrate 1;Akt1s1;PTN000498078;orthologs	PROLINE-RICH AKT1 SUBSTRATE 1 (PTHR21844:SF2)		Mus musculus
MOUSE|MGI=MGI=1926082|UniProtKB=Q8R0X2	Cacul1	CDK2-associated and cullin domain-containing protein 1;Cacul1;PTN000232155;orthologs	CDK2-ASSOCIATED AND CULLIN DOMAIN-CONTAINING PROTEIN 1 (PTHR46636:SF1)		Mus musculus
MOUSE|MGI=MGI=1100510|UniProtKB=O08901	Bub1	Mitotic checkpoint serine_threonine-protein kinase BUB1;Bub1;PTN000361650;orthologs	MITOTIC CHECKPOINT SERINE_THREONINE-PROTEIN KINASE BUB1 (PTHR14030:SF26)	non-receptor serine/threonine protein kinase(PC00167)	Mus musculus
MOUSE|MGI=MGI=1346874|UniProtKB=Q61084	Map3k3	Mitogen-activated protein kinase kinase kinase 3;Map3k3;PTN000684748;orthologs	MITOGEN-ACTIVATED PROTEIN KINASE KINASE KINASE 3 (PTHR24361:SF656)	non-receptor serine/threonine protein kinase(PC00167)	Mus musculus
MOUSE|MGI=MGI=2685620|UniProtKB=B1AVZ0	Uprt	Uracil phosphoribosyltransferase homolog;Uprt;PTN000032173;orthologs	URACIL PHOSPHORIBOSYLTRANSFERASE HOMOLOG (PTHR10285:SF171)	nucleotide kinase(PC00172)	Mus musculus
MOUSE|MGI=MGI=1353427|UniProtKB=Q9QZ05	Eif2ak4	eIF-2-alpha kinase GCN2;Eif2ak4;PTN000113835;orthologs	EIF-2-ALPHA KINASE GCN2 (PTHR11042:SF197)	non-receptor serine/threonine protein kinase(PC00167)	Mus musculus
MOUSE|MGI=MGI=1915226|UniProtKB=Q99JY4	Trabd	TraB domain-containing protein;Trabd;PTN000488387;orthologs	TRAB DOMAIN-CONTAINING PROTEIN (PTHR21530:SF18)		Mus musculus
MOUSE|MGI=MGI=1928368|UniProtKB=O35309	Nmi	N-myc-interactor;Nmi;PTN000391062;orthologs	N-MYC-INTERACTOR (PTHR15225:SF4)	transcription cofactor(PC00217)	Mus musculus
MOUSE|MGI=MGI=107342|UniProtKB=Q99KE8	Zfp64	Zinc finger protein 64;Zfp64;PTN000696076;orthologs	ZINC FINGER PROTEIN 64 (PTHR24403:SF108)	C2H2 zinc finger transcription factor(PC00248)	Mus musculus
MOUSE|MGI=MGI=1929461|UniProtKB=Q80TR1	Adgrl1	Adhesion G protein-coupled receptor L1;Adgrl1;PTN000245045;orthologs	ADHESION G PROTEIN-COUPLED RECEPTOR L1 (PTHR12011:SF62)	G-protein coupled receptor(PC00021)	Mus musculus
MOUSE|MGI=MGI=1914588|UniProtKB=Q6ZQM0	Rffl	E3 ubiquitin-protein ligase rififylin;Rffl;PTN000382327;orthologs	E3 UBIQUITIN-PROTEIN LIGASE RIFIFYLIN (PTHR14879:SF2)	ubiquitin-protein ligase(PC00234)	Mus musculus
MOUSE|MGI=MGI=2443195|UniProtKB=Q8BH10	Orai2	Protein orai-2;Orai2;PTN000771832;orthologs	PROTEIN ORAI-2 (PTHR31501:SF5)	ion channel(PC00133)	Mus musculus
MOUSE|MGI=MGI=1097691|UniProtKB=P70288	Hdac2	Histone deacetylase 2;Hdac2;PTN000066203;orthologs	HISTONE DEACETYLASE 2 (PTHR10625:SF2)		Mus musculus
MOUSE|MGI=MGI=1916903|UniProtKB=A2AB59	Arhgap27	Rho GTPase-activating protein 27;Arhgap27;PTN000572886;orthologs	RHO GTPASE-ACTIVATING PROTEIN 27 (PTHR23176:SF104)	GTPase-activating protein(PC00257)	Mus musculus
MOUSE|MGI=MGI=1347560|UniProtKB=O54887	Tsks	Testis-specific serine kinase substrate;Tsks;PTN000371994;orthologs	TESTIS-SPECIFIC SERINE KINASE SUBSTRATE (PTHR14351:SF1)		Mus musculus
MOUSE|MGI=MGI=1921455|UniProtKB=Q9CZW4	Acsl3	Fatty acid CoA ligase Acsl3;Acsl3;PTN000645173;orthologs	FATTY ACID COA LIGASE ACSL3 (PTHR43272:SF13)	ligase(PC00142)	Mus musculus
MOUSE|MGI=MGI=95554|UniProtKB=P26323	Fli1	Friend leukemia integration 1 transcription factor;Fli1;PTN000219339;orthologs	FRIEND LEUKEMIA INTEGRATION 1 TRANSCRIPTION FACTOR (PTHR11849:SF161)	winged helix/forkhead transcription factor(PC00246)	Mus musculus
MOUSE|MGI=MGI=2443003|UniProtKB=Q8BFV2	Pcid2	PCI domain-containing protein 2;Pcid2;PTN000296442;orthologs	PCI DOMAIN-CONTAINING PROTEIN 2 (PTHR12732:SF0)		Mus musculus
MOUSE|MGI=MGI=87888|UniProtKB=O70174	Chrna4	Neuronal acetylcholine receptor subunit alpha-4;Chrna4;PTN000436118;orthologs	NEURONAL ACETYLCHOLINE RECEPTOR SUBUNIT ALPHA-4 (PTHR18945:SF401)	ligand-gated ion channel(PC00141)	Mus musculus
MOUSE|MGI=MGI=1342292|UniProtKB=Q61316	Hspa4	Heat shock 70 kDa protein 4;Hspa4;PTN000452874;orthologs	HEAT SHOCK 70 KDA PROTEIN 4 (PTHR45639:SF6)	Hsp70 family chaperone(PC00027)	Mus musculus
MOUSE|MGI=MGI=97249|UniProtKB=P06876	Myb	Transcriptional activator Myb;Myb;PTN000067874;orthologs	TRANSCRIPTIONAL ACTIVATOR MYB (PTHR45614:SF5)	homeodomain transcription factor(PC00119)	Mus musculus
MOUSE|MGI=MGI=99916|UniProtKB=Q61292	Lamb2	Laminin subunit beta-2;Lamb2;PTN000742494;orthologs	LAMININ SUBUNIT BETA-2 (PTHR10574:SF36)	extracellular matrix protein(PC00102)	Mus musculus
MOUSE|MGI=MGI=1917585|UniProtKB=Q9JM62	Reep6	Receptor expression-enhancing protein 6;Reep6;PTN000266318;orthologs	RECEPTOR EXPRESSION-ENHANCING PROTEIN 6 (PTHR12300:SF133)	membrane traffic protein(PC00150)	Mus musculus
MOUSE|MGI=MGI=2147790|UniProtKB=Q8K1B8	Fermt3	Fermitin family homolog 3;Fermt3;PTN000414604;orthologs	FERMITIN FAMILY HOMOLOG 3 (PTHR16160:SF1)		Mus musculus
MOUSE|MGI=MGI=1921846|UniProtKB=P98191	Cds1	Phosphatidate cytidylyltransferase 1;Cds1;PTN000349564;orthologs	PHOSPHATIDATE CYTIDYLYLTRANSFERASE 1 (PTHR13773:SF16)	transferase(PC00220)	Mus musculus
MOUSE|MGI=MGI=2144095|UniProtKB=Q8R0F9	Sec14l4	SEC14-like protein 4;Sec14l4;PTN000595449;orthologs	SEC14-LIKE PROTEIN 4 (PTHR23324:SF42)	transfer/carrier protein(PC00219)	Mus musculus
MOUSE|MGI=MGI=2661175|UniProtKB=Q80YA9	Cnksr2	Connector enhancer of kinase suppressor of ras 2;Cnksr2;PTN000303742;orthologs	CONNECTOR ENHANCER OF KINASE SUPPRESSOR OF RAS 2 (PTHR12844:SF21)	scaffold/adaptor protein(PC00226)	Mus musculus
MOUSE|MGI=MGI=1101759|UniProtKB=Q9CQJ4	Rnf2	E3 ubiquitin-protein ligase RING2;Rnf2;PTN000088749;orthologs	E3 UBIQUITIN-PROTEIN LIGASE RING2 (PTHR46076:SF4)	ubiquitin-protein ligase(PC00234)	Mus musculus
MOUSE|MGI=MGI=1914933|UniProtKB=Q9D0B6	Pbdc1	Protein PBDC1;Pbdc1;PTN000334281;orthologs	PROTEIN PBDC1 (PTHR13410:SF9)		Mus musculus
MOUSE|MGI=MGI=1919122|UniProtKB=Q3TYQ9	Aox4	Aldehyde oxidase 4;Aox4;PTN001727040;orthologs	ALDEHYDE OXIDASE 4 (PTHR11908:SF88)	oxidoreductase(PC00176)	Mus musculus
MOUSE|MGI=MGI=88283|UniProtKB=P19324	Serpinh1	Serpin H1;Serpinh1;PTN000156143;orthologs	SERPIN H1 (PTHR11461:SF27)	protease inhibitor(PC00191)	Mus musculus
MOUSE|MGI=MGI=2138319|UniProtKB=Q8CG79	Trp53bp2	Apoptosis-stimulating of p53 protein 2;Tp53bp2;PTN000651079;orthologs	APOPTOSIS-STIMULATING OF P53 PROTEIN 2 (PTHR24131:SF8)	protein-binding activity modulator(PC00095)	Mus musculus
MOUSE|MGI=MGI=105128|UniProtKB=P54728	Rad23b	UV excision repair protein RAD23 homolog B;Rad23b;PTN000065609;orthologs	UV EXCISION REPAIR PROTEIN RAD23 HOMOLOG B (PTHR10621:SF13)	damaged DNA-binding protein(PC00086)	Mus musculus
MOUSE|MGI=MGI=107592|UniProtKB=Q8JZK9	Hmgcs1	Hydroxymethylglutaryl-CoA synthase, cytoplasmic;Hmgcs1;PTN000222458;orthologs	HYDROXYMETHYLGLUTARYL-COA SYNTHASE, CYTOPLASMIC (PTHR43323:SF4)		Mus musculus
MOUSE|MGI=MGI=99879|UniProtKB=Q62101	Prkd1	Serine_threonine-protein kinase D1;Prkd1;PTN000540218;orthologs	SERINE_THREONINE-PROTEIN KINASE D1 (PTHR22968:SF9)	non-receptor serine/threonine protein kinase(PC00167)	Mus musculus
MOUSE|MGI=MGI=2442980|UniProtKB=Q8BH65	Dennd6a	Protein DENND6A;Dennd6a;PTN000342471;orthologs	PROTEIN DENND6A (PTHR13677:SF1)		Mus musculus
MOUSE|MGI=MGI=2443413|UniProtKB=Q8R2S1	Rps6kl1	Ribosomal protein S6 kinase-like 1;Rps6kl1;PTN000398841;orthologs	RIBOSOMAL PROTEIN S6 KINASE-LIKE 1 (PTHR15508:SF4)	non-receptor serine/threonine protein kinase(PC00167)	Mus musculus
MOUSE|MGI=MGI=107498|UniProtKB=Q60860	Ltc4s	Leukotriene C4 synthase;Ltc4s;PTN000028653;orthologs	LEUKOTRIENE C4 SYNTHASE (PTHR10250:SF4)	transferase(PC00220)	Mus musculus
MOUSE|MGI=MGI=104786|UniProtKB=Q61967	Zfp90	Zinc finger protein 90;Zfp90;PTN000694726;orthologs	ZINC FINGER PROTEIN 90 HOMOLOG (PTHR24381:SF143)	C2H2 zinc finger transcription factor(PC00248)	Mus musculus
MOUSE|MGI=MGI=2686937|UniProtKB=Q7TQF2	Fbxo10	F-box only protein 10;Fbxo10;PTN000542407;orthologs	F-BOX ONLY PROTEIN 10 (PTHR22990:SF15)	ubiquitin-protein ligase(PC00234)	Mus musculus
MOUSE|MGI=MGI=97791|UniProtKB=P17225	Ptbp1	Polypyrimidine tract-binding protein 1;Ptbp1;PTN002538455;orthologs	POLYPYRIMIDINE TRACT-BINDING PROTEIN 1 (PTHR15592:SF19)	RNA processing factor(PC00147)	Mus musculus
MOUSE|MGI=MGI=1924407|UniProtKB=Q8BPA8	Dpcd	Protein DPCD;Dpcd;PTN000787639;orthologs	PROTEIN DPCD (PTHR31921:SF1)		Mus musculus
MOUSE|MGI=MGI=1861901|UniProtKB=Q9R1L5	Mast1	Microtubule-associated serine_threonine-protein kinase 1;Mast1;PTN000683546;orthologs	MICROTUBULE-ASSOCIATED SERINE_THREONINE-PROTEIN KINASE 1 (PTHR24356:SF150)	non-receptor serine/threonine protein kinase(PC00167)	Mus musculus
MOUSE|MGI=MGI=109656|UniProtKB=Q61792	Lasp1	LIM and SH3 domain protein 1;Lasp1;PTN000113334;orthologs	LIM AND SH3 DOMAIN PROTEIN 1 (PTHR46218:SF2)		Mus musculus
MOUSE|MGI=MGI=1859251|UniProtKB=Q9Z0Y1	Dctn3	Dynactin subunit 3;Dctn3;PTN002002119;orthologs	DYNACTIN SUBUNIT 3 (PTHR28360:SF1)	microtubule binding motor protein(PC00156)	Mus musculus
MOUSE|MGI=MGI=107361|UniProtKB=P70269	Ctse	Cathepsin E;Ctse;PTN000342975;orthologs	CATHEPSIN E (PTHR47966:SF26)	aspartic protease(PC00053)	Mus musculus
MOUSE|MGI=MGI=3026647|UniProtKB=Q6RKD8	Flrt1	Leucine-rich repeat transmembrane protein FLRT1;Flrt1;PTN000688992;orthologs	LEUCINE-RICH REPEAT TRANSMEMBRANE PROTEIN FLRT1 (PTHR45712:SF15)		Mus musculus
MOUSE|MGI=MGI=2385847|UniProtKB=Q8VDP3	Mical1	[F-actin]-monooxygenase MICAL1;Mical1;PTN000747436;orthologs	[F-ACTIN]-MONOOXYGENASE MICAL1 (PTHR23167:SF35)	scaffold/adaptor protein(PC00226)	Mus musculus
MOUSE|MGI=MGI=1860086|UniProtKB=Q9Z2L7	Crlf3	Cytokine receptor-like factor 3;Crlf3;PTN000406314;orthologs	CYTOKINE RECEPTOR-LIKE FACTOR 3 (PTHR23389:SF12)	DNA metabolism protein(PC00009)	Mus musculus
MOUSE|MGI=MGI=1349765|UniProtKB=Q8BP92	Rcn2	Reticulocalbin-2;Rcn2;PTN000088929;orthologs	RETICULOCALBIN-2 (PTHR10827:SF78)	calmodulin-related(PC00061)	Mus musculus
MOUSE|MGI=MGI=1913836|UniProtKB=Q80ZM8	Crls1	Cardiolipin synthase (CMP-forming);Crls1;PTN000370456;orthologs	CARDIOLIPIN SYNTHASE (CMP-FORMING) (PTHR14269:SF60)	transferase(PC00220)	Mus musculus
MOUSE|MGI=MGI=108403|UniProtKB=P97304	Polr1d	DNA-directed RNA polymerases I and III subunit RPAC2;Polr1d;PTN000358842;orthologs	DNA-DIRECTED RNA POLYMERASES I AND III SUBUNIT RPAC2 (PTHR13946:SF28)	DNA-directed RNA polymerase(PC00019)	Mus musculus
MOUSE|MGI=MGI=1916242|UniProtKB=Q9DB38	Zfp580	Zinc finger protein 580;Znf580;;orthologs			Mus musculus
MOUSE|MGI=MGI=2685628|UniProtKB=A2AIV8	Card9	Caspase recruitment domain-containing protein 9;Card9;PTN000377585;orthologs	CASPASE RECRUITMENT DOMAIN-CONTAINING PROTEIN 9 (PTHR14559:SF3)	scaffold/adaptor protein(PC00226)	Mus musculus
MOUSE|MGI=MGI=1921520|UniProtKB=Q8C6M1	Usp20	Ubiquitin carboxyl-terminal hydrolase 20;Usp20;PTN002363587;orthologs	UBIQUITIN CARBOXYL-TERMINAL HYDROLASE 20 (PTHR21646:SF13)	cysteine protease(PC00081)	Mus musculus
MOUSE|MGI=MGI=1859920|UniProtKB=Q9D0V7	Ebag9	Receptor-binding cancer antigen expressed on SiSo cells;Ebag9;PTN000390737;orthologs	RECEPTOR-BINDING CANCER ANTIGEN EXPRESSED ON SISO CELLS (PTHR15208:SF2)		Mus musculus
MOUSE|MGI=MGI=2138828|UniProtKB=Q99K30	Eps8l2	Epidermal growth factor receptor kinase substrate 8-like protein 2;Eps8l2;PTN000264946;orthologs	EPIDERMAL GROWTH FACTOR RECEPTOR KINASE SUBSTRATE 8-LIKE PROTEIN 2 (PTHR12287:SF20)	scaffold/adaptor protein(PC00226)	Mus musculus
MOUSE|MGI=MGI=1915208|UniProtKB=Q6NV83	U2surp	U2 snRNP-associated SURP motif-containing protein;U2surp;PTN000567186;orthologs	U2 SNRNP-ASSOCIATED SURP MOTIF-CONTAINING PROTEIN (PTHR23140:SF0)	RNA processing factor(PC00147)	Mus musculus
MOUSE|MGI=MGI=1858305|UniProtKB=O55022	Pgrmc1	Membrane-associated progesterone receptor component 1;Pgrmc1;PTN000031672;orthologs	MEMBRANE-ASSOCIATED PROGESTERONE RECEPTOR COMPONENT 1 (PTHR10281:SF23)	transmembrane signal receptor(PC00197)	Mus musculus
MOUSE|MGI=MGI=1927558|UniProtKB=P56135	Atp5j2	ATP synthase subunit f, mitochondrial;Atp5mf;PTN000317593;orthologs	ATP SYNTHASE SUBUNIT F, MITOCHONDRIAL (PTHR13080:SF16)	ATP synthase(PC00002)	Mus musculus
MOUSE|MGI=MGI=1913623|UniProtKB=P62322	Lsm5	U6 snRNA-associated Sm-like protein LSm5;Lsm5;PTN000469365;orthologs	U6 SNRNA-ASSOCIATED SM-LIKE PROTEIN LSM5 (PTHR20971:SF0)	RNA splicing factor(PC00148)	Mus musculus
MOUSE|MGI=MGI=1346523|UniProtKB=P82349	Sgcb	Beta-sarcoglycan;Sgcb;PTN000475084;orthologs	BETA-SARCOGLYCAN (PTHR21142:SF2)	non-motor actin binding protein(PC00165)	Mus musculus
MOUSE|MGI=MGI=107973|UniProtKB=P70389	Igfals	Insulin-like growth factor-binding protein complex acid labile subunit;Igfals;PTN000687794;orthologs	LEUCINE-RICH REPEAT-CONTAINING G-PROTEIN COUPLED RECEPTOR 6 (PTHR45836:SF19)		Mus musculus
MOUSE|MGI=MGI=2137215|UniProtKB=Q9CQF0	Mrpl11	39S ribosomal protein L11, mitochondrial;Mrpl11;PTN000184155;orthologs	39S RIBOSOMAL PROTEIN L11, MITOCHONDRIAL (PTHR11661:SF1)	ribosomal protein(PC00202)	Mus musculus
MOUSE|MGI=MGI=97368|UniProtKB=P40753	Nppb	Natriuretic peptides B;Nppb;PTN000362624;orthologs	NATRIURETIC PEPTIDES B (PTHR14066:SF10)		Mus musculus
MOUSE|MGI=MGI=105119|UniProtKB=Q5SDA5	Gucy2f	Retinal guanylyl cyclase 2;Gucy2f;PTN000228951;orthologs	RETINAL GUANYLYL CYCLASE 2 (PTHR11920:SF349)	guanylate cyclase(PC00114)	Mus musculus
MOUSE|MGI=MGI=2136886|UniProtKB=Q99PI8	Rtn4r	Reticulon-4 receptor;Rtn4r;PTN000689452;orthologs	RETICULON-4 RECEPTOR (PTHR45836:SF6)		Mus musculus
MOUSE|MGI=MGI=3040968|UniProtKB=Q504P2	Clec12a	C-type lectin domain family 12 member A;Clec12a;PTN000514329;orthologs	C-TYPE LECTIN DOMAIN FAMILY 12 MEMBER A (PTHR46490:SF4)		Mus musculus
MOUSE|MGI=MGI=104855|UniProtKB=P15920	Atp6v0a2	V-type proton ATPase 116 kDa subunit a 2;Atp6v0a2;PTN000179555;orthologs	V-TYPE PROTON ATPASE 116 KDA SUBUNIT A 2 (PTHR11629:SF22)	ATP synthase(PC00002)	Mus musculus
MOUSE|MGI=MGI=1920905|UniProtKB=Q6P6M5	Pex11g	Peroxisomal membrane protein 11C;Pex11g;PTN000469980;orthologs	PEROXISOMAL MEMBRANE PROTEIN 11C (PTHR20990:SF1)		Mus musculus
MOUSE|MGI=MGI=1913955|UniProtKB=Q9D1G0	Dnase1l2	Deoxyribonuclease-1-like 2;Dnase1l2;PTN000146543;orthologs	DEOXYRIBONUCLEASE-1-LIKE 2 (PTHR11371:SF29)	endodeoxyribonuclease(PC00093)	Mus musculus
MOUSE|MGI=MGI=2443569|UniProtKB=Q8C552	Fam78a	Protein FAM78A;Fam78a;PTN000781999;orthologs	PROTEIN FAM78A (PTHR31655:SF3)		Mus musculus
MOUSE|MGI=MGI=1098264|UniProtKB=Q9EQW7	Kif13a	Kinesin-like protein KIF13A;Kif13a;PTN000648572;orthologs	KINESIN-LIKE PROTEIN KIF13A (PTHR24115:SF458)	microtubule binding motor protein(PC00156)	Mus musculus
MOUSE|MGI=MGI=105491|UniProtKB=Q8VDP6	Cdipt	CDP-diacylglycerol--inositol 3-phosphatidyltransferase;Cdipt;PTN000394736;orthologs	CDP-DIACYLGLYCEROL--INOSITOL 3-PHOSPHATIDYLTRANSFERASE (PTHR15362:SF4)	transferase(PC00220)	Mus musculus
MOUSE|MGI=MGI=1913485|UniProtKB=Q8BMJ3	Eif1ax	Eukaryotic translation initiation factor 1A, X-chromosomal;Eif1ax;PTN000494918;orthologs	EUKARYOTIC TRANSLATION INITIATION FACTOR 1A, X-CHROMOSOMAL (PTHR21668:SF4)	translation initiation factor(PC00224)	Mus musculus
MOUSE|MGI=MGI=1860297|UniProtKB=B2RUJ5	Apba1	Amyloid-beta A4 precursor protein-binding family A member 1;Apba1;PTN000269546;orthologs	AMYLOID-BETA A4 PRECURSOR PROTEIN-BINDING FAMILY A MEMBER 1 (PTHR12345:SF14)	membrane trafficking regulatory protein(PC00151)	Mus musculus
MOUSE|MGI=MGI=1920180|UniProtKB=Q6ZWR4	Ppp2r2b	Serine_threonine-protein phosphatase 2A 55 kDa regulatory subunit B beta isoform;Ppp2r2b;PTN000221765;orthologs	SERINE_THREONINE-PROTEIN PHOSPHATASE 2A 55 KDA REGULATORY SUBUNIT B BETA ISOFORM (PTHR11871:SF1)	protein phosphatase(PC00195)	Mus musculus
MOUSE|MGI=MGI=1915760|UniProtKB=Q6P4S8	Ints1	Integrator complex subunit 1;Ints1;PTN000476946;orthologs	INTEGRATOR COMPLEX SUBUNIT 1 (PTHR21224:SF1)		Mus musculus
MOUSE|MGI=MGI=2388363|UniProtKB=Q80VM9	Otop1	Proton channel OTOP1;Otop1;PTN000488058;orthologs	PROTON CHANNEL OTOP1 (PTHR21522:SF19)	transporter(PC00227)	Mus musculus
MOUSE|MGI=MGI=88451|UniProtKB=P39061	Col18a1	Collagen alpha-1(XVIII) chain;Col18a1;PTN000615490;orthologs	COLLAGEN ALPHA-1(XVIII) CHAIN (PTHR24023:SF1034)	extracellular matrix structural protein(PC00103)	Mus musculus
MOUSE|MGI=MGI=1924809|UniProtKB=F8VPN4	Agl	Glycogen debranching enzyme;Agl;PTN000060186;orthologs	GLYCOGEN DEBRANCHING ENZYME (PTHR10569:SF2)		Mus musculus
MOUSE|MGI=MGI=2443184|UniProtKB=Q8BWR4	Usp40	Ubiquitin carboxyl-terminal hydrolase 40;Usp40;PTN002549138;orthologs	UBIQUITIN CARBOXYL-TERMINAL HYDROLASE 40 (PTHR24006:SF842)	cysteine protease(PC00081)	Mus musculus
MOUSE|MGI=MGI=1915395|UniProtKB=Q5SVT3	Etaa1	Ewing's tumor-associated antigen 1 homolog;Etaa1;PTN000419542;orthologs	EWING'S TUMOR-ASSOCIATED ANTIGEN 1 (PTHR16434:SF2)		Mus musculus
MOUSE|MGI=MGI=2183260|UniProtKB=Q7TNC4	Luc7l2	Putative RNA-binding protein Luc7-like 2;Luc7l2;PTN000272026;orthologs	RNA-BINDING PROTEIN LUC7-LIKE 2-RELATED (PTHR12375:SF28)		Mus musculus
MOUSE|MGI=MGI=99532|UniProtKB=Q60929	Mef2a	Myocyte-specific enhancer factor 2A;Mef2a;PTN000235523;orthologs	MYOCYTE-SPECIFIC ENHANCER FACTOR 2A (PTHR11945:SF852)	MADS box transcription factor(PC00250)	Mus musculus
MOUSE|MGI=MGI=1890472|UniProtKB=Q8CJ70	Il19	Interleukin-19;Il19;PTN008935647;orthologs	INTERLEUKIN-19 (PTHR48394:SF5)		Mus musculus
MOUSE|MGI=MGI=1933196|UniProtKB=Q99NG0	Rad54l2	Helicase ARIP4;Rad54l2;PTN002245151;orthologs	HELICASE ARIP4 (PTHR45797:SF1)		Mus musculus
MOUSE|MGI=MGI=2135637|UniProtKB=Q99LX0	Park7	Parkinson disease protein 7 homolog;Park7;PTN000111126;orthologs	PARKINSON DISEASE PROTEIN 7 HOMOLOG (PTHR48094:SF12)		Mus musculus
MOUSE|MGI=MGI=1916347|UniProtKB=G3UY57	Trim15	Tripartite motif-containing 15;Trim15;;orthologs			Mus musculus
MOUSE|MGI=MGI=99427|UniProtKB=Q11204	St3gal2	CMP-N-acetylneuraminate-beta-galactosamide-alpha-2,3-sialyltransferase 2;St3gal2;PTN000346303;orthologs	CMP-N-ACETYLNEURAMINATE-BETA-GALACTOSAMIDE-ALPHA-2,3-SIALYLTRANSFERASE 2 (PTHR46032:SF4)	transferase(PC00220)	Mus musculus
MOUSE|MGI=MGI=2138935|UniProtKB=Q78T81	Fam102a	Protein FAM102A;Fam102a;PTN000485568;orthologs	PROTEIN FAM102A (PTHR21456:SF2)		Mus musculus
MOUSE|MGI=MGI=1917648|UniProtKB=Q8R1T4	Slc35a3	UDP-N-acetylglucosamine transporter;Slc35a3;PTN000027803;orthologs	UDP-N-ACETYLGLUCOSAMINE TRANSPORTER (PTHR10231:SF36)	transporter(PC00227)	Mus musculus
MOUSE|MGI=MGI=2385169|UniProtKB=E9QAM5	Helz2	Helicase with zinc finger domain 2;Helz2;PTN000094535;orthologs	HELICASE WITH ZINC FINGER DOMAIN 2 (PTHR10887:SF516)	RNA helicase(PC00032)	Mus musculus
MOUSE|MGI=MGI=97532|UniProtKB=P35486	Pdha1	Pyruvate dehydrogenase E1 component subunit alpha, somatic form, mitochondrial;Pdha1;PTN000162217;orthologs	PYRUVATE DEHYDROGENASE E1 COMPONENT SUBUNIT ALPHA, SOMATIC FORM, MITOCHONDRIAL (PTHR11516:SF51)	dehydrogenase(PC00092)	Mus musculus
MOUSE|MGI=MGI=2445165|UniProtKB=Q8BGF6	Elmod2	ELMO domain-containing protein 2;Elmod2;PTN000299161;orthologs	ELMO DOMAIN-CONTAINING PROTEIN 2 (PTHR12771:SF47)	scaffold/adaptor protein(PC00226)	Mus musculus
MOUSE|MGI=MGI=1354701|UniProtKB=Q9JHJ8	Icosl	ICOS ligand;Icoslg;PTN000646050;orthologs	ICOS LIGAND-RELATED (PTHR24100:SF55)	immunoglobulin receptor superfamily(PC00124)	Mus musculus
MOUSE|MGI=MGI=2144486|UniProtKB=Q3URD2	Rprml	Reprimo-like protein;Rprml;PTN002009255;orthologs	REPRIMO-LIKE PROTEIN (PTHR28649:SF3)		Mus musculus
MOUSE|MGI=MGI=1915771|UniProtKB=Q5HZJ5	Fam189b	Protein FAM189B;Fam189b;PTN000795229;orthologs	PROTEIN FAM189B (PTHR17615:SF7)		Mus musculus
MOUSE|MGI=MGI=109249|UniProtKB=P97857	Adamts1	A disintegrin and metalloproteinase with thrombospondin motifs 1;Adamts1;PTN000347939;orthologs	A DISINTEGRIN AND METALLOPROTEINASE WITH THROMBOSPONDIN MOTIFS 1 (PTHR13723:SF40)	metalloprotease(PC00153)	Mus musculus
MOUSE|MGI=MGI=3033117|UniProtKB=Q91ZC1	Mrgprb3	Mas-related G-protein coupled receptor member B3;Mrgprb3;PTN000140697;orthologs	MAS-RELATED G-PROTEIN COUPLED RECEPTOR MEMBER B3 (PTHR11334:SF31)	G-protein coupled receptor(PC00021)	Mus musculus
MOUSE|MGI=MGI=87878|UniProtKB=Q61268	Apoc4	Apolipoprotein C-IV;Apoc4;PTN000792760;orthologs	APOLIPOPROTEIN C-IV (PTHR32288:SF0)	apolipoprotein(PC00052)	Mus musculus
MOUSE|MGI=MGI=2443183|UniProtKB=Q8BI84	Mia3	Transport and Golgi organization protein 1 homolog;Mia3;PTN001504519;orthologs	TRANSPORT AND GOLGI ORGANIZATION PROTEIN 1 HOMOLOG (PTHR23158:SF54)	membrane traffic protein(PC00150)	Mus musculus
MOUSE|MGI=MGI=2143340|UniProtKB=Q8R2V3	Zfp445	Zinc finger protein 445;Znf445;PTN000693136;orthologs	ZINC FINGER PROTEIN 445 (PTHR24376:SF38)	C2H2 zinc finger transcription factor(PC00248)	Mus musculus
MOUSE|MGI=MGI=97579|UniProtKB=P07934	Phkg1	Phosphorylase b kinase gamma catalytic chain, skeletal muscle_heart isoform;Phkg1;PTN000680884;orthologs	PHOSPHORYLASE B KINASE GAMMA CATALYTIC CHAIN, SKELETAL MUSCLE_HEART ISOFORM (PTHR24347:SF386)	non-receptor serine/threonine protein kinase(PC00167)	Mus musculus
MOUSE|MGI=MGI=1354956|UniProtKB=Q9JKX3	Tfr2	Transferrin receptor protein 2;Tfr2;PTN000044884;orthologs	TRANSFERRIN RECEPTOR PROTEIN 2 (PTHR10404:SF33)	metalloprotease(PC00153)	Mus musculus
MOUSE|MGI=MGI=1919148|UniProtKB=Q8C7I4	Apol9b	Apolipoprotein L 9b;Apol9b;PTN000363701;orthologs	APOL9A PROTEIN-RELATED (PTHR14096:SF29)	apolipoprotein(PC00052)	Mus musculus
MOUSE|MGI=MGI=1888921|UniProtKB=Q3V1T4	P3h1	Prolyl 3-hydroxylase 1;P3h1;PTN000362107;orthologs	PROLYL 3-HYDROXYLASE 1 (PTHR14049:SF5)	extracellular matrix glycoprotein(PC00100)	Mus musculus
MOUSE|MGI=MGI=2443630|UniProtKB=Q80ZE3	Siglecg	Sialic acid-binding Ig-like lectin 10;Siglec10;PTN000247414;orthologs	SIALIC ACID-BINDING IG-LIKE LECTIN 10 (PTHR12035:SF115)	immunoglobulin superfamily cell adhesion molecule(PC00125)	Mus musculus
MOUSE|MGI=MGI=1353497|UniProtKB=Q9QZD8	Slc25a10	Mitochondrial dicarboxylate carrier;Slc25a10;PTN000640865;orthologs	MITOCHONDRIAL DICARBOXYLATE CARRIER (PTHR45618:SF13)	secondary carrier transporter(PC00258)	Mus musculus
MOUSE|MGI=MGI=1919666|UniProtKB=Q6PB66	Lrpprc	Leucine-rich PPR motif-containing protein, mitochondrial;Lrpprc;PTN000612219;orthologs	LEUCINE-RICH PPR MOTIF-CONTAINING PROTEIN, MITOCHONDRIAL (PTHR46669:SF1)		Mus musculus
MOUSE|MGI=MGI=2181664|UniProtKB=Q7TMK6	Hook2	Protein Hook homolog 2;Hook2;PTN000436711;orthologs	PROTEIN HOOK HOMOLOG 2 (PTHR18947:SF37)	membrane traffic protein(PC00150)	Mus musculus
MOUSE|MGI=MGI=1921622|UniProtKB=Q3V129	Ulk4	Serine_threonine-protein kinase ULK4;Ulk4;PTN000541558;orthologs	SERINE_THREONINE-PROTEIN KINASE ULK4 (PTHR46240:SF1)	non-receptor serine/threonine protein kinase(PC00167)	Mus musculus
MOUSE|MGI=MGI=1333811|UniProtKB=Q9Z2E2	Mbd1	Methyl-CpG-binding domain protein 1;Mbd1;PTN000273848;orthologs	METHYL-CPG-BINDING DOMAIN PROTEIN 1 (PTHR12396:SF59)	chromatin/chromatin-binding, or -regulatory protein(PC00077)	Mus musculus
MOUSE|MGI=MGI=2387201|UniProtKB=Q3U5F4	Yrdc	Threonylcarbamoyl-AMP synthase;Yrdc;PTN000426086;orthologs	THREONYLCARBAMOYL-AMP SYNTHASE (PTHR17490:SF10)		Mus musculus
MOUSE|MGI=MGI=2442013|UniProtKB=Q8BW93	C5ar2	C5a anaphylatoxin chemotactic receptor 2;C5ar2;PTN000658921;orthologs	C5A ANAPHYLATOXIN CHEMOTACTIC RECEPTOR 2 (PTHR24225:SF1)	G-protein coupled receptor(PC00021)	Mus musculus
MOUSE|MGI=MGI=2444668|UniProtKB=Q68FD7	Fnip1	Folliculin-interacting protein 1;Fnip1;PTN000493234;orthologs	FOLLICULIN-INTERACTING PROTEIN 1 (PTHR21634:SF12)		Mus musculus
MOUSE|MGI=MGI=1930964|UniProtKB=Q9JJD0	Thap11	THAP domain-containing protein 11;Thap11;PTN000513673;orthologs	THAP DOMAIN-CONTAINING PROTEIN 11 (PTHR22794:SF2)		Mus musculus
MOUSE|MGI=MGI=1914344|UniProtKB=Q9QXM0	Abhd2	Monoacylglycerol lipase ABHD2;Abhd2;PTN000082774;orthologs	MONOACYLGLYCEROL LIPASE ABHD2 (PTHR10794:SF45)	serine protease(PC00203)	Mus musculus
MOUSE|MGI=MGI=3612190|UniProtKB=Q1XH17	Trim72	Tripartite motif-containing protein 72;Trim72;PTN000646530;orthologs	TRIPARTITE MOTIF-CONTAINING PROTEIN 72 (PTHR24103:SF11)	ubiquitin-protein ligase(PC00234)	Mus musculus
MOUSE|MGI=MGI=97054|UniProtKB=P23249	Mov10	Putative helicase MOV-10;Mov10;PTN000095012;orthologs	HELICASE MOV-10 (PTHR10887:SF537)	RNA helicase(PC00032)	Mus musculus
MOUSE|MGI=MGI=1917706|UniProtKB=Q9D023	Mpc2	Mitochondrial pyruvate carrier 2;Mpc2;PTN000365963;orthologs	MITOCHONDRIAL PYRUVATE CARRIER 2 (PTHR14154:SF2)		Mus musculus
MOUSE|MGI=MGI=1860055|UniProtKB=Q9JIP4	Panx1	Pannexin-1;Panx1;PTN000793774;orthologs	PANNEXIN-1 (PTHR15759:SF5)		Mus musculus
MOUSE|MGI=MGI=5000466|UniProtKB=P97449	Anpep	Aminopeptidase N;Anpep;PTN000164435;orthologs	AMINOPEPTIDASE N (PTHR11533:SF172)	metalloprotease(PC00153)	Mus musculus
MOUSE|MGI=MGI=1098641|UniProtKB=Q8BH43	Wasf2	Wiskott-Aldrich syndrome protein family member 2;Wasf2;PTN000307608;orthologs	WISKOTT-ALDRICH SYNDROME PROTEIN FAMILY MEMBER 2 (PTHR12902:SF6)	non-motor actin binding protein(PC00165)	Mus musculus
MOUSE|MGI=MGI=1278334|UniProtKB=O88878	Zfand5	AN1-type zinc finger protein 5;Zfand5;PTN000067143;orthologs	AN1-TYPE ZINC FINGER PROTEIN 5 (PTHR10634:SF26)		Mus musculus
MOUSE|MGI=MGI=2679008|UniProtKB=Q6P9Q4	Fhod1	FH1_FH2 domain-containing protein 1;Fhod1;PTN000575151;orthologs	FH1_FH2 DOMAIN-CONTAINING PROTEIN 1 (PTHR45920:SF2)		Mus musculus
MOUSE|MGI=MGI=2669254|UniProtKB=Q80WY3	Nanos1	Nanos homolog 1;Nanos1;PTN000306650;orthologs	NANOS HOMOLOG 1 (PTHR12887:SF6)	RNA metabolism protein(PC00031)	Mus musculus
MOUSE|MGI=MGI=1333798|UniProtKB=O88398	Avil	Advillin;Avil;PTN000240323;orthologs	ADVILLIN (PTHR11977:SF33)	non-motor actin binding protein(PC00165)	Mus musculus
MOUSE|MGI=MGI=1914161|UniProtKB=Q8VHN8	Nudt16l1	Tudor-interacting repair regulator protein;Nudt16l1;PTN000784982;orthologs	TUDOR-INTERACTING REPAIR REGULATOR PROTEIN (PTHR31699:SF6)		Mus musculus
MOUSE|MGI=MGI=1201789|UniProtKB=P83882	Rpl36a	60S ribosomal protein L36a;Rpl36a;PTN000042564;orthologs	60S RIBOSOMAL PROTEIN L36A (PTHR10369:SF6)	ribosomal protein(PC00202)	Mus musculus
MOUSE|MGI=MGI=891969|UniProtKB=Q00896	Serpina1c	Alpha-1-antitrypsin 1-3;Serpina1c;PTN000156605;orthologs	ALPHA-1-ANTITRYPSIN (PTHR11461:SF165)	protease inhibitor(PC00191)	Mus musculus
MOUSE|MGI=MGI=1861774|UniProtKB=Q91W59	Rbms1	RNA-binding motif, single-stranded-interacting protein 1;Rbms1;PTN000610262;orthologs	RNA-BINDING MOTIF, SINGLE-STRANDED-INTERACTING PROTEIN 1 (PTHR24012:SF702)	RNA metabolism protein(PC00031)	Mus musculus
MOUSE|MGI=MGI=1343489|UniProtKB=Q8VBX6	Mpdz	Multiple PDZ domain protein;Mpdz;PTN000462766;orthologs	MULTIPLE PDZ DOMAIN PROTEIN (PTHR19964:SF10)	scaffold/adaptor protein(PC00226)	Mus musculus
MOUSE|MGI=MGI=1340042|UniProtKB=B1AVB3	Scml2	Scm polycomb group protein-like 2;Scml2;PTN000262147;orthologs	SCM POLYCOMB GROUP PROTEIN-LIKE 2 (PTHR12247:SF140)	chromatin/chromatin-binding, or -regulatory protein(PC00077)	Mus musculus
MOUSE|MGI=MGI=102778|UniProtKB=Q62232	Six2	Homeobox protein SIX2;Six2;PTN000044395;orthologs	HOMEOBOX PROTEIN SIX2 (PTHR10390:SF61)	homeodomain transcription factor(PC00119)	Mus musculus
MOUSE|MGI=MGI=1914410|UniProtKB=Q9D8N0	Eef1g	Elongation factor 1-gamma;Eef1g;PTN000136233;orthologs	ELONGATION FACTOR 1-GAMMA (PTHR43986:SF1)		Mus musculus
MOUSE|MGI=MGI=2429637|UniProtKB=Q69Z28	Adamts16	A disintegrin and metalloproteinase with thrombospondin motifs 16;Adamts16;PTN000347488;orthologs	A DISINTEGRIN AND METALLOPROTEINASE WITH THROMBOSPONDIN MOTIFS 16 (PTHR13723:SF140)	metalloprotease(PC00153)	Mus musculus
MOUSE|MGI=MGI=95588|UniProtKB=P09528	Fth1	Ferritin heavy chain;Fth1;PTN000153173;orthologs	FERRITIN HEAVY CHAIN (PTHR11431:SF37)	storage protein(PC00210)	Mus musculus
MOUSE|MGI=MGI=1855699|UniProtKB=O89116	Vti1a	Vesicle transport through interaction with t-SNAREs homolog 1A;Vti1a;PTN000477565;orthologs	VESICLE TRANSPORT THROUGH INTERACTION WITH T-SNARES HOMOLOG 1A (PTHR21230:SF26)	SNARE protein(PC00034)	Mus musculus
MOUSE|MGI=MGI=1923013|UniProtKB=Q3TUL7	Dcaf17	DDB1- and CUL4-associated factor 17;Dcaf17;PTN000381757;orthologs	DDB1- AND CUL4-ASSOCIATED FACTOR 17 (PTHR14815:SF2)		Mus musculus
MOUSE|MGI=MGI=1861232|UniProtKB=Q9R0Q8	Clec4e	C-type lectin domain family 4 member E;Clec4e;PTN000515077;orthologs	C-TYPE LECTIN DOMAIN FAMILY 4 MEMBER E (PTHR22802:SF402)	membrane traffic protein(PC00150)	Mus musculus
MOUSE|MGI=MGI=2385618|UniProtKB=A6H6E2	Mmrn2	Multimerin-2;Mmrn2;PTN000396143;orthologs	MULTIMERIN-2 (PTHR15427:SF6)	scaffold/adaptor protein(PC00226)	Mus musculus
MOUSE|MGI=MGI=3605626|UniProtKB=E9PV26	Prr36	Proline-rich 36;Prr36;PTN001859311;orthologs	PROLINE-RICH PROTEIN 36 (PTHR22427:SF8)		Mus musculus
MOUSE|MGI=MGI=106626|UniProtKB=O09112	Dusp8	Dual specificity protein phosphatase 8;Dusp8;PTN000806816;orthologs	DUAL SPECIFICITY PROTEIN PHOSPHATASE 8 (PTHR10159:SF108)	protein phosphatase(PC00195)	Mus musculus
MOUSE|MGI=MGI=107728|UniProtKB=Q5SYD0	Myo1d	Unconventional myosin-Id;Myo1d;PTN000321728;orthologs	UNCONVENTIONAL MYOSIN-ID (PTHR13140:SF417)	actin binding motor protein(PC00040)	Mus musculus
MOUSE|MGI=MGI=2176740|UniProtKB=Q2VPA6	Helq	Helicase POLQ-like;Helq;PTN002772420;orthologs	HELICASE POLQ-LIKE (PTHR47961:SF12)	DNA metabolism protein(PC00009)	Mus musculus
MOUSE|MGI=MGI=1341721|UniProtKB=Q60603	Kcnh1	Potassium voltage-gated channel subfamily H member 1;Kcnh1;PTN000025534;orthologs	POTASSIUM VOLTAGE-GATED CHANNEL SUBFAMILY H MEMBER 1 (PTHR10217:SF530)	ion channel(PC00133)	Mus musculus
MOUSE|MGI=MGI=1918401|UniProtKB=Q5BKS4	Eri2	ERI1 exoribonuclease 2;Eri2;PTN000549006;orthologs	ERI1 EXORIBONUCLEASE 2 (PTHR23044:SF78)	exoribonuclease(PC00099)	Mus musculus
MOUSE|MGI=MGI=1201386|UniProtKB=Q8BHG1	Nrd1	Nardilysin;Nrdc;PTN000220570;orthologs	INSULIN-DEGRADING ENZYME-RELATED (PTHR43690:SF18)	metalloprotease(PC00153)	Mus musculus
MOUSE|MGI=MGI=1921444|UniProtKB=P61588	Rnd3	Rho-related GTP-binding protein RhoE;Rnd3;PTN000632754;orthologs	RHO-RELATED GTP-BINDING PROTEIN RHOE (PTHR24072:SF24)	small GTPase(PC00208)	Mus musculus
MOUSE|MGI=MGI=2148866|UniProtKB=Q99PS0	Krt23	Keratin, type I cytoskeletal 23;Krt23;PTN000580277;orthologs	KERATIN, TYPE I CYTOSKELETAL 23 (PTHR23239:SF44)	intermediate filament(PC00129)	Mus musculus
MOUSE|MGI=MGI=2446273|UniProtKB=Q8CI17	Mab21l3	Protein mab-21-like 3;Mab21L3;PTN000069483;orthologs	PROTEIN MAB-21-LIKE 3 (PTHR10656:SF30)	nucleotidyltransferase(PC00174)	Mus musculus
MOUSE|MGI=MGI=1919515|UniProtKB=Q91V04	Tram1	Translocating chain-associated membrane protein 1;Tram1;PTN000271639;orthologs	TRANSLOCATING CHAIN-ASSOCIATED MEMBRANE PROTEIN 1 (PTHR12371:SF3)		Mus musculus
MOUSE|MGI=MGI=1919638|UniProtKB=Q9ERK0	Ripk4	Receptor-interacting serine_threonine-protein kinase 4;Ripk4;PTN000653747;orthologs	RECEPTOR-INTERACTING SERINE_THREONINE-PROTEIN KINASE 4 (PTHR24198:SF65)	non-receptor serine/threonine protein kinase(PC00167)	Mus musculus
MOUSE|MGI=MGI=97821|UniProtKB=P32848	Pvalb	Parvalbumin alpha;Pvalb;PTN000183192;orthologs	PARVALBUMIN ALPHA (PTHR11653:SF2)	calmodulin-related(PC00061)	Mus musculus
MOUSE|MGI=MGI=2386643|UniProtKB=Q99JG7	Tnip2	TNFAIP3-interacting protein 2;Tnip2;PTN002070851;orthologs	TNFAIP3-INTERACTING PROTEIN 2 (PTHR31882:SF6)		Mus musculus
MOUSE|MGI=MGI=95852|UniProtKB=P51855	Gss	Glutathione synthetase;Gss;PTN000122983;orthologs	GLUTATHIONE SYNTHETASE (PTHR11130:SF0)	ligase(PC00142)	Mus musculus
MOUSE|MGI=MGI=1917890|UniProtKB=Q9CYC6	Dcp2	m7GpppN-mRNA hydrolase;Dcp2;PTN000561825;orthologs	M7GPPPN-MRNA HYDROLASE (PTHR23114:SF17)		Mus musculus
MOUSE|MGI=MGI=1928282|UniProtKB=Q3V2T4	Krtdap	Keratinocyte differentiation-associated protein;Krtdap;PTN002193706;orthologs	KERATINOCYTE DIFFERENTIATION-ASSOCIATED PROTEIN (PTHR36463:SF1)		Mus musculus
MOUSE|MGI=MGI=105077|UniProtKB=P51656	Hsd17b1	17-beta-hydroxysteroid dehydrogenase type 1;Hsd17b1;PTN000672382;orthologs	17-BETA-HYDROXYSTEROID DEHYDROGENASE TYPE 1 (PTHR43391:SF15)	dehydrogenase(PC00092)	Mus musculus
MOUSE|MGI=MGI=2685539|UniProtKB=A2ADB2	Fam131c	Family with sequence similarity 131, member C;Fam131c;PTN000405068;orthologs	PROTEIN FAM131C (PTHR15736:SF2)		Mus musculus
MOUSE|MGI=MGI=1924209|UniProtKB=Q9D7S9	Chmp5	Charged multivesicular body protein 5;Chmp5;PTN000509408;orthologs	CHARGED MULTIVESICULAR BODY PROTEIN 5 (PTHR22761:SF12)	membrane traffic protein(PC00150)	Mus musculus
MOUSE|MGI=MGI=98353|UniProtKB=Q9QX47	Son	Protein SON;Son;PTN000301899;orthologs	PROTEIN SON (PTHR46528:SF1)	RNA splicing factor(PC00148)	Mus musculus
MOUSE|MGI=MGI=1933206|UniProtKB=A2AIR5	Grin3a	Glutamate receptor ionotropic, NMDA 3A;Grin3a;PTN000437991;orthologs	GLUTAMATE RECEPTOR IONOTROPIC, NMDA 3A (PTHR18966:SF397)	transmembrane signal receptor(PC00197)	Mus musculus
MOUSE|MGI=MGI=2388479|UniProtKB=Q6PD03	Ppp2r5a	Serine_threonine-protein phosphatase 2A 56 kDa regulatory subunit alpha isoform;Ppp2r5a;PTN000029153;orthologs	SERINE_THREONINE-PROTEIN PHOSPHATASE 2A 56 KDA REGULATORY SUBUNIT ALPHA ISOFORM (PTHR10257:SF6)	protein phosphatase(PC00195)	Mus musculus
MOUSE|MGI=MGI=1925927|UniProtKB=Q5DTM8	Rnf20	E3 ubiquitin-protein ligase BRE1A;Rnf20;PTN000570561;orthologs	E3 UBIQUITIN-PROTEIN LIGASE BRE1A (PTHR23163:SF2)		Mus musculus
MOUSE|MGI=MGI=2442308|UniProtKB=Q8BGR6	Arl15	ADP-ribosylation factor-like protein 15;Arl15;PTN000195285;orthologs	ADP-RIBOSYLATION FACTOR-LIKE PROTEIN 15 (PTHR46693:SF1)		Mus musculus
MOUSE|MGI=MGI=1347014|UniProtKB=Q9R1P1	Psmb3	Proteasome subunit beta type-3;Psmb3;PTN000175260;orthologs	PROTEASOME SUBUNIT BETA TYPE-3 (PTHR11599:SF62)	protease(PC00190)	Mus musculus
MOUSE|MGI=MGI=98342|UniProtKB=P27048	Snrpb	Small nuclear ribonucleoprotein-associated protein B;Snrpb;PTN000075795;orthologs	SMALL NUCLEAR RIBONUCLEOPROTEIN-ASSOCIATED PROTEINS B AND B' (PTHR10701:SF24)	RNA splicing factor(PC00148)	Mus musculus
MOUSE|MGI=MGI=2384815|UniProtKB=Q8K126	Mtrf1	Peptide chain release factor 1, mitochondrial;Mtrf1;PTN000117656;orthologs	PEPTIDE CHAIN RELEASE FACTOR 1, MITOCHONDRIAL (PTHR43804:SF1)	translation release factor(PC00225)	Mus musculus
MOUSE|MGI=MGI=1916707|UniProtKB=B7ZWJ5	Tmem45a2	2310005G13Rik protein;Tmem45a2;PTN000410599;orthologs	2310005G13RIK PROTEIN (PTHR16007:SF42)		Mus musculus
MOUSE|MGI=MGI=1913317|UniProtKB=Q9CY28	Gtpbp8	GTP-binding protein 8;Gtpbp8;PTN000182871;orthologs	GTP-BINDING PROTEIN 8 (PTHR46498:SF1)		Mus musculus
MOUSE|MGI=MGI=98351|UniProtKB=P08228	Sod1	Superoxide dismutase [Cu-Zn];Sod1;PTN000000201;orthologs	SUPEROXIDE DISMUTASE [CU-ZN] (PTHR10003:SF103)	oxidoreductase(PC00176)	Mus musculus
MOUSE|MGI=MGI=1919297|UniProtKB=Q810A7	Ddx42	ATP-dependent RNA helicase DDX42;Ddx42;PTN002774257;orthologs	ATP-DEPENDENT RNA HELICASE DDX42 (PTHR24031:SF125)	RNA helicase(PC00032)	Mus musculus
MOUSE|MGI=MGI=1298210|UniProtKB=O88703	Hcn2	Potassium_sodium hyperpolarization-activated cyclic nucleotide-gated channel 2;Hcn2;PTN000025393;orthologs	POTASSIUM_SODIUM HYPERPOLARIZATION-ACTIVATED CYCLIC NUCLEOTIDE-GATED CHANNEL 2 (PTHR45689:SF11)	ion channel(PC00133)	Mus musculus
MOUSE|MGI=MGI=2672795|UniProtKB=Q91V13	Leap2	Liver-expressed antimicrobial peptide 2;Leap2;PTN000470321;orthologs	LIVER-EXPRESSED ANTIMICROBIAL PEPTIDE 2 (PTHR21007:SF1)		Mus musculus
MOUSE|MGI=MGI=1918625|UniProtKB=Q499D0	Foxn3	Forkhead box protein N3;Foxn3;PTN000216196;orthologs	FORKHEAD BOX PROTEIN N3 (PTHR13962:SF20)	winged helix/forkhead transcription factor(PC00246)	Mus musculus
MOUSE|MGI=MGI=1923457|UniProtKB=Q91X86	Tmem98	Transmembrane protein 98;Tmem98;PTN000790237;orthologs	TRANSMEMBRANE PROTEIN 98 (PTHR32510:SF3)		Mus musculus
MOUSE|MGI=MGI=1342286|UniProtKB=Q9JJ28	Flii,Fli1	Protein flightless-1 homolog;Flii;PTN000240134;orthologs	PROTEIN FLIGHTLESS-1 HOMOLOG (PTHR11977:SF139)	non-motor actin binding protein(PC00165)	Mus musculus
MOUSE|MGI=MGI=1934666|UniProtKB=Q8CGD2	Crispld1	Cysteine-rich secretory protein LCCL domain-containing 1;Crispld1;PTN000036266;orthologs	CYSTEINE-RICH SECRETORY PROTEIN LCCL DOMAIN-CONTAINING 1 (PTHR10334:SF73)	defense/immunity protein(PC00090)	Mus musculus
MOUSE|MGI=MGI=2142808|UniProtKB=Q8R1U1	Cog4	Conserved oligomeric Golgi complex subunit 4;Cog4;PTN000613612;orthologs	CONSERVED OLIGOMERIC GOLGI COMPLEX SUBUNIT 4 (PTHR24016:SF0)	membrane traffic protein(PC00150)	Mus musculus
MOUSE|MGI=MGI=2443088|UniProtKB=Q69Z89	Radil	Ras-associating and dilute domain-containing protein;Radil;PTN000411230;orthologs	RAS-ASSOCIATING AND DILUTE DOMAIN-CONTAINING PROTEIN (PTHR16027:SF3)		Mus musculus
MOUSE|MGI=MGI=1345185|UniProtKB=Q9WTS4	Ten1	Teneurin-1;Tenm1;PTN000131489;orthologs	TENEURIN-1 (PTHR11219:SF7)		Mus musculus
MOUSE|MGI=MGI=1914870|UniProtKB=Q9D4C6	Lrp2bp	LRP2-binding protein;Lrp2bp;PTN000121252;orthologs	LRP2-BINDING PROTEIN (PTHR44554:SF1)		Mus musculus
MOUSE|MGI=MGI=892968|UniProtKB=P47937	Tacr3	Neuromedin-K receptor;Tacr3;PTN000663550;orthologs	NEUROMEDIN-K RECEPTOR (PTHR46925:SF1)	G-protein coupled receptor(PC00021)	Mus musculus
MOUSE|MGI=MGI=1918731|UniProtKB=Q9CXB8	Alpk1	Alpha-protein kinase 1;Alpk1;PTN000366877;orthologs	ALPHA-PROTEIN KINASE 1 (PTHR46747:SF1)	non-receptor serine/threonine protein kinase(PC00167)	Mus musculus
MOUSE|MGI=MGI=2182928|UniProtKB=G5E8Q8	Adgrf5	Adhesion G protein-coupled receptor F5;Adgrf5;PTN000245304;orthologs	ADHESION G PROTEIN-COUPLED RECEPTOR F5 (PTHR45813:SF4)	G-protein coupled receptor(PC00021)	Mus musculus
MOUSE|MGI=MGI=1918481|UniProtKB=Q9D618	Kbtbd12	Kelch repeat and BTB domain-containing protein 12;Kbtbd12;PTN000696937;orthologs	KELCH REPEAT AND BTB DOMAIN-CONTAINING PROTEIN 12 (PTHR24412:SF459)	scaffold/adaptor protein(PC00226)	Mus musculus
MOUSE|MGI=MGI=1913359|UniProtKB=Q9D8C2	Tspan13	Tetraspanin-13;Tspan13;PTN000445694;orthologs	TETRASPANIN-13 (PTHR19282:SF203)	scaffold/adaptor protein(PC00226)	Mus musculus
MOUSE|MGI=MGI=1914448|UniProtKB=Q91WJ7	Spats2l	SPATS2-like protein;Spats2l;PTN000796136;orthologs	SPATS2-LIKE PROTEIN (PTHR15623:SF8)		Mus musculus
MOUSE|MGI=MGI=1890505|UniProtKB=Q8CGN5	Plin1	Perilipin-1;Plin1;PTN000361392;orthologs	PERILIPIN-1 (PTHR47138:SF1)		Mus musculus
MOUSE|MGI=MGI=1098234|UniProtKB=P54923	Adprh	ADP-ribosylhydrolase ARH1;Adprh;PTN000538147;orthologs	ADP-RIBOSYLHYDROLASE ARH1 (PTHR16222:SF21)	hydrolase(PC00121)	Mus musculus
MOUSE|MGI=MGI=2443480|UniProtKB=A2AKX3	Setx	Probable helicase senataxin;Setx;PTN000094766;orthologs	HELICASE SENATAXIN-RELATED (PTHR10887:SF525)	RNA helicase(PC00032)	Mus musculus
MOUSE|MGI=MGI=1195261|UniProtKB=O08796	Eef2k	Eukaryotic elongation factor 2 kinase;Eef2k;PTN001021495;orthologs	EUKARYOTIC ELONGATION FACTOR 2 KINASE (PTHR45992:SF2)		Mus musculus
MOUSE|MGI=MGI=1859730|UniProtKB=Q9JK48	Sh3glb1	Endophilin-B1;Sh3glb1;PTN000070258;orthologs	ENDOPHILIN-B1 (PTHR14167:SF52)	scaffold/adaptor protein(PC00226)	Mus musculus
MOUSE|MGI=MGI=1923364|UniProtKB=Q8BVK9	Sp110	Sp110 nuclear body protein;Sp110;;orthologs			Mus musculus
MOUSE|MGI=MGI=1353423|UniProtKB=Q9Z2U2	Zfp292	Zinc finger protein 292;Zfp292;PTN000398787;orthologs	ZINC FINGER PROTEIN 292 (PTHR15507:SF14)	C2H2 zinc finger transcription factor(PC00248)	Mus musculus
MOUSE|MGI=MGI=2139758|UniProtKB=Q8BG22	Clca2	Calcium-activated chloride channel regulator 2;Clca2;PTN000061450;orthologs	CALCIUM-ACTIVATED CHLORIDE CHANNEL REGULATOR 2 (PTHR10579:SF66)	ion channel(PC00133)	Mus musculus
MOUSE|MGI=MGI=1351329|UniProtKB=P62281	Rps11	40S ribosomal protein S11;Rps11;PTN000078564;orthologs	40S RIBOSOMAL PROTEIN S11 (PTHR10744:SF9)	ribosomal protein(PC00202)	Mus musculus
MOUSE|MGI=MGI=1914109|UniProtKB=Q7TM99	Slc16a9	Monocarboxylate transporter 9;Slc16a9;PTN000145246;orthologs	MONOCARBOXYLATE TRANSPORTER 9 (PTHR11360:SF158)	transporter(PC00227)	Mus musculus
MOUSE|MGI=MGI=1203522|UniProtKB=Q6RHR9	Magi1,Bap1	Membrane-associated guanylate kinase, WW and PDZ domain-containing protein 1;Magi1;PTN000035038;orthologs	MEMBRANE-ASSOCIATED GUANYLATE KINASE, WW AND PDZ DOMAIN-CONTAINING PROTEIN 1 (PTHR10316:SF12)		Mus musculus
MOUSE|MGI=MGI=103062|UniProtKB=P42228	Stat4	Signal transducer and activator of transcription 4;Stat4;PTN000210560;orthologs	SIGNAL TRANSDUCER AND ACTIVATOR OF TRANSCRIPTION 4 (PTHR11801:SF19)	Rel homology transcription factor(PC00252)	Mus musculus
MOUSE|MGI=MGI=1890221|UniProtKB=Q9QXC1	Fetub	Fetuin-B;Fetub;PTN000352301;orthologs	FETUIN-B (PTHR13814:SF10)	protease inhibitor(PC00191)	Mus musculus
MOUSE|MGI=MGI=95523|UniProtKB=P21803	Fgfr2	Fibroblast growth factor receptor 2;Fgfr2;PTN000699291;orthologs	FIBROBLAST GROWTH FACTOR RECEPTOR 2 (PTHR24416:SF130)	transmembrane signal receptor(PC00197)	Mus musculus
MOUSE|MGI=MGI=109343|UniProtKB=P57016	Lad1	Ladinin-1;Lad1;PTN000273509;orthologs	LADININ-1 (PTHR12392:SF0)	structural protein(PC00211)	Mus musculus
MOUSE|MGI=MGI=1913683|UniProtKB=Q8K2Q5	Chchd7	Coiled-coil-helix-coiled-coil-helix domain-containing protein 7;Chchd7;PTN000341653;orthologs	COILED-COIL-HELIX-COILED-COIL-HELIX DOMAIN-CONTAINING PROTEIN 7 (PTHR46811:SF1)		Mus musculus
MOUSE|MGI=MGI=95304|UniProtKB=Q8BGD9	Eif4b	Eukaryotic translation initiation factor 4B;Eif4b;PTN000579876;orthologs	EUKARYOTIC TRANSLATION INITIATION FACTOR 4B (PTHR23236:SF2)	translation initiation factor(PC00224)	Mus musculus
MOUSE|MGI=MGI=2450877|UniProtKB=Q7TNF8	Bzrap1,Rbp1	Peripheral-type benzodiazepine receptor-associated protein 1;Tspoap1;PTN000369480;orthologs	PERIPHERAL-TYPE BENZODIAZEPINE RECEPTOR-ASSOCIATED PROTEIN 1 (PTHR14234:SF20)	scaffold/adaptor protein(PC00226)	Mus musculus
MOUSE|MGI=MGI=103291|UniProtKB=Q61818	Rai1	Retinoic acid-induced protein 1;Rai1;PTN000383911;orthologs	RETINOIC ACID-INDUCED PROTEIN 1 (PTHR14955:SF6)	zinc finger transcription factor(PC00244)	Mus musculus
MOUSE|MGI=MGI=2441932|UniProtKB=Q8C167	Prepl	Prolyl endopeptidase-like;Prepl;PTN000204676;orthologs	PROLYL ENDOPEPTIDASE-LIKE (PTHR11757:SF19)	serine protease(PC00203)	Mus musculus
MOUSE|MGI=MGI=2385244|UniProtKB=Q91WN2	Tmem150a	Transmembrane protein 150A;Tmem150a;PTN000481424;orthologs	TRANSMEMBRANE PROTEIN 150A (PTHR21324:SF6)	scaffold/adaptor protein(PC00226)	Mus musculus
MOUSE|MGI=MGI=2385809|UniProtKB=Q8K1T4	Ly6g5b	Lymphocyte antigen 6 complex locus protein G5b;Ly6g5b;PTN000371177;orthologs	LYMPHOCYTE ANTIGEN 6 COMPLEX LOCUS PROTEIN G5B (PTHR14313:SF2)		Mus musculus
MOUSE|MGI=MGI=1346858|UniProtKB=P63085	Mapk1	Mitogen-activated protein kinase 1;Mapk1;PTN000622675;orthologs	MITOGEN-ACTIVATED PROTEIN KINASE 1 (PTHR24055:SF599)	non-receptor serine/threonine protein kinase(PC00167)	Mus musculus
MOUSE|MGI=MGI=1914743|UniProtKB=Q9CQG2	Mettl16	RNA N6-adenosine-methyltransferase METTL16;Mettl16;PTN000333559;orthologs	RNA N6-ADENOSINE-METHYLTRANSFERASE METTL16 (PTHR13393:SF0)	methyltransferase(PC00155)	Mus musculus
MOUSE|MGI=MGI=1920989|UniProtKB=Q9D1C2	Cby1	Protein chibby homolog 1;Cby1;PTN000488592;orthologs	PROTEIN CHIBBY HOMOLOG 1 (PTHR21533:SF20)		Mus musculus
MOUSE|MGI=MGI=94907|UniProtKB=Q08274	Dmwd	Dystrophia myotonica WD repeat-containing protein;Dmwd;PTN000364095;orthologs	DYSTROPHIA MYOTONICA WD REPEAT-CONTAINING PROTEIN (PTHR14107:SF15)		Mus musculus
MOUSE|MGI=MGI=2181461|UniProtKB=Q80WJ1	Ggn	Gametogenetin;Ggn;PTN001884981;orthologs	GAMETOGENETIN (PTHR47742:SF1)		Mus musculus
MOUSE|MGI=MGI=98734|UniProtKB=Q62293	Tgtp1	T-cell-specific guanine nucleotide triphosphate-binding protein 1;Tgtp1;PTN000795671;orthologs	RIKEN CDNA 9930111J21 GENE 1-RELATED (PTHR32341:SF15)		Mus musculus
MOUSE|MGI=MGI=3646296|UniProtKB=E9Q6J4	Ceacam3	Carcinoembryonic antigen-related cell adhesion molecule 3;Ceacam3;PTN002235721;orthologs	CARCINOEMBRYONIC ANTIGEN-RELATED CELL ADHESION MOLECULE 3-RELATED (PTHR12080:SF82)	immunoglobulin receptor superfamily(PC00124)	Mus musculus
MOUSE|MGI=MGI=3045310|UniProtKB=Q8BSF5	Klhl38	Kelch-like protein 38;Klhl38;PTN000697307;orthologs	KELCH-LIKE PROTEIN 38 (PTHR24412:SF462)	scaffold/adaptor protein(PC00226)	Mus musculus
MOUSE|MGI=MGI=97011|UniProtKB=P41245	Mmp9	Matrix metalloproteinase-9;Mmp9;PTN000024263;orthologs	MATRIX METALLOPROTEINASE-9 (PTHR10201:SF30)	metalloprotease(PC00153)	Mus musculus
MOUSE|MGI=MGI=1261847|UniProtKB=Q80X41	Vrk1	Serine_threonine-protein kinase VRK1;Vrk1;PTN000226124;orthologs	SERINE_THREONINE-PROTEIN KINASE VRK1 (PTHR11909:SF78)	non-receptor serine/threonine protein kinase(PC00167)	Mus musculus
MOUSE|MGI=MGI=1929655|UniProtKB=O70333	Cript	Cysteine-rich PDZ-binding protein;Cript;PTN000210362;orthologs	CYSTEINE-RICH PDZ-BINDING PROTEIN (PTHR11805:SF1)		Mus musculus
MOUSE|MGI=MGI=2447857|UniProtKB=Q9D787	Ppil2	RING-type E3 ubiquitin-protein ligase PPIL2;Ppil2;PTN000116319;orthologs	RING-TYPE E3 UBIQUITIN-PROTEIN LIGASE PPIL2 (PTHR45625:SF1)	chaperone(PC00072)	Mus musculus
MOUSE|MGI=MGI=106037|UniProtKB=Q6PHP6	Lrrn2	Leucine-rich repeat protein 2, neuronal;Lrrn2;PTN000690009;orthologs	LEUCINE-RICH REPEAT NEURONAL PROTEIN 2 (PTHR24373:SF162)	transmembrane signal receptor(PC00197)	Mus musculus
MOUSE|MGI=MGI=2143994|UniProtKB=Q5SSW2	Psme4	Proteasome activator complex subunit 4;Psme4;PTN000793569;orthologs	PROTEASOME ACTIVATOR COMPLEX SUBUNIT 4 (PTHR32170:SF3)		Mus musculus
MOUSE|MGI=MGI=1345629|UniProtKB=Q8BYP3	Rhof	Rho-related GTP-binding protein RhoF;Rhof;PTN000633029;orthologs	RHO-RELATED GTP-BINDING PROTEIN RHOF (PTHR24072:SF99)	small GTPase(PC00208)	Mus musculus
MOUSE|MGI=MGI=88354|UniProtKB=P09803	Cdh1	Cadherin-1;Cdh1;PTN000616425;orthologs	CADHERIN-1 (PTHR24027:SF319)	cadherin(PC00057)	Mus musculus
MOUSE|MGI=MGI=88127|UniProtKB=P01887	B2m	Beta-2-microglobulin;B2m;PTN000460902;orthologs	BETA-2-MICROGLOBULIN (PTHR19944:SF62)	major histocompatibility complex protein(PC00149)	Mus musculus
MOUSE|MGI=MGI=88295|UniProtKB=O08532	Cacna2d1	Voltage-dependent calcium channel subunit alpha-2_delta-1;Cacna2d1;PTN000018401;orthologs	VOLTAGE-DEPENDENT CALCIUM CHANNEL SUBUNIT ALPHA-2_DELTA-1 (PTHR10166:SF6)	voltage-gated ion channel(PC00241)	Mus musculus
MOUSE|MGI=MGI=1289265|UniProtKB=Q8R5A6	Tbc1d22a	TBC1 domain family member 22A;Tbc1d22a;PTN000538201;orthologs	TBC1 DOMAIN FAMILY MEMBER 22A (PTHR22957:SF255)	GTPase-activating protein(PC00257)	Mus musculus
MOUSE|MGI=MGI=1917758|UniProtKB=Q8VBW5	Bbx	HMG box transcription factor BBX;Bbx;PTN000316578;orthologs	HMG BOX TRANSCRIPTION FACTOR BBX (PTHR13059:SF10)	HMG box transcription factor(PC00024)	Mus musculus
MOUSE|MGI=MGI=2443349|UniProtKB=Q923D3	Parm1	Prostate androgen-regulated mucin-like protein 1 homolog;Parm1;PTN002177486;orthologs	PROSTATE ANDROGEN-REGULATED MUCIN-LIKE PROTEIN 1 (PTHR35453:SF1)		Mus musculus
MOUSE|MGI=MGI=1095415|UniProtKB=Q0VF58	Col19a1	Collagen alpha-1(XIX) chain;Col19a1;PTN002369503;orthologs	COLLAGEN ALPHA-1(XIX) CHAIN (PTHR24023:SF938)	extracellular matrix structural protein(PC00103)	Mus musculus
MOUSE|MGI=MGI=1919399|UniProtKB=Q3UUJ4	Strada	STE20-related kinase adapter protein alpha;Strada;PTN002390869;orthologs	STE20-RELATED KINASE ADAPTER PROTEIN ALPHA (PTHR48014:SF20)	non-receptor serine/threonine protein kinase(PC00167)	Mus musculus
MOUSE|MGI=MGI=1338035|UniProtKB=Q0VBD0	Itgb8	Integrin beta-8;Itgb8;PTN000008730;orthologs	INTEGRIN BETA-8 (PTHR10082:SF9)	integrin(PC00126)	Mus musculus
MOUSE|MGI=MGI=1922078|UniProtKB=Q91YT2	Rnf185	E3 ubiquitin-protein ligase RNF185;Rnf185;PTN000267913;orthologs	E3 UBIQUITIN-PROTEIN LIGASE RNF185 (PTHR12313:SF13)	ubiquitin-protein ligase(PC00234)	Mus musculus
MOUSE|MGI=MGI=99923|UniProtKB=Q08460	Kcnma1	Calcium-activated potassium channel subunit alpha-1;Kcnma1;PTN000002903;orthologs	CALCIUM-ACTIVATED POTASSIUM CHANNEL SUBUNIT ALPHA-1 (PTHR10027:SF28)	ion channel(PC00133)	Mus musculus
MOUSE|MGI=MGI=1861742|UniProtKB=Q9DCD6	Gabarap	Gamma-aminobutyric acid receptor-associated protein;Gabarap;PTN000103700;orthologs	GAMMA-AMINOBUTYRIC ACID RECEPTOR-ASSOCIATED PROTEIN (PTHR10969:SF20)	non-motor microtubule binding protein(PC00166)	Mus musculus
MOUSE|MGI=MGI=2145245|UniProtKB=Q8BZX4	Srek1	Splicing regulatory glutamine_lysine-rich protein 1;Srek1;;orthologs			Mus musculus
MOUSE|MGI=MGI=104774|UniProtKB=P97717	Adra1b	Alpha-1B adrenergic receptor;Adra1b;PTN000664599;orthologs	ALPHA-1B ADRENERGIC RECEPTOR (PTHR24248:SF17)	G-protein coupled receptor(PC00021)	Mus musculus
MOUSE|MGI=MGI=1927542|UniProtKB=P53811	Pitpnb	Phosphatidylinositol transfer protein beta isoform;Pitpnb;PTN000069773;orthologs	PHOSPHATIDYLINOSITOL TRANSFER PROTEIN BETA ISOFORM (PTHR10658:SF27)	transporter(PC00227)	Mus musculus
MOUSE|MGI=MGI=1924150|UniProtKB=Q3U4B1	Ssbp4	Single stranded DNA-binding protein 4;Ssbp4;PTN000288914;orthologs	SINGLE-STRANDED DNA-BINDING PROTEIN 4 (PTHR12610:SF30)	DNA metabolism protein(PC00009)	Mus musculus
MOUSE|MGI=MGI=1925384|UniProtKB=Q8BLG2	Lpar4	Lysophosphatidic acid receptor 4;Lpar4;PTN000661045;orthologs	LYSOPHOSPHATIDIC ACID RECEPTOR 4 (PTHR24232:SF41)	G-protein coupled receptor(PC00021)	Mus musculus
MOUSE|MGI=MGI=1921097|UniProtKB=Q8R184	Fam110a	Protein FAM110A;Fam110a;PTN000791718;orthologs	PROTEIN FAM110A (PTHR14758:SF4)		Mus musculus
MOUSE|MGI=MGI=1926212|UniProtKB=A2AGH6	Med12	Mediator of RNA polymerase II transcription subunit 12;Med12;PTN000300816;orthologs	MEDIATOR OF RNA POLYMERASE II TRANSCRIPTION SUBUNIT 12 (PTHR46007:SF2)	general transcription factor(PC00259)	Mus musculus
MOUSE|MGI=MGI=2384811|UniProtKB=G3X9X1	Kbtbd2	Kelch repeat and BTB (POZ) domain-containing 2;Kbtbd2;PTN000697061;orthologs	KELCH REPEAT AND BTB DOMAIN-CONTAINING PROTEIN 2 (PTHR24412:SF192)	scaffold/adaptor protein(PC00226)	Mus musculus
MOUSE|MGI=MGI=1917685|UniProtKB=Q0GNC1	Inf2	Inverted formin-2;Inf2;PTN000575710;orthologs	INVERTED FORMIN-2 (PTHR46345:SF5)		Mus musculus
MOUSE|MGI=MGI=2684949|UniProtKB=Q5VCS6	Tdrd5	Tudor domain-containing protein 5;Tdrd5;PTN001489432;orthologs	TUDOR DOMAIN-CONTAINING PROTEIN 5 (PTHR22948:SF19)	scaffold/adaptor protein(PC00226)	Mus musculus
MOUSE|MGI=MGI=2443952|UniProtKB=Q71B07	Dpy19l3	Probable C-mannosyltransferase DPY19L3;Dpy19l3;PTN000771144;orthologs	C-MANNOSYLTRANSFERASE DPY19L3-RELATED (PTHR31488:SF4)		Mus musculus
MOUSE|MGI=MGI=1328356|UniProtKB=Q9Z0F6	Rad9a	Cell cycle checkpoint control protein RAD9A;Rad9a;PTN000391282;orthologs	CELL CYCLE CHECKPOINT CONTROL PROTEIN RAD9A (PTHR15237:SF1)	exodeoxyribonuclease(PC00098)	Mus musculus
MOUSE|MGI=MGI=1914967|UniProtKB=Q9CPP7	Lipg,Lipf	Gastric triacylglycerol lipase;Lipf;PTN000109278;orthologs	GASTRIC TRIACYLGLYCEROL LIPASE (PTHR11005:SF15)	lipase(PC00143)	Mus musculus
MOUSE|MGI=MGI=2444608|UniProtKB=Q8BRU4	Clec9a	C-type lectin domain family 9 member A;Clec9a;PTN000513997;orthologs	C-TYPE LECTIN DOMAIN FAMILY 9 MEMBER A (PTHR47727:SF1)		Mus musculus
MOUSE|MGI=MGI=1916161|UniProtKB=Q80V76	Pygo2	Pygopus 2;Pygo2;PTN000574132;orthologs	PYGOPUS HOMOLOG 2 (PTHR23194:SF7)		Mus musculus
MOUSE|MGI=MGI=98898|UniProtKB=Q63886	Ugt1a1	UDP-glucuronosyltransferase 1A1;Ugt1a1;PTN000230545;orthologs	UDP-GLUCURONOSYLTRANSFERASE 1A1 (PTHR48050:SF8)	glycosyltransferase(PC00111)	Mus musculus
MOUSE|MGI=MGI=1346320|UniProtKB=Q8K0H5	Taf10	Transcription initiation factor TFIID subunit 10;Taf10;PTN000478485;orthologs	TRANSCRIPTION INITIATION FACTOR TFIID SUBUNIT 10 (PTHR21242:SF0)	general transcription factor(PC00259)	Mus musculus
MOUSE|MGI=MGI=1916219|UniProtKB=Q9CXU9	Eif1b	Eukaryotic translation initiation factor 1b;Eif1b;PTN000044200;orthologs	EUKARYOTIC TRANSLATION INITIATION FACTOR 1B (PTHR10388:SF51)	translation initiation factor(PC00224)	Mus musculus
MOUSE|MGI=MGI=1890497|UniProtKB=Q91VC4	Plvap	Plasmalemma vesicle-associated protein;Plvap;PTN000495569;orthologs	PLASMALEMMA VESICLE-ASSOCIATED PROTEIN (PTHR21687:SF5)		Mus musculus
MOUSE|MGI=MGI=1341295|UniProtKB=Q9EPQ1	Tlr1	Toll-like receptor 1;Tlr1;PTN000687464;orthologs	TOLL-LIKE RECEPTOR 1 (PTHR24365:SF261)	transmembrane signal receptor(PC00197)	Mus musculus
MOUSE|MGI=MGI=1915183|UniProtKB=Q9D968	Hcfc2	Host cell factor 2;Hcfc2;PTN002355530;orthologs	HOST CELL FACTOR 2 (PTHR46003:SF2)		Mus musculus
MOUSE|MGI=MGI=2443061|UniProtKB=Q8CEF9	Tmem132c	Transmembrane protein 132C;Tmem132c;PTN000333280;orthologs	TRANSMEMBRANE PROTEIN 132C (PTHR13388:SF4)		Mus musculus
MOUSE|MGI=MGI=3036267|UniProtKB=Q8BQ89	Lix1l	LIX1-like protein;Lix1l;PTN000770221;orthologs	LIX1-LIKE PROTEIN (PTHR31139:SF3)		Mus musculus
MOUSE|MGI=MGI=1346016|UniProtKB=P97433	Arhgef28	Rho guanine nucleotide exchange factor 28;Arhgef28;PTN000517855;orthologs	RHO GUANINE NUCLEOTIDE EXCHANGE FACTOR 28 (PTHR13944:SF22)		Mus musculus
MOUSE|MGI=MGI=1920480|UniProtKB=Q8CJ69	Bmper	BMP-binding endothelial regulator protein;Bmper;PTN000885846;orthologs	BMP-BINDING ENDOTHELIAL REGULATOR PROTEIN (PTHR11339:SF272)	extracellular matrix protein(PC00102)	Mus musculus
MOUSE|MGI=MGI=2444920|UniProtKB=Q8C624	Spata33	Spermatogenesis-associated protein 33;Spata33;PTN002214479;orthologs	SPERMATOGENESIS-ASSOCIATED PROTEIN 33 (PTHR38649:SF1)		Mus musculus
MOUSE|MGI=MGI=3589109|UniProtKB=Q810K3	Sgpp2	Sphingosine-1-phosphate phosphatase 2;Sgpp2;PTN000384342;orthologs	SPHINGOSINE-1-PHOSPHATE PHOSPHATASE 2 (PTHR14969:SF14)	phosphatase(PC00181)	Mus musculus
MOUSE|MGI=MGI=1888480|UniProtKB=Q9WU67	Ly6i	Lymphocyte antigen 6I;Ly6i;PTN000795591;orthologs	LYMPHOCYTE ANTIGEN 6 COMPLEX, LOCUS G2-RELATED (PTHR32217:SF3)		Mus musculus
MOUSE|MGI=MGI=1859147|UniProtKB=O35284	Batf	Basic leucine zipper transcriptional factor ATF-like;Batf;PTN000598715;orthologs	BASIC LEUCINE ZIPPER TRANSCRIPTIONAL FACTOR ATF-LIKE (PTHR23351:SF14)	basic leucine zipper transcription factor(PC00056)	Mus musculus
MOUSE|MGI=MGI=107422|UniProtKB=P48722	Hspa4l	Heat shock 70 kDa protein 4L;Hspa4l;PTN000452900;orthologs	HEAT SHOCK 70 KDA PROTEIN 4L (PTHR45639:SF5)	Hsp70 family chaperone(PC00027)	Mus musculus
MOUSE|MGI=MGI=96112|UniProtKB=P22907	Hmbs	Porphobilinogen deaminase;Hmbs;PTN000168182;orthologs	PORPHOBILINOGEN DEAMINASE (PTHR11557:SF0)	deaminase(PC00088)	Mus musculus
MOUSE|MGI=MGI=1917579|UniProtKB=Q9DB00	Gon4l	GON-4-like protein;Gon4l;PTN000412722;orthologs	GON-4-LIKE PROTEIN (PTHR16088:SF3)	transcription cofactor(PC00217)	Mus musculus
MOUSE|MGI=MGI=95314|UniProtKB=Q91X79	Cela1	Chymotrypsin-like elastase family member 1;Cela1;PTN000666630;orthologs	CHYMOTRYPSIN-LIKE ELASTASE FAMILY MEMBER 1 (PTHR24257:SF0)	serine protease(PC00203)	Mus musculus
MOUSE|MGI=MGI=1917483|UniProtKB=Q9CWK3	Cd2bp2	CD2 antigen cytoplasmic tail-binding protein 2;Cd2bp2;PTN000320142;orthologs	CD2 ANTIGEN CYTOPLASMIC TAIL-BINDING PROTEIN 2 (PTHR13138:SF3)	RNA splicing factor(PC00148)	Mus musculus
MOUSE|MGI=MGI=88338|UniProtKB=P15379	Cd44	CD44 antigen;Cd44;PTN000027509;orthologs	CD44 ANTIGEN (PTHR10225:SF6)	transmembrane signal receptor(PC00197)	Mus musculus
MOUSE|MGI=MGI=102956|UniProtKB=Q03147	Cdk7	Cyclin-dependent kinase 7;Cdk7;PTN000624116;orthologs	CYCLIN-DEPENDENT KINASE 7 (PTHR24056:SF0)	non-receptor serine/threonine protein kinase(PC00167)	Mus musculus
MOUSE|MGI=MGI=1914776|UniProtKB=Q9CQY1	Atg12	Ubiquitin-like protein ATG12;Atg12;PTN000333056;orthologs	UBIQUITIN-LIKE PROTEIN ATG12 (PTHR13385:SF0)		Mus musculus
MOUSE|MGI=MGI=1343498|UniProtKB=Q9R187	Edar	Tumor necrosis factor receptor superfamily member EDAR;Edar;PTN000795475;orthologs	TUMOR NECROSIS FACTOR RECEPTOR SUPERFAMILY MEMBER EDAR (PTHR12120:SF9)		Mus musculus
MOUSE|MGI=MGI=2446078|UniProtKB=Q8JZL3	Thtpa	Thiamine-triphosphatase;Thtpa;PTN000378116;orthologs	THIAMINE-TRIPHOSPHATASE (PTHR14586:SF1)	phosphatase(PC00181)	Mus musculus
MOUSE|MGI=MGI=1316658|UniProtKB=Q61462	Cyba	Cytochrome b-245 light chain;Cyba;PTN000389365;orthologs	CYTOCHROME B-245 LIGHT CHAIN (PTHR15168:SF0)		Mus musculus
MOUSE|MGI=MGI=1924116|UniProtKB=A2RTS7	Morn1	MORN repeat-containing 1;Morn1;PTN000556734;orthologs	MORN REPEAT-CONTAINING PROTEIN 1 (PTHR23084:SF257)	kinase(PC00137)	Mus musculus
MOUSE|MGI=MGI=1339711|UniProtKB=Q5SX40	Myh1	Myosin-1;Myh1;PTN000320615;orthologs	MYOSIN-1 (PTHR45615:SF2)	actin or actin-binding cytoskeletal protein(PC00041)	Mus musculus
MOUSE|MGI=MGI=1921915|UniProtKB=Q9D5E4	Lrrc48	Dynein regulatory complex subunit 3;Drc3;PTN000062929;orthologs	DYNEIN REGULATORY COMPLEX SUBUNIT 3 (PTHR45973:SF12)	phosphatase modulator(PC00184)	Mus musculus
MOUSE|MGI=MGI=3615275|UniProtKB=Q8CGR6	Klk13	Glandular kallikrein KLK13;Klk13;PTN000668298;orthologs	KALLIKREIN-13 (PTHR24271:SF3)	serine protease(PC00203)	Mus musculus
MOUSE|MGI=MGI=106922|UniProtKB=Q60931	Vdac3	Voltage-dependent anion-selective channel protein 3;Vdac3;PTN000201954;orthologs	VOLTAGE-DEPENDENT ANION-SELECTIVE CHANNEL PROTEIN 3 (PTHR11743:SF28)	voltage-gated ion channel(PC00241)	Mus musculus
MOUSE|MGI=MGI=2687406|UniProtKB=Q7M729	Scn4b	Sodium channel subunit beta-4;Scn4b;PTN000355894;orthologs	SODIUM CHANNEL SUBUNIT BETA-4 (PTHR13869:SF14)	myelin protein(PC00161)	Mus musculus
MOUSE|MGI=MGI=1922865|UniProtKB=Q6PEE4	Zfp933	Zinc finger protein 933;Zfp933;PTN001228119;orthologs	EXPRESSED SEQUENCE AW146154-RELATED (PTHR24390:SF241)	C2H2 zinc finger transcription factor(PC00248)	Mus musculus
MOUSE|MGI=MGI=2444509|UniProtKB=Q8BTN6	Leng9	Leukocyte receptor cluster member 9;Leng9;PTN000486707;orthologs	LEUKOCYTE RECEPTOR CLUSTER MEMBER 9 (PTHR46729:SF1)		Mus musculus
MOUSE|MGI=MGI=2384301|UniProtKB=Q8R1C6	Mettl22	Methyltransferase-like protein 22;Mettl22;PTN000560709;orthologs	METHYLTRANSFERASE-LIKE PROTEIN 22 (PTHR23108:SF0)	methyltransferase(PC00155)	Mus musculus
MOUSE|MGI=MGI=1924363|UniProtKB=Q8JZP3	Klhl2	Kelch-like protein 2;Klhl2;PTN000697226;orthologs	KELCH-LIKE PROTEIN 2 (PTHR24412:SF155)	scaffold/adaptor protein(PC00226)	Mus musculus
MOUSE|MGI=MGI=1338892|UniProtKB=Q08642	Padi2	Protein-arginine deiminase type-2;Padi2;PTN000089799;orthologs	PROTEIN-ARGININE DEIMINASE TYPE-2 (PTHR10837:SF12)	chromatin/chromatin-binding, or -regulatory protein(PC00077)	Mus musculus
MOUSE|MGI=MGI=2673000|UniProtKB=Q7TNM2	Trim46	Tripartite motif-containing protein 46;Trim46;PTN000647044;orthologs	TRIPARTITE MOTIF-CONTAINING PROTEIN 46 (PTHR24099:SF20)	ubiquitin-protein ligase(PC00234)	Mus musculus
MOUSE|MGI=MGI=1270841|UniProtKB=P97784	Cry1	Cryptochrome-1;Cry1;PTN000155901;orthologs	CRYPTOCHROME-1 (PTHR11455:SF16)	DNA photolyase(PC00014)	Mus musculus
MOUSE|MGI=MGI=2444391|UniProtKB=Q8BGF9	Slc25a44	Solute carrier family 25 member 44;Slc25a44;PTN000640732;orthologs	SOLUTE CARRIER FAMILY 25 MEMBER 44 (PTHR46314:SF2)	secondary carrier transporter(PC00258)	Mus musculus
MOUSE|MGI=MGI=88275|UniProtKB=Q61301	Ctnna2	Catenin alpha-2;Ctnna2;PTN000431744;orthologs	CATENIN ALPHA-2 (PTHR18914:SF23)	non-motor actin binding protein(PC00165)	Mus musculus
MOUSE|MGI=MGI=1921824|UniProtKB=Q2KHK3	Lvrn	Aminopeptidase Q;Lvrn;;orthologs			Mus musculus
MOUSE|MGI=MGI=2136739|UniProtKB=Q91XZ5	Pcdhb5	Protocadherin beta 5;Pcdhb5;PTN000617870;orthologs	PROTOCADHERIN BETA-4 (PTHR24028:SF55)	cadherin(PC00057)	Mus musculus
MOUSE|MGI=MGI=1922056|UniProtKB=Q8VC04	Tmem106a	Transmembrane protein 106A;Tmem106a;PTN002004560;orthologs	TRANSMEMBRANE PROTEIN 106A (PTHR28556:SF3)		Mus musculus
MOUSE|MGI=MGI=109352|UniProtKB=P97931	Ung	Uracil-DNA glycosylase;Ung;PTN000137420;orthologs	URACIL-DNA GLYCOSYLASE (PTHR11264:SF0)	DNA glycosylase(PC00010)	Mus musculus
MOUSE|MGI=MGI=1924550|UniProtKB=F2Z3U3	Raph1	Ras association (RalGDS_AF-6) and pleckstrin homology domains 1;Raph1;PTN002257919;orthologs	RAS-ASSOCIATED AND PLECKSTRIN HOMOLOGY DOMAINS-CONTAINING PROTEIN 1 (PTHR11243:SF15)	scaffold/adaptor protein(PC00226)	Mus musculus
MOUSE|MGI=MGI=107851|UniProtKB=Q91YT0	Ndufv1	NADH dehydrogenase [ubiquinone] flavoprotein 1, mitochondrial;Ndufv1;PTN000207252;orthologs	NADH DEHYDROGENASE [UBIQUINONE] FLAVOPROTEIN 1, MITOCHONDRIAL (PTHR11780:SF10)	oxidoreductase(PC00176)	Mus musculus
MOUSE|MGI=MGI=2441680|UniProtKB=B1AWJ5	Tmem8b	Transmembrane protein 8B;Tmem8b;;orthologs			Mus musculus
MOUSE|MGI=MGI=2661187|UniProtKB=Q70IV5	Synm	Synemin;Synm;PTN000581533;orthologs	SYNEMIN (PTHR47136:SF1)		Mus musculus
MOUSE|MGI=MGI=103270|UniProtKB=Q9R210	Tfeb	Transcription factor EB;Tfeb;PTN000000780;orthologs	TRANSCRIPTION FACTOR EB (PTHR45776:SF5)	basic helix-loop-helix transcription factor(PC00055)	Mus musculus
MOUSE|MGI=MGI=2143670|UniProtKB=Q8R205	Zc3h10	Zinc finger CCCH domain-containing protein 10;Zc3h10;PTN000293257;orthologs	ZINC FINGER CCCH DOMAIN-CONTAINING PROTEIN 10 (PTHR12675:SF6)	RNA splicing factor(PC00148)	Mus musculus
MOUSE|MGI=MGI=1858277|UniProtKB=Q9JHE4	Gal3st1	Galactosylceramide sulfotransferase;Gal3st1;PTN000379328;orthologs	GALACTOSYLCERAMIDE SULFOTRANSFERASE (PTHR14647:SF56)	transferase(PC00220)	Mus musculus
MOUSE|MGI=MGI=1921705|UniProtKB=Q7TS68	Nsun6	tRNA (cytosine(72)-C(5))-methyltransferase NSUN6;Nsun6;PTN000515886;orthologs	TRNA (CYTOSINE(72)-C(5))-METHYLTRANSFERASE NSUN6 (PTHR22807:SF34)	RNA methyltransferase(PC00033)	Mus musculus
MOUSE|MGI=MGI=1889334|UniProtKB=Q0VEE6	Zfp800	Zinc finger protein 800;Znf800;PTN000470853;orthologs	ZINC FINGER PROTEIN 800 (PTHR21020:SF0)		Mus musculus
MOUSE|MGI=MGI=1923813|UniProtKB=Q9CZN8	Qrsl1	Glutamyl-tRNA(Gln) amidotransferase subunit A, mitochondrial;Qrsl1;PTN000224076;orthologs	GLUTAMYL-TRNA(GLN) AMIDOTRANSFERASE SUBUNIT A, MITOCHONDRIAL (PTHR11895:SF7)	ligase(PC00142)	Mus musculus
MOUSE|MGI=MGI=2442218|UniProtKB=Q8C7U1	N4bp3	NEDD4-binding protein 3;N4bp3;PTN000791734;orthologs	NEDD4-BINDING PROTEIN 3 (PTHR32274:SF1)		Mus musculus
MOUSE|MGI=MGI=2669033|UniProtKB=Q7TQ69	Tmc3	Transmembrane channel-like protein 3;Tmc3;PTN000592068;orthologs	TRANSMEMBRANE CHANNEL-LIKE PROTEIN 3 (PTHR23302:SF35)	ion channel(PC00133)	Mus musculus
MOUSE|MGI=MGI=1916889|UniProtKB=Q9D753	Exosc8	Exosome complex component RRP43;Exosc8;PTN000120585;orthologs	EXOSOME COMPLEX COMPONENT RRP43 (PTHR11097:SF9)	exoribonuclease(PC00099)	Mus musculus
MOUSE|MGI=MGI=2182269|UniProtKB=Q8VHI4	Carf	Calcium-responsive transcription factor;Carf;PTN000380091;orthologs	CALCIUM-RESPONSIVE TRANSCRIPTION FACTOR (PTHR14694:SF1)	DNA-binding transcription factor(PC00218)	Mus musculus
MOUSE|MGI=MGI=2681120|UniProtKB=Q6ZQ11	Chsy1	Chondroitin sulfate synthase 1;Chsy1;PTN000271293;orthologs	CHONDROITIN SULFATE SYNTHASE 1 (PTHR12369:SF42)	glycosyltransferase(PC00111)	Mus musculus
MOUSE|MGI=MGI=103025|UniProtKB=P47802	Mtx1	Metaxin-1;Mtx1;PTN000265053;orthologs	METAXIN-1 (PTHR12289:SF34)	transporter(PC00227)	Mus musculus
MOUSE|MGI=MGI=3045305|UniProtKB=Q8BWA5	Klhl31	Kelch-like protein 31;Klhl31;PTN000697877;orthologs	KELCH-LIKE PROTEIN 31 (PTHR45632:SF17)	scaffold/adaptor protein(PC00226)	Mus musculus
MOUSE|MGI=MGI=2152453|UniProtKB=Q2NL51	Gsk3a	Glycogen synthase kinase-3 alpha;Gsk3a;PTN000624316;orthologs	GLYCOGEN SYNTHASE KINASE-3 ALPHA (PTHR24057:SF14)	non-receptor serine/threonine protein kinase(PC00167)	Mus musculus
MOUSE|MGI=MGI=2442786|UniProtKB=Q6PDC8	Mfsd4	Major facilitator superfamily domain-containing protein 4A;Mfsd4a;PTN000563832;orthologs	MAJOR FACILITATOR SUPERFAMILY DOMAIN-CONTAINING PROTEIN 4A (PTHR23121:SF10)	transporter(PC00227)	Mus musculus
MOUSE|MGI=MGI=2179403|UniProtKB=Q8C102	Galnt5	Polypeptide N-acetylgalactosaminyltransferase 5;Galnt5;PTN000187517;orthologs	POLYPEPTIDE N-ACETYLGALACTOSAMINYLTRANSFERASE 5 (PTHR11675:SF130)	glycosyltransferase(PC00111)	Mus musculus
MOUSE|MGI=MGI=3043288|UniProtKB=Q8BVN3	Catsper4	Cation channel sperm-associated protein 4;Catsper4;PTN000004578;orthologs	CATION CHANNEL SPERM-ASSOCIATED PROTEIN 4 (PTHR47077:SF1)		Mus musculus
MOUSE|MGI=MGI=1921433|UniProtKB=Q149B8	Perm1	PGC-1 and ERR-induced regulator in muscle protein 1;Perm1;PTN000496444;orthologs	PGC-1 AND ERR-INDUCED REGULATOR IN MUSCLE PROTEIN 1 (PTHR47282:SF1)		Mus musculus
MOUSE|MGI=MGI=2441854|UniProtKB=Q8BR27	Fam214b	Protein FAM214B;Fam214b;PTN000324515;orthologs	PROTEIN FAM214B (PTHR13199:SF12)		Mus musculus
MOUSE|MGI=MGI=1927550|UniProtKB=Q9CQW1	Ykt6	Synaptobrevin homolog YKT6;Ykt6;PTN000473907;orthologs	SYNAPTOBREVIN HOMOLOG YKT6 (PTHR45806:SF1)		Mus musculus
MOUSE|MGI=MGI=1934031|UniProtKB=Q2TBE6	Pi4k2a	Phosphatidylinositol 4-kinase type 2-alpha;Pi4k2a;PTN000305273;orthologs	PHOSPHATIDYLINOSITOL 4-KINASE TYPE 2-ALPHA (PTHR12865:SF7)	kinase(PC00137)	Mus musculus
MOUSE|MGI=MGI=1922813|UniProtKB=Q8BVN8	Dnali1	Axonemal dynein light intermediate polypeptide 1;Dnali1;PTN000323901;orthologs	AXONEMAL DYNEIN LIGHT INTERMEDIATE POLYPEPTIDE 1 (PTHR13183:SF0)	microtubule or microtubule-binding cytoskeletal protein(PC00157)	Mus musculus
MOUSE|MGI=MGI=1346831|UniProtKB=O08580	Esrra	Steroid hormone receptor ERR1;Esrra;PTN000639464;orthologs	STEROID HORMONE RECEPTOR ERR1 (PTHR48092:SF15)	C4 zinc finger nuclear receptor(PC00169)	Mus musculus
MOUSE|MGI=MGI=95620|UniProtKB=P63137	Gabrb2	Gamma-aminobutyric acid receptor subunit beta-2;Gabrb2;PTN000435157;orthologs	GAMMA-AMINOBUTYRIC ACID RECEPTOR SUBUNIT BETA-2 (PTHR18945:SF221)	ligand-gated ion channel(PC00141)	Mus musculus
MOUSE|MGI=MGI=894695|UniProtKB=P70419	Galnt3	Polypeptide N-acetylgalactosaminyltransferase 3;Galnt3;PTN000187312;orthologs	POLYPEPTIDE N-ACETYLGALACTOSAMINYLTRANSFERASE 3 (PTHR11675:SF33)	glycosyltransferase(PC00111)	Mus musculus
MOUSE|MGI=MGI=102774|UniProtKB=P31230	Aimp1	Aminoacyl tRNA synthase complex-interacting multifunctional protein 1;Aimp1;PTN000236367;orthologs	AMINOACYL TRNA SYNTHASE COMPLEX-INTERACTING MULTIFUNCTIONAL PROTEIN 1 (PTHR11586:SF46)	translational protein(PC00263)	Mus musculus
MOUSE|MGI=MGI=1925182|UniProtKB=A6X942	Sh2d4b	SH2 domain-containing protein 4B;Sh2d4b;PTN000373219;orthologs	SH2 DOMAIN-CONTAINING PROTEIN 4B (PTHR14388:SF7)	defense/immunity protein(PC00090)	Mus musculus
MOUSE|MGI=MGI=98664|UniProtKB=Q02858	Tek	Angiopoietin-1 receptor;Tek;PTN000698973;orthologs	ANGIOPOIETIN-1 RECEPTOR (PTHR24416:SF125)	transmembrane signal receptor(PC00197)	Mus musculus
MOUSE|MGI=MGI=1858195|UniProtKB=Q8VEK3	Hnrnpu	Heterogeneous nuclear ribonucleoprotein U;Hnrnpu;PTN000272607;orthologs	HETEROGENEOUS NUCLEAR RIBONUCLEOPROTEIN U (PTHR12381:SF11)		Mus musculus
MOUSE|MGI=MGI=1930751|UniProtKB=Q9JLV2	Trpc4ap	Short transient receptor potential channel 4-associated protein;Trpc4ap;PTN000787557;orthologs	SHORT TRANSIENT RECEPTOR POTENTIAL CHANNEL 4-ASSOCIATED PROTEIN (PTHR31743:SF1)	ubiquitin-protein ligase(PC00234)	Mus musculus
MOUSE|MGI=MGI=98788|UniProtKB=Q04750	Top1	DNA topoisomerase 1;Top1;PTN000033270;orthologs	DNA TOPOISOMERASE 1 (PTHR10290:SF5)	DNA topoisomerase(PC00017)	Mus musculus
MOUSE|MGI=MGI=2442356|UniProtKB=Q5SXY1	Specc1	Cytospin-B;Specc1;PTN000570787;orthologs	CYTOSPIN-B (PTHR23167:SF3)	scaffold/adaptor protein(PC00226)	Mus musculus
MOUSE|MGI=MGI=107816|UniProtKB=P70266	Pfkfb1	6-phosphofructo-2-kinase_fructose-2,6-bisphosphatase 1;Pfkfb1;PTN000064502;orthologs	6-PHOSPHOFRUCTO-2-KINASE_FRUCTOSE-2,6-BISPHOSPHATASE 1 (PTHR10606:SF15)	carbohydrate phosphatase(PC00066)	Mus musculus
MOUSE|MGI=MGI=2685330|UniProtKB=Q3UQ22	Ntn5	Netrin-5;Ntn5;PTN001633279;orthologs	NETRIN-5 (PTHR10574:SF262)	extracellular matrix protein(PC00102)	Mus musculus
MOUSE|MGI=MGI=1096863|UniProtKB=O55026	Entpd2	Ectonucleoside triphosphate diphosphohydrolase 2;Entpd2;PTN000207497;orthologs	ECTONUCLEOSIDE TRIPHOSPHATE DIPHOSPHOHYDROLASE 2 (PTHR11782:SF33)	nucleotide phosphatase(PC00173)	Mus musculus
MOUSE|MGI=MGI=1928268|UniProtKB=Q811J3	Ireb2	Iron-responsive element-binding protein 2;Ireb2;PTN000186721;orthologs	IRON-RESPONSIVE ELEMENT-BINDING PROTEIN 2 (PTHR11670:SF31)	RNA metabolism protein(PC00031)	Mus musculus
MOUSE|MGI=MGI=1918135|UniProtKB=Q8K2A7	Ints10	Integrator complex subunit 10;Ints10;PTN000411797;orthologs	INTEGRATOR COMPLEX SUBUNIT 10 (PTHR16055:SF2)		Mus musculus
MOUSE|MGI=MGI=103249|UniProtKB=P0DP28	Calm3	Calmodulin-3;Calm3;PTN000550179;orthologs	CALMODULIN-3 (PTHR23050:SF566)	calmodulin-related(PC00061)	Mus musculus
MOUSE|MGI=MGI=2684944|UniProtKB=Q3UR85	Myrf	Myelin regulatory factor;Myrf;PTN000315221;orthologs	MYELIN REGULATORY FACTOR (PTHR13029:SF16)		Mus musculus
MOUSE|MGI=MGI=2148020|UniProtKB=Q6PHN7	Tmem164	Transmembrane protein 164;Tmem164;PTN000468752;orthologs	TRANSMEMBRANE PROTEIN 164 (PTHR20948:SF2)		Mus musculus
MOUSE|MGI=MGI=1914582|UniProtKB=P62320	Snrpd3	Small nuclear ribonucleoprotein Sm D3;Snrpd3;PTN000596897;orthologs	SMALL NUCLEAR RIBONUCLEOPROTEIN SM D3 (PTHR23338:SF17)	RNA splicing factor(PC00148)	Mus musculus
MOUSE|MGI=MGI=1888971|UniProtKB=P63046	Sult4a1	Sulfotransferase 4A1;Sult4a1;PTN000207722;orthologs	SULFOTRANSFERASE 4A1 (PTHR11783:SF274)	transferase(PC00220)	Mus musculus
MOUSE|MGI=MGI=1333774|UniProtKB=Q9CPV3	Mrpl42	39S ribosomal protein L42, mitochondrial;Mrpl42;PTN000335531;orthologs	39S RIBOSOMAL PROTEIN L42, MITOCHONDRIAL (PTHR13450:SF4)	ribosomal protein(PC00202)	Mus musculus
MOUSE|MGI=MGI=98888|UniProtKB=P0CG49	Ubb	Polyubiquitin-B;Ubb;PTN000071642;orthologs	POLYUBIQUITIN-C (PTHR10666:SF494)		Mus musculus
MOUSE|MGI=MGI=88345|UniProtKB=P21855	Cd72	B-cell differentiation antigen CD72;Cd72;PTN000385627;orthologs	B-CELL DIFFERENTIATION ANTIGEN CD72 (PTHR15028:SF6)		Mus musculus
MOUSE|MGI=MGI=1921703|UniProtKB=Q9D439	Cfap53	Cilia- and flagella-associated protein 53;Cfap53;PTN000772177;orthologs	CILIA- AND FLAGELLA-ASSOCIATED PROTEIN 53 (PTHR31183:SF1)	structural protein(PC00211)	Mus musculus
MOUSE|MGI=MGI=1915749|UniProtKB=Q9D1H8	Mrpl53	39S ribosomal protein L53, mitochondrial;Mrpl53;PTN002131763;orthologs	39S RIBOSOMAL PROTEIN L53, MITOCHONDRIAL (PTHR33618:SF1)	ribosomal protein(PC00202)	Mus musculus
MOUSE|MGI=MGI=2447773|UniProtKB=Q8K2P2	Fam83a	Protein FAM83A;Fam83a;PTN000415307;orthologs	PROTEIN FAM83A (PTHR16181:SF20)		Mus musculus
MOUSE|MGI=MGI=2142062|UniProtKB=Q68FG3	Spty2d1	Protein SPT2 homolog;Spty2d1;PTN000505896;orthologs	PROTEIN SPT2 HOMOLOG (PTHR22691:SF8)	chromatin/chromatin-binding, or -regulatory protein(PC00077)	Mus musculus
MOUSE|MGI=MGI=97342|UniProtKB=P10493	Nid1	Nidogen-1;Nid1;PTN000056155;orthologs	NIDOGEN-1 (PTHR46513:SF6)	transmembrane signal receptor(PC00197)	Mus musculus
MOUSE|MGI=MGI=1328355|UniProtKB=P56695	Wfs1	Wolframin;Wfs1;PTN000318320;orthologs	WOLFRAMIN (PTHR13098:SF3)		Mus musculus
MOUSE|MGI=MGI=1923725|UniProtKB=B2RVY9	Tmem182	Transmembrane protein 182;Tmem182;PTN000782798;orthologs	TRANSMEMBRANE PROTEIN 182 (PTHR32012:SF0)		Mus musculus
MOUSE|MGI=MGI=1917627|UniProtKB=Q9D8K3	Derl3	Derlin-3;Derl3;PTN000109939;orthologs	DERLIN-3 (PTHR11009:SF4)	primary active transporter(PC00068)	Mus musculus
MOUSE|MGI=MGI=1919812|UniProtKB=Q9CZL5	Pcbd2	Pterin-4-alpha-carbinolamine dehydratase 2;Pcbd2;PTN000287927;orthologs	PTERIN-4-ALPHA-CARBINOLAMINE DEHYDRATASE 2 (PTHR12599:SF15)	dehydratase(PC00091)	Mus musculus
MOUSE|MGI=MGI=2137642|UniProtKB=Q91ZR2	Snx18	Sorting nexin-18;Snx18;PTN000058790;orthologs	SORTING NEXIN-18 (PTHR45827:SF4)	scaffold/adaptor protein(PC00226)	Mus musculus
MOUSE|MGI=MGI=2444777|UniProtKB=Q8C156	Ncaph	Condensin complex subunit 2;Ncaph;PTN000318735;orthologs	CONDENSIN COMPLEX SUBUNIT 2 (PTHR13108:SF9)		Mus musculus
MOUSE|MGI=MGI=2445096|UniProtKB=A2ATU0	Dhtkd1	2-oxoadipate dehydrogenase complex component E1;Dhtkd1;PTN000568231;orthologs	2-OXOADIPATE DEHYDROGENASE COMPLEX COMPONENT E1 (PTHR23152:SF4)	dehydrogenase(PC00092)	Mus musculus
MOUSE|MGI=MGI=2138994|UniProtKB=Q8R2R1	Pomt1	Protein O-mannosyl-transferase 1;Pomt1;PTN000006177;orthologs	PROTEIN O-MANNOSYL-TRANSFERASE 1 (PTHR10050:SF51)	transferase(PC00220)	Mus musculus
MOUSE|MGI=MGI=2139593|UniProtKB=Q8CGF6	Wdr47	WD repeat-containing protein 47;Wdr47;PTN000458551;orthologs	WD REPEAT-CONTAINING PROTEIN 47 (PTHR19863:SF5)		Mus musculus
MOUSE|MGI=MGI=1917678|UniProtKB=P59470	Polr3b	DNA-directed RNA polymerase III subunit RPC2;Polr3b;PTN000465898;orthologs	DNA-DIRECTED RNA POLYMERASE III SUBUNIT RPC2 (PTHR20856:SF8)	DNA-directed RNA polymerase(PC00019)	Mus musculus
MOUSE|MGI=MGI=104557|UniProtKB=P18654	Rps6ka3	Ribosomal protein S6 kinase alpha-3;Rps6ka3;PTN000683010;orthologs	RIBOSOMAL PROTEIN S6 KINASE ALPHA-3 (PTHR24351:SF58)	protein modifying enzyme(PC00260)	Mus musculus
MOUSE|MGI=MGI=3026615|UniProtKB=Q5I0W6	Mettl7a2	Methyltransferase-like 7A2;Mettl7a2;PTN001297694;orthologs	METHYLTRANSFERASE-LIKE 7A1-RELATED (PTHR45036:SF5)	methyltransferase(PC00155)	Mus musculus
MOUSE|MGI=MGI=97566|UniProtKB=Q9CYR6	Pgm3	Phosphoacetylglucosamine mutase;Pgm3;PTN000501664;orthologs	PHOSPHOACETYLGLUCOSAMINE MUTASE (PTHR45955:SF1)	mutase(PC00160)	Mus musculus
MOUSE|MGI=MGI=107184|UniProtKB=P80313	Cct7	T-complex protein 1 subunit eta;Cct7;PTN000143959;orthologs	T-COMPLEX PROTEIN 1 SUBUNIT ETA (PTHR11353:SF22)	chaperonin(PC00073)	Mus musculus
MOUSE|MGI=MGI=3042141|UniProtKB=Q922B6	Traf7	E3 ubiquitin-protein ligase TRAF7;Traf7;PTN000520369;orthologs	E3 UBIQUITIN-PROTEIN LIGASE TRAF7 (PTHR19848:SF8)		Mus musculus
MOUSE|MGI=MGI=2443451|UniProtKB=Q8BQM7	Smco3	Single-pass membrane and coiled-coil domain-containing protein 3;Smco3;PTN002186103;orthologs	SINGLE-PASS MEMBRANE AND COILED-COIL DOMAIN-CONTAINING PROTEIN 3 (PTHR35972:SF1)		Mus musculus
MOUSE|MGI=MGI=1923626|UniProtKB=Q8BUN9	Slc24a2	Sodium_potassium_calcium exchanger 2;Slc24a2;PTN000091131;orthologs	SODIUM_POTASSIUM_CALCIUM EXCHANGER 2 (PTHR10846:SF41)	secondary carrier transporter(PC00258)	Mus musculus
MOUSE|MGI=MGI=1926283|UniProtKB=Q9ESN3	Tmem8	Post-GPI attachment to proteins factor 6;Pgap6;PTN000371340;orthologs	POST-GPI ATTACHMENT TO PROTEINS FACTOR 6 (PTHR14319:SF7)	cell adhesion molecule(PC00069)	Mus musculus
MOUSE|MGI=MGI=2443239|UniProtKB=Q4VAA7	Snx33	Sorting nexin-33;Snx33;PTN000058772;orthologs	SORTING NEXIN-33 (PTHR45827:SF3)	scaffold/adaptor protein(PC00226)	Mus musculus
MOUSE|MGI=MGI=1918993|UniProtKB=Q9DBL7	Ppat,Coasy	Bifunctional coenzyme A synthase;Coasy;PTN000075356;orthologs	BIFUNCTIONAL COENZYME A SYNTHASE (PTHR10695:SF64)	kinase(PC00137)	Mus musculus
MOUSE|MGI=MGI=1915912|UniProtKB=Q920D7	Scgb3a1	Secretoglobin family 3A member 1;Scgb3a1;PTN002165936;orthologs	SECRETOGLOBIN FAMILY 3A MEMBER 1 (PTHR34829:SF1)		Mus musculus
MOUSE|MGI=MGI=2444671|UniProtKB=Q8BZF2	Nipal4	Magnesium transporter NIPA4;Nipal4;PTN000286412;orthologs	MAGNESIUM TRANSPORTER NIPA4 (PTHR12570:SF7)	secondary carrier transporter(PC00258)	Mus musculus
MOUSE|MGI=MGI=2136733|UniProtKB=Q5IXF8	Glp2r	Glucagon-like peptide 2 receptor;Glp2r;PTN000244455;orthologs	GLUCAGON-LIKE PEPTIDE 2 RECEPTOR (PTHR45620:SF23)	transmembrane signal receptor(PC00197)	Mus musculus
MOUSE|MGI=MGI=1858435|UniProtKB=Q3UFS4	Gpatch11	G patch domain-containing protein 11;Gpatch11;PTN000471228;orthologs	G PATCH DOMAIN-CONTAINING PROTEIN 11 (PTHR21032:SF0)		Mus musculus
MOUSE|MGI=MGI=893573|UniProtKB=Q80XD8	Prap1	Proline-rich acidic protein 1;Prap1;PTN002209203;orthologs	PROLINE-RICH ACIDIC PROTEIN 1 (PTHR37861:SF1)		Mus musculus
MOUSE|MGI=MGI=2137356|UniProtKB=Q99PP9	Trim16	Tripartite motif-containing protein 16;Trim16;PTN000646518;orthologs	TRIPARTITE MOTIF-CONTAINING PROTEIN 16-RELATED (PTHR25465:SF10)	ubiquitin-protein ligase(PC00234)	Mus musculus
MOUSE|MGI=MGI=87868|UniProtKB=Q07417	Acads	Short-chain specific acyl-CoA dehydrogenase, mitochondrial;Acads;PTN000097855;orthologs	SHORT-CHAIN SPECIFIC ACYL-COA DEHYDROGENASE, MITOCHONDRIAL (PTHR43884:SF42)	dehydrogenase(PC00092)	Mus musculus
MOUSE|MGI=MGI=2135604|UniProtKB=Q9JL60	Gmeb1	Glucocorticoid modulatory element-binding protein 1;Gmeb1;PTN000046013;orthologs	GLUCOCORTICOID MODULATORY ELEMENT-BINDING PROTEIN 1 (PTHR10417:SF3)		Mus musculus
MOUSE|MGI=MGI=88313|UniProtKB=P25322	Ccnd1	G1_S-specific cyclin-D1;Ccnd1;PTN000020344;orthologs	G1_S-SPECIFIC CYCLIN-D1 (PTHR10177:SF67)	kinase activator(PC00138)	Mus musculus
MOUSE|MGI=MGI=1353623|UniProtKB=P50636	Rnf19a	E3 ubiquitin-protein ligase RNF19A;Rnf19a;PTN000188706;orthologs	E3 UBIQUITIN-PROTEIN LIGASE RNF19A (PTHR11685:SF111)	ubiquitin-protein ligase(PC00234)	Mus musculus
MOUSE|MGI=MGI=1334203|UniProtKB=Q8CAE3	Kcnmb1	Calcium-activated potassium channel subunit beta-1;Kcnmb1;PTN000029352;orthologs	CALCIUM-ACTIVATED POTASSIUM CHANNEL SUBUNIT BETA-1 (PTHR10258:SF1)	voltage-gated ion channel(PC00241)	Mus musculus
MOUSE|MGI=MGI=2444269|UniProtKB=Q8BW56	Gtdc1	Glycosyltransferase-like domain-containing protein 1;Gtdc1;PTN000341141;orthologs	GLYCOSYLTRANSFERASE-LIKE DOMAIN-CONTAINING PROTEIN 1 (PTHR13615:SF3)	glycosyltransferase(PC00111)	Mus musculus
MOUSE|MGI=MGI=2147731|UniProtKB=Q8CFJ7	Slc25a45	Solute carrier family 25 member 45;Slc25a45;PTN000641512;orthologs	SOLUTE CARRIER FAMILY 25 MEMBER 45 (PTHR45624:SF6)	transporter(PC00227)	Mus musculus
MOUSE|MGI=MGI=1917328|UniProtKB=Q9D7Z3	Nol7	Nucleolar protein 7;Nol7;PTN000795268;orthologs	NUCLEOLAR PROTEIN 7 (PTHR32337:SF2)		Mus musculus
MOUSE|MGI=MGI=3609241|UniProtKB=D3YY23	Lonrf1	LON peptidase N-terminal domain and RING finger protein 1;Lonrf1;PTN000595852;orthologs	LON PEPTIDASE N-TERMINAL DOMAIN AND RING FINGER PROTEIN 1 (PTHR23327:SF4)	ubiquitin-protein ligase(PC00234)	Mus musculus
MOUSE|MGI=MGI=96693|UniProtKB=P19001	Krt19	Keratin, type I cytoskeletal 19;Krt19;PTN000580321;orthologs	KERATIN, TYPE I CYTOSKELETAL 19 (PTHR23239:SF14)	intermediate filament(PC00129)	Mus musculus
MOUSE|MGI=MGI=1913863|UniProtKB=Q9CXY9	Pigk	GPI-anchor transamidase;Pigk;PTN000243139;orthologs	GPI-ANCHOR TRANSAMIDASE (PTHR48067:SF1)		Mus musculus
MOUSE|MGI=MGI=95390|UniProtKB=P09066	En2	Homeobox protein engrailed-2;En2;PTN000678732;orthologs	HOMEOBOX PROTEIN ENGRAILED-2 (PTHR24341:SF5)	homeodomain transcription factor(PC00119)	Mus musculus
MOUSE|MGI=MGI=1861586|UniProtKB=Q9R0H5	Krt71	Keratin, type II cytoskeletal 71;Krt71;PTN000580940;orthologs	KERATIN, TYPE II CYTOSKELETAL 71 (PTHR45616:SF16)		Mus musculus
MOUSE|MGI=MGI=99216|UniProtKB=Q03146	Ddr1	Epithelial discoidin domain-containing receptor 1;Ddr1;PTN000699822;orthologs	EPITHELIAL DISCOIDIN DOMAIN-CONTAINING RECEPTOR 1 (PTHR24416:SF333)	transmembrane signal receptor(PC00197)	Mus musculus
MOUSE|MGI=MGI=1298209|UniProtKB=O70507	Hcn4	Potassium_sodium hyperpolarization-activated cyclic nucleotide-gated channel 4;Hcn4;PTN000025461;orthologs	POTASSIUM_SODIUM HYPERPOLARIZATION-ACTIVATED CYCLIC NUCLEOTIDE-GATED CHANNEL 4 (PTHR45689:SF4)	ion channel(PC00133)	Mus musculus
MOUSE|MGI=MGI=2385204|UniProtKB=Q8VCT9	Tesk2	Dual specificity testis-specific protein kinase 2;Tesk2;PTN000584221;orthologs	DUAL SPECIFICITY TESTIS-SPECIFIC PROTEIN KINASE 2 (PTHR46485:SF6)		Mus musculus
MOUSE|MGI=MGI=1861452|UniProtKB=Q9JJI6	Pigo	GPI ethanolamine phosphate transferase 3;Pigo;PTN000552933;orthologs	GPI ETHANOLAMINE PHOSPHATE TRANSFERASE 3 (PTHR23071:SF1)		Mus musculus
MOUSE|MGI=MGI=1855691|UniProtKB=Q9WTR2	Map3k6	Mitogen-activated protein kinase kinase kinase 6;Map3k6;PTN000684881;orthologs	MITOGEN-ACTIVATED PROTEIN KINASE KINASE KINASE 6 (PTHR11584:SF391)	non-receptor serine/threonine protein kinase(PC00167)	Mus musculus
MOUSE|MGI=MGI=2441890|UniProtKB=Q8BX79	Gpr21	Probable G-protein coupled receptor 21;Gpr21;PTN000665020;orthologs	G-PROTEIN COUPLED RECEPTOR 21-RELATED (PTHR24249:SF384)	G-protein coupled receptor(PC00021)	Mus musculus
MOUSE|MGI=MGI=1918180|UniProtKB=Q3UHX0	Nol8	Nucleolar protein 8;Nol8;PTN002552030;orthologs	NUCLEOLAR PROTEIN 8 (PTHR48029:SF1)		Mus musculus
MOUSE|MGI=MGI=2153041|UniProtKB=Q921C1	Gjc3	Gap junction gamma-3 protein;Gjc3;PTN000240493;orthologs	GAP JUNCTION GAMMA-3 PROTEIN (PTHR11984:SF56)	gap junction(PC00105)	Mus musculus
MOUSE|MGI=MGI=109266|UniProtKB=P11032	Gzma	Granzyme A;Gzma;PTN000668530;orthologs	GRANZYME A (PTHR24271:SF69)	serine protease(PC00203)	Mus musculus
MOUSE|MGI=MGI=2159437|UniProtKB=Q641K1	Agtpbp1	Cytosolic carboxypeptidase 1;Agtpbp1;PTN000298356;orthologs	CYTOSOLIC CARBOXYPEPTIDASE 1 (PTHR12756:SF24)	metalloprotease(PC00153)	Mus musculus
MOUSE|MGI=MGI=1346316|UniProtKB=O70460	Ccl19	C-C motif chemokine 19;Ccl19;PTN000245792;orthologs	C-C MOTIF CHEMOKINE 19 (PTHR12015:SF80)	cytokine(PC00083)	Mus musculus
MOUSE|MGI=MGI=1919352|UniProtKB=Q6NXK5	Dusp11	RNA_RNP complex-1-interacting phosphatase;Dusp11;PTN000042436;orthologs	RNA_RNP COMPLEX-1-INTERACTING PHOSPHATASE (PTHR10367:SF18)	mRNA capping factor(PC00145)	Mus musculus
MOUSE|MGI=MGI=2138811|UniProtKB=Q8CII2	Cdc123	Cell division cycle protein 123 homolog;Cdc123;PTN000393543;orthologs	CELL DIVISION CYCLE PROTEIN 123 HOMOLOG (PTHR15323:SF6)		Mus musculus
MOUSE|MGI=MGI=101805|UniProtKB=Q9Z1E4	Gys1	Glycogen [starch] synthase, muscle;Gys1;PTN000019752;orthologs	GLYCOGEN [STARCH] SYNTHASE, MUSCLE (PTHR10176:SF2)		Mus musculus
MOUSE|MGI=MGI=1921867|UniProtKB=Q920A5	Scpep1	Retinoid-inducible serine carboxypeptidase;Scpep1;PTN000210720;orthologs	RETINOID-INDUCIBLE SERINE CARBOXYPEPTIDASE (PTHR11802:SF3)	serine protease(PC00203)	Mus musculus
MOUSE|MGI=MGI=1922118|UniProtKB=Q4VAE3	Tmem65	Transmembrane protein 65;Tmem65;PTN000496218;orthologs	TRANSMEMBRANE PROTEIN 65 (PTHR21706:SF15)		Mus musculus
MOUSE|MGI=MGI=2153568|UniProtKB=Q8VI67	Sp7	Transcription factor Sp7;Sp7;PTN002354857;orthologs	TRANSCRIPTION FACTOR SP7 (PTHR23235:SF19)	C2H2 zinc finger transcription factor(PC00248)	Mus musculus
MOUSE|MGI=MGI=2443752|UniProtKB=Q059U7	Intu	Protein inturned;Intu;PTN000472328;orthologs	PROTEIN INTURNED (PTHR21082:SF4)		Mus musculus
MOUSE|MGI=MGI=106379|UniProtKB=Q99LF4	Rtcb	RNA-splicing ligase RtcB homolog;Rtcb;PTN000122139;orthologs	RNA-SPLICING LIGASE RTCB HOMOLOG (PTHR11118:SF1)		Mus musculus
MOUSE|MGI=MGI=1355275|UniProtKB=Q9QY61	Irx4	Iroquois-class homeodomain protein IRX-4;Irx4;PTN000130158;orthologs	IROQUOIS-CLASS HOMEODOMAIN PROTEIN IRX-4 (PTHR11211:SF16)	homeodomain transcription factor(PC00119)	Mus musculus
MOUSE|MGI=MGI=2135965|UniProtKB=Q91WJ0	Frs3	Fibroblast growth factor receptor substrate 3;Frs3;PTN000479475;orthologs	FIBROBLAST GROWTH FACTOR RECEPTOR SUBSTRATE 3 (PTHR21258:SF39)	scaffold/adaptor protein(PC00226)	Mus musculus
MOUSE|MGI=MGI=1915831|UniProtKB=Q9D1D4	Tmed10	Transmembrane emp24 domain-containing protein 10;Tmed10;PTN000516538;orthologs	TRANSMEMBRANE EMP24 DOMAIN-CONTAINING PROTEIN 10 (PTHR22811:SF184)	vesicle coat protein(PC00235)	Mus musculus
MOUSE|MGI=MGI=2448493|UniProtKB=Q80XH4	Wscd1	WSC domain-containing protein 1;Wscd1;PTN000446481;orthologs	WSC DOMAIN-CONTAINING PROTEIN 1 (PTHR45964:SF5)		Mus musculus
MOUSE|MGI=MGI=1924462|UniProtKB=Q6PEV3	Wipf2	WAS_WASL-interacting protein family member 2;Wipf2;;orthologs			Mus musculus
MOUSE|MGI=MGI=105968|UniProtKB=Q6PAM1	Txlna	Alpha-taxilin;Txlna;PTN000413895;orthologs	ALPHA-TAXILIN (PTHR16127:SF12)	membrane traffic protein(PC00150)	Mus musculus
MOUSE|MGI=MGI=106580|UniProtKB=Q9CWN7	Cnot11	CCR4-NOT transcription complex subunit 11;Cnot11;PTN000410081;orthologs	CCR4-NOT TRANSCRIPTION COMPLEX SUBUNIT 11 (PTHR15975:SF0)		Mus musculus
MOUSE|MGI=MGI=105108|UniProtKB=Q61043	Nin	Ninein;Nin;PTN000431651;orthologs	NINEIN (PTHR18905:SF11)		Mus musculus
MOUSE|MGI=MGI=3609239|UniProtKB=D3Z1Q2	Mrap2	Melanocortin-2 receptor accessory protein 2;Mrap2;PTN002010584;orthologs	MELANOCORTIN-2 RECEPTOR ACCESSORY PROTEIN 2 (PTHR28675:SF1)		Mus musculus
MOUSE|MGI=MGI=109561|UniProtKB=O35892	Sp100	Nuclear autoantigen Sp-100;Sp100;PTN000345914;orthologs	NUCLEAR AUTOANTIGEN SP-100 (PTHR46386:SF1)		Mus musculus
MOUSE|MGI=MGI=2441808|UniProtKB=Q6PFY9	Cdc14b	Dual specificity protein phosphatase CDC14B;Cdc14b;PTN000596992;orthologs	DUAL SPECIFICITY PROTEIN PHOSPHATASE CDC14B (PTHR23339:SF74)	protein phosphatase(PC00195)	Mus musculus
MOUSE|MGI=MGI=1929258|UniProtKB=Q9QXT8	Kcnip3	Calsenilin;Kcnip3;PTN000550781;orthologs	CALSENILIN (PTHR23055:SF165)	calmodulin-related(PC00061)	Mus musculus
MOUSE|MGI=MGI=97043|UniProtKB=P06801	Me1	NADP-dependent malic enzyme;Me1;PTN000601104;orthologs	NADP-DEPENDENT MALIC ENZYME (PTHR23406:SF17)	oxidoreductase(PC00176)	Mus musculus
MOUSE|MGI=MGI=894810|UniProtKB=P79457	Uty	Histone demethylase UTY;Uty;PTN000361215;orthologs	HISTONE DEMETHYLASE UTY (PTHR14017:SF25)	chromatin/chromatin-binding, or -regulatory protein(PC00077)	Mus musculus
MOUSE|MGI=MGI=1915427|UniProtKB=Q9D0P0	Ebpl	Emopamil-binding protein-like;Ebpl;PTN000368021;orthologs	EMOPAMIL-BINDING PROTEIN-LIKE (PTHR14207:SF1)	isomerase(PC00135)	Mus musculus
MOUSE|MGI=MGI=107376|UniProtKB=Q61474	Msi1	RNA-binding protein Musashi homolog 1;Msi1;PTN002366020;orthologs	RNA-BINDING PROTEIN MUSASHI HOMOLOG 1 (PTHR48032:SF3)		Mus musculus
MOUSE|MGI=MGI=1932697|UniProtKB=Q9JHS3	Lamtor2	Ragulator complex protein LAMTOR2;Lamtor2;PTN000330355;orthologs	RAGULATOR COMPLEX PROTEIN LAMTOR2 (PTHR13323:SF4)		Mus musculus
MOUSE|MGI=MGI=1913690|UniProtKB=Q99JP4	Cdc26	Anaphase-promoting complex subunit CDC26;Cdc26;PTN002005429;orthologs	ANAPHASE-PROMOTING COMPLEX SUBUNIT CDC26 (PTHR28579:SF1)		Mus musculus
MOUSE|MGI=MGI=1913275|UniProtKB=Q9JJT0	Rcl1	RNA 3'-terminal phosphate cyclase-like protein;Rcl1;PTN000120403;orthologs	RNA 3'-TERMINAL PHOSPHATE CYCLASE-LIKE PROTEIN (PTHR11096:SF1)	RNA metabolism protein(PC00031)	Mus musculus
MOUSE|MGI=MGI=2151886|UniProtKB=Q9ER97	Ngb	Neuroglobin;Ngb;PTN000531822;orthologs	NEUROGLOBIN (PTHR46458:SF19)	transporter(PC00227)	Mus musculus
MOUSE|MGI=MGI=104808|UniProtKB=Q61233	Lcp1	Plastin-2;Lcp1;PTN000462473;orthologs	PLASTIN-2 (PTHR19961:SF35)	non-motor actin binding protein(PC00165)	Mus musculus
MOUSE|MGI=MGI=2442985|UniProtKB=Q3UL36	Arglu1	Arginine and glutamate-rich protein 1;Arglu1;PTN000785635;orthologs	ARGININE AND GLUTAMATE-RICH PROTEIN 1 (PTHR31711:SF1)		Mus musculus
MOUSE|MGI=MGI=1890498|UniProtKB=Q99J21	Mcoln1	Mucolipin-1;Mcoln1;PTN000252630;orthologs	MUCOLIPIN-1 (PTHR12127:SF6)	ion channel(PC00133)	Mus musculus
MOUSE|MGI=MGI=98890|UniProtKB=Q02053	Uba1	Ubiquitin-like modifier-activating enzyme 1;Uba1;PTN000102441;orthologs	UBIQUITIN-LIKE MODIFIER-ACTIVATING ENZYME 1 (PTHR10953:SF155)	ubiquitin-protein ligase(PC00234)	Mus musculus
MOUSE|MGI=MGI=1858231|UniProtKB=Q9JLG4	Pkd2l2	Polycystic kidney disease 2-like 2 protein;Pkd2l2;PTN000093724;orthologs	POLYCYSTIC KIDNEY DISEASE 2-LIKE 2 PROTEIN (PTHR10877:SF47)	ion channel(PC00133)	Mus musculus
MOUSE|MGI=MGI=2664357|UniProtKB=Q7TSF1	Dsg1b	Desmoglein-1-beta;Dsg1b;PTN000615966;orthologs	DESMOGLEIN-1 (PTHR24025:SF9)	cadherin(PC00057)	Mus musculus
MOUSE|MGI=MGI=2446632|UniProtKB=Q8CJG0	Ago2	Protein argonaute-2;Ago2;PTN000527375;orthologs	PROTEIN ARGONAUTE-2 (PTHR22891:SF59)	translation initiation factor(PC00224)	Mus musculus
MOUSE|MGI=MGI=103181|UniProtKB=O09164	Sod3	Extracellular superoxide dismutase [Cu-Zn];Sod3;PTN000000178;orthologs	EXTRACELLULAR SUPEROXIDE DISMUTASE [CU-ZN] (PTHR10003:SF77)	oxidoreductase(PC00176)	Mus musculus
MOUSE|MGI=MGI=1298217|UniProtKB=O89098	Cst7	Cystatin-F;Cst7;PTN000151481;orthologs	CYSTATIN-F (PTHR47141:SF1)		Mus musculus
MOUSE|MGI=MGI=2384313|UniProtKB=Q91WM3	Rrp9	U3 small nucleolar RNA-interacting protein 2;Rrp9;PTN000458602;orthologs	U3 SMALL NUCLEOLAR RNA-INTERACTING PROTEIN 2 (PTHR19865:SF0)		Mus musculus
MOUSE|MGI=MGI=2386846|UniProtKB=Q8K442	Abca8a	ABC-type organic anion transporter ABCA8A;Abca8a;PTN000442526;orthologs	ABC-TYPE ORGANIC ANION TRANSPORTER ABCA8A (PTHR19229:SF186)	ATP-binding cassette (ABC) transporter(PC00003)	Mus musculus
MOUSE|MGI=MGI=2444114|UniProtKB=Q69ZB8	Zcchc2	Zinc finger CCHC domain-containing protein 2;Zcchc2;PTN000415759;orthologs	ZINC FINGER CCHC DOMAIN-CONTAINING PROTEIN 2 (PTHR46939:SF1)		Mus musculus
MOUSE|MGI=MGI=1918325|UniProtKB=Q80WS1	Rimklb	Beta-citrylglutamate synthase B;Rimklb;PTN000492663;orthologs	BETA-CITRYLGLUTAMATE SYNTHASE B (PTHR21621:SF5)	ribosomal protein(PC00202)	Mus musculus
MOUSE|MGI=MGI=97169|UniProtKB=Q03358	Msx2	Homeobox protein MSX-2;Msx2;PTN000678104;orthologs	HOMEOBOX PROTEIN MSX-2 (PTHR24338:SF10)	homeodomain transcription factor(PC00119)	Mus musculus
MOUSE|MGI=MGI=2444263|UniProtKB=Q8BTG3	Tcp11l1	T-complex protein 11-like protein 1;Tcp11l1;PTN000303073;orthologs	T-COMPLEX PROTEIN 11-LIKE PROTEIN 1 (PTHR12832:SF15)	microtubule or microtubule-binding cytoskeletal protein(PC00157)	Mus musculus
MOUSE|MGI=MGI=1921452|UniProtKB=Q71FD7	Fblim1	Filamin-binding LIM protein 1;Fblim1;PTN000654197;orthologs	FILAMIN-BINDING LIM PROTEIN 1 (PTHR24207:SF1)	kinase modulator(PC00140)	Mus musculus
MOUSE|MGI=MGI=95718|UniProtKB=P28229	Gjc1	Gap junction gamma-1 protein;Gjc1;PTN000240506;orthologs	GAP JUNCTION GAMMA-1 PROTEIN (PTHR11984:SF6)	gap junction(PC00105)	Mus musculus
MOUSE|MGI=MGI=96616|UniProtKB=P26011	Itgb7	Integrin beta-7;Itgb7;PTN000008900;orthologs	INTEGRIN BETA-7 (PTHR10082:SF36)	integrin(PC00126)	Mus musculus
MOUSE|MGI=MGI=1336878|UniProtKB=Q80UV9	Taf1	Transcription initiation factor TFIID subunit 1;Taf1;PTN000357002;orthologs	TRANSCRIPTION INITIATION FACTOR TFIID SUBUNIT 1 (PTHR13900:SF0)	general transcription factor(PC00259)	Mus musculus
MOUSE|MGI=MGI=1919785|UniProtKB=Q9CZS1	Aldh1b1	Aldehyde dehydrogenase X, mitochondrial;Aldh1b1;PTN000192845;orthologs	ALDEHYDE DEHYDROGENASE X, MITOCHONDRIAL (PTHR11699:SF207)	dehydrogenase(PC00092)	Mus musculus
MOUSE|MGI=MGI=1924105|UniProtKB=Q8BN82	Slc17a5	Sialin;Slc17a5;PTN000184475;orthologs	SIALIN (PTHR11662:SF432)	secondary carrier transporter(PC00258)	Mus musculus
MOUSE|MGI=MGI=1913431|UniProtKB=Q9CQS2	Nop10	H_ACA ribonucleoprotein complex subunit 3;Nop10;PTN000329705;orthologs	H_ACA RIBONUCLEOPROTEIN COMPLEX SUBUNIT 3 (PTHR13305:SF0)	RNA metabolism protein(PC00031)	Mus musculus
MOUSE|MGI=MGI=2441730|UniProtKB=Q8BHJ5	Tbl1xr1	F-box-like_WD repeat-containing protein TBL1XR1;Tbl1xr1;PTN000521119;orthologs	F-BOX-LIKE_WD REPEAT-CONTAINING PROTEIN TBL1XR1 (PTHR22846:SF40)		Mus musculus
MOUSE|MGI=MGI=108426|UniProtKB=Q60575	Kif1b	Kinesin-like protein KIF1B;Kif1b;PTN000648723;orthologs	KINESIN-LIKE PROTEIN KIF1B (PTHR24115:SF328)	microtubule binding motor protein(PC00156)	Mus musculus
MOUSE|MGI=MGI=95522|UniProtKB=P16092	Fgfr1	Fibroblast growth factor receptor 1;Fgfr1;PTN000699310;orthologs	FIBROBLAST GROWTH FACTOR RECEPTOR 1 (PTHR24416:SF131)	transmembrane signal receptor(PC00197)	Mus musculus
MOUSE|MGI=MGI=2136460|UniProtKB=Q8BH95	Echs1	Enoyl-CoA hydratase, mitochondrial;Echs1;PTN000235160;orthologs	ENOYL-COA HYDRATASE, MITOCHONDRIAL (PTHR11941:SF54)	hydratase(PC00120)	Mus musculus
MOUSE|MGI=MGI=1338026|UniProtKB=O88746	Tom1	Target of Myb protein 1;Tom1;PTN000355054;orthologs	TARGET OF MYB PROTEIN 1 (PTHR13856:SF32)		Mus musculus
MOUSE|MGI=MGI=104631|UniProtKB=E9Q6R7	Utrn	Utrophin;Utrn;PTN000748181;orthologs	UTROPHIN (PTHR12268:SF26)	ubiquitin-protein ligase(PC00234)	Mus musculus
MOUSE|MGI=MGI=2183453|UniProtKB=Q8K4R9	Dlgap5	Disks large-associated protein 5;Dlgap5;PTN000270020;orthologs	DISKS LARGE-ASSOCIATED PROTEIN 5 (PTHR12353:SF1)	scaffold/adaptor protein(PC00226)	Mus musculus
MOUSE|MGI=MGI=1915308|UniProtKB=Q9CXF7	Chd1l	Chromodomain-helicase-DNA-binding protein 1-like;Chd1l;PTN002245207;orthologs	CHROMODOMAIN-HELICASE-DNA-BINDING PROTEIN 1-LIKE (PTHR47157:SF1)	chromatin/chromatin-binding, or -regulatory protein(PC00077)	Mus musculus
MOUSE|MGI=MGI=1918367|UniProtKB=Q8BX09	Rbbp5	Retinoblastoma-binding protein 5;Rbbp5;PTN002542166;orthologs	RETINOBLASTOMA-BINDING PROTEIN 5 (PTHR44040:SF1)		Mus musculus
MOUSE|MGI=MGI=98834|UniProtKB=P02340	Trp53	Cellular tumor antigen p53;Tp53;PTN000154807;orthologs	CELLULAR TUMOR ANTIGEN P53 (PTHR11447:SF6)	P53-like transcription factor(PC00253)	Mus musculus
MOUSE|MGI=MGI=1923665|UniProtKB=Q0VAY3	Fam187b	Protein FAM187B;Fam187b;PTN001282469;orthologs	PROTEIN FAM187B (PTHR32178:SF8)	immunoglobulin superfamily cell adhesion molecule(PC00125)	Mus musculus
MOUSE|MGI=MGI=1921664|UniProtKB=Q9D483	Polr3c	DNA-directed RNA polymerase III subunit RPC3;Polr3c;PTN000310461;orthologs	DNA-DIRECTED RNA POLYMERASE III SUBUNIT RPC3 (PTHR12949:SF0)	DNA-directed RNA polymerase(PC00019)	Mus musculus
MOUSE|MGI=MGI=1354698|UniProtKB=Q9JMJ2	Fbxw4	F-box_WD repeat-containing protein 4;Fbxw4;PTN000372906;orthologs	F-BOX_WD REPEAT-CONTAINING PROTEIN 4 (PTHR14381:SF1)		Mus musculus
MOUSE|MGI=MGI=1298395|UniProtKB=O88852	Tspyl1	Testis-specific Y-encoded-like protein 1;Tspyl1;PTN000222146;orthologs	TESTIS-SPECIFIC Y-ENCODED-LIKE PROTEIN 1 (PTHR11875:SF64)	chromatin/chromatin-binding, or -regulatory protein(PC00077)	Mus musculus
MOUSE|MGI=MGI=1340046|UniProtKB=Q9R1V6	Adam22	Disintegrin and metalloproteinase domain-containing protein 22;Adam22;PTN000225253;orthologs	DISINTEGRIN AND METALLOPROTEINASE DOMAIN-CONTAINING PROTEIN 22 (PTHR11905:SF14)	metalloprotease(PC00153)	Mus musculus
MOUSE|MGI=MGI=1926555|UniProtKB=Q9ERE9	Mapk8ip2	C-Jun-amino-terminal kinase-interacting protein 2;Mapk8ip2;PTN000132604;orthologs	C-JUN-AMINO-TERMINAL KINASE-INTERACTING PROTEIN 2 (PTHR47437:SF2)		Mus musculus
MOUSE|MGI=MGI=2443016|UniProtKB=Q8BV66	Ifi44	Interferon-induced protein 44;Ifi44;PTN000789891;orthologs	INTERFERON-INDUCED PROTEIN 44 (PTHR14241:SF3)		Mus musculus
MOUSE|MGI=MGI=94917|UniProtKB=P31428	Mbd1,Dpep1	Dipeptidase 1;Dpep1;PTN000047820;orthologs	DIPEPTIDASE 1 (PTHR10443:SF38)	protease(PC00190)	Mus musculus
MOUSE|MGI=MGI=1924908|UniProtKB=Q3U829	Ap5z1	AP-5 complex subunit zeta-1;Ap5z1;PTN001385116;orthologs	AP-5 COMPLEX SUBUNIT ZETA-1 (PTHR46488:SF1)		Mus musculus
MOUSE|MGI=MGI=96692|UniProtKB=P05784	Krt18	Keratin, type I cytoskeletal 18;Krt18;PTN000580165;orthologs	KERATIN, TYPE I CYTOSKELETAL 18 (PTHR23239:SF349)	intermediate filament(PC00129)	Mus musculus
MOUSE|MGI=MGI=95861|UniProtKB=P15626	Gstm2	Glutathione S-transferase Mu 2;Gstm2;PTN000171219;orthologs	GLUTATHIONE S-TRANSFERASE MU 1 (PTHR11571:SF247)	transferase(PC00220)	Mus musculus
MOUSE|MGI=MGI=1920076|UniProtKB=Q80XP8	Fam76b	Protein FAM76B;Fam76b;PTN000524342;orthologs	PROTEIN FAM76B (PTHR46176:SF3)		Mus musculus
MOUSE|MGI=MGI=1913404|UniProtKB=Q9CQN6	Tmem14c	Transmembrane protein 14C;Tmem14c;PTN000292532;orthologs	TRANSMEMBRANE PROTEIN 14C-RELATED (PTHR12668:SF4)		Mus musculus
MOUSE|MGI=MGI=1929706|UniProtKB=Q99NF8	Ranbp17	Ran-binding protein 17;Ranbp17;PTN000287712;orthologs	RAN-BINDING PROTEIN 17 (PTHR12596:SF8)	transporter(PC00227)	Mus musculus
MOUSE|MGI=MGI=1298389|UniProtKB=Q9Z2H6	Clec4d	C-type lectin domain family 4 member D;Clec4d;PTN000515064;orthologs	C-TYPE LECTIN DOMAIN FAMILY 4 MEMBER D (PTHR22802:SF11)	membrane traffic protein(PC00150)	Mus musculus
MOUSE|MGI=MGI=1924785|UniProtKB=Q8BWS5	Gprin3	G protein-regulated inducer of neurite outgrowth 3;Gprin3;PTN000404263;orthologs	G PROTEIN-REGULATED INDUCER OF NEURITE OUTGROWTH 3 (PTHR15718:SF6)		Mus musculus
MOUSE|MGI=MGI=3026913|UniProtKB=Q24JP3	Fam178b	Protein FAM178B;Fam178b;PTN000411557;orthologs	PROTEIN FAM178B (PTHR16046:SF11)		Mus musculus
MOUSE|MGI=MGI=1352748|UniProtKB=Q9QX66	Dpf1	Zinc finger protein neuro-d4;Dpf1;;orthologs			Mus musculus
MOUSE|MGI=MGI=2450248|UniProtKB=Q9CPQ3	Tomm22	Mitochondrial import receptor subunit TOM22 homolog;Tomm22;PTN000281732;orthologs	MITOCHONDRIAL IMPORT RECEPTOR SUBUNIT TOM22 HOMOLOG (PTHR12504:SF0)	primary active transporter(PC00068)	Mus musculus
MOUSE|MGI=MGI=101925|UniProtKB=P08730	Krt13	Keratin, type I cytoskeletal 13;Krt13;PTN000581435;orthologs	KERATIN, TYPE I CYTOSKELETAL 13 (PTHR23239:SF121)	intermediate filament(PC00129)	Mus musculus
MOUSE|MGI=MGI=2140359|UniProtKB=Q3U145	Tmem64	Transmembrane protein 64;Tmem64;PTN000293433;orthologs	TRANSMEMBRANE PROTEIN 64 (PTHR46593:SF1)		Mus musculus
MOUSE|MGI=MGI=2180098|UniProtKB=Q9DBE0	Csad	Cysteine sulfinic acid decarboxylase;Csad;PTN000242770;orthologs	CYSTEINE SULFINIC ACID DECARBOXYLASE (PTHR45677:SF8)	decarboxylase(PC00089)	Mus musculus
MOUSE|MGI=MGI=1915205|UniProtKB=Q9CX34	Sugt1	Protein SGT1 homolog;Sugt1;PTN000528553;orthologs	PROTEIN SGT1 HOMOLOG (PTHR45862:SF1)		Mus musculus
MOUSE|MGI=MGI=1913484|UniProtKB=Q9CRA4	Msmo1	Methylsterol monooxygenase 1;Msmo1;PTN000221365;orthologs	LATHOSTEROL OXIDASE-RELATED (PTHR11863:SF226)	oxidase(PC00175)	Mus musculus
MOUSE|MGI=MGI=1278343|UniProtKB=O55126	Gbas	Protein NipSnap homolog 2;Nipsnap2;PTN000470736;orthologs	PROTEIN NIPSNAP HOMOLOG 2 (PTHR21017:SF14)		Mus musculus
MOUSE|MGI=MGI=1913647|UniProtKB=Q9CQC9	Sar1b	GTP-binding protein SAR1b;Sar1b;PTN000195106;orthologs	GTP-BINDING PROTEIN SAR1B (PTHR45684:SF20)		Mus musculus
MOUSE|MGI=MGI=2149820|UniProtKB=Q99J77	Nans	Sialic acid synthase;Nans;PTN000602299;orthologs	SIALIC ACID SYNTHASE (PTHR42966:SF1)	acetyltransferase(PC00038)	Mus musculus
MOUSE|MGI=MGI=1860084|UniProtKB=Q9WU63	Hebp2	Heme-binding protein 2;Hebp2;PTN000131677;orthologs	HEME-BINDING PROTEIN 2 (PTHR11220:SF70)		Mus musculus
MOUSE|MGI=MGI=106595|UniProtKB=Q9QUI1	Fam89b	Leucine repeat adapter protein 25;Fam89b;PTN000488359;orthologs	LEUCINE REPEAT ADAPTER PROTEIN 25 (PTHR46949:SF2)	scaffold/adaptor protein(PC00226)	Mus musculus
MOUSE|MGI=MGI=2177191|UniProtKB=Q80YW5	Bspry	B box and SPRY domain-containing protein;Bspry;PTN000646373;orthologs	B BOX AND SPRY DOMAIN-CONTAINING PROTEIN (PTHR24103:SF568)	ubiquitin-protein ligase(PC00234)	Mus musculus
MOUSE|MGI=MGI=1918525|UniProtKB=Q9D3S5	Noxred1	NADP-dependent oxidoreductase domain-containing protein 1;Noxred1;PTN000182193;orthologs	NADP-DEPENDENT OXIDOREDUCTASE DOMAIN-CONTAINING PROTEIN 1 (PTHR11645:SF58)	reductase(PC00198)	Mus musculus
MOUSE|MGI=MGI=1328314|UniProtKB=O89029	Matn4	Matrilin-4;Matn4;PTN000542728;orthologs	MATRILIN-4 (PTHR24020:SF14)	extracellular matrix structural protein(PC00103)	Mus musculus
MOUSE|MGI=MGI=97520|UniProtKB=Q05920	Pcx	Pyruvate carboxylase, mitochondrial;Pc;PTN000429443;orthologs	PYRUVATE CARBOXYLASE, MITOCHONDRIAL (PTHR43778:SF2)	ligase(PC00142)	Mus musculus
MOUSE|MGI=MGI=1344395|UniProtKB=B1AR17	Chd3	DNA helicase;Chd3;PTN000085044;orthologs	CHROMODOMAIN-HELICASE-DNA-BINDING PROTEIN 3 (PTHR45623:SF9)	chromatin/chromatin-binding, or -regulatory protein(PC00077)	Mus musculus
MOUSE|MGI=MGI=3609245|UniProtKB=F7BAB2	Tmem132b	Transmembrane protein 132B;Tmem132b;PTN001001767;orthologs	TRANSMEMBRANE PROTEIN 132B (PTHR13388:SF12)		Mus musculus
MOUSE|MGI=MGI=1916046|UniProtKB=Q8BM55	Tmem214	Transmembrane protein 214;Tmem214;PTN000335451;orthologs	TRANSMEMBRANE PROTEIN 214 (PTHR13448:SF0)		Mus musculus
MOUSE|MGI=MGI=1935169|UniProtKB=Q91XX8	Pcdhgb1	Protocadherin gamma B1;Pcdhgb1;PTN002370247;orthologs	PROTOCADHERIN GAMMA-B1 (PTHR24028:SF342)	cadherin(PC00057)	Mus musculus
MOUSE|MGI=MGI=1922869|UniProtKB=Q922E6	Fastkd2	FAST kinase domain-containing protein 2, mitochondrial;Fastkd2;PTN000477130;orthologs	FAST KINASE DOMAIN-CONTAINING PROTEIN 2, MITOCHONDRIAL (PTHR21228:SF1)	RNA processing factor(PC00147)	Mus musculus
MOUSE|MGI=MGI=1926178|UniProtKB=Q8BXQ2	Pigt	GPI transamidase component PIG-T;Pigt;PTN000311121;orthologs	GPI TRANSAMIDASE COMPONENT PIG-T (PTHR12959:SF11)		Mus musculus
MOUSE|MGI=MGI=1277218|UniProtKB=Q9D706	Rpap3	RNA polymerase II-associated protein 3;Rpap3;PTN000529332;orthologs	RNA POLYMERASE II-ASSOCIATED PROTEIN 3 (PTHR46423:SF1)		Mus musculus
MOUSE|MGI=MGI=1916396|UniProtKB=Q9D8T2	Gsdmd	Gasdermin-D;Gsdmd;PTN000419171;orthologs	GASDERMIN-D (PTHR16399:SF15)	transporter(PC00227)	Mus musculus
MOUSE|MGI=MGI=1931013|UniProtKB=Q9QZC8	Abhd1	Protein ABHD1;Abhd1;PTN001647429;orthologs	PROTEIN ABHD1 (PTHR10794:SF60)	serine protease(PC00203)	Mus musculus
MOUSE|MGI=MGI=1921451|UniProtKB=Q9CZ62	Cep97	Centrosomal protein of 97 kDa;Cep97;PTN000062973;orthologs	CENTROSOMAL PROTEIN OF 97 KDA (PTHR45973:SF2)	phosphatase modulator(PC00184)	Mus musculus
MOUSE|MGI=MGI=1891838|UniProtKB=Q9JKD9	Zbtb32	Zinc finger and BTB domain-containing protein 32;Zbtb32;PTN002395415;orthologs	ZINC FINGER AND BTB DOMAIN-CONTAINING PROTEIN 32 (PTHR24399:SF40)	C2H2 zinc finger transcription factor(PC00248)	Mus musculus
MOUSE|MGI=MGI=99210|UniProtKB=Q8BIS1	Zfp9	Zinc finger protein 9;Zfp9;PTN000692320;orthologs	ZINC FINGER PROTEIN 25 (PTHR24381:SF62)	C2H2 zinc finger transcription factor(PC00248)	Mus musculus
MOUSE|MGI=MGI=1916366|UniProtKB=A2AN08	Ubr4	E3 ubiquitin-protein ligase UBR4;Ubr4;PTN000497131;orthologs	E3 UBIQUITIN-PROTEIN LIGASE UBR4 (PTHR21725:SF1)	ubiquitin-protein ligase(PC00234)	Mus musculus
MOUSE|MGI=MGI=1860203|UniProtKB=Q9JHH5	Cxcl11	C-X-C motif chemokine 11;Cxcl11;PTN001303142;orthologs	C-X-C MOTIF CHEMOKINE 11 (PTHR12015:SF209)	cytokine(PC00083)	Mus musculus
MOUSE|MGI=MGI=1329012|UniProtKB=Q9Z0E8	Slc22a5	Solute carrier family 22 member 5;Slc22a5;PTN002782245;orthologs	SOLUTE CARRIER FAMILY 22 MEMBER 5 (PTHR24064:SF283)	secondary carrier transporter(PC00258)	Mus musculus
MOUSE|MGI=MGI=1197524|UniProtKB=O35954	Pitpnm1	Membrane-associated phosphatidylinositol transfer protein 1;Pitpnm1;PTN000069880;orthologs	MEMBRANE-ASSOCIATED PHOSPHATIDYLINOSITOL TRANSFER PROTEIN 1 (PTHR10658:SF40)	transporter(PC00227)	Mus musculus
MOUSE|MGI=MGI=101940|UniProtKB=Q61599	Arhgdib	Rho GDP-dissociation inhibitor 2;Arhgdib;PTN000104760;orthologs	RHO GDP-DISSOCIATION INHIBITOR 2 (PTHR10980:SF15)	G-protein modulator(PC00022)	Mus musculus
MOUSE|MGI=MGI=1917676|UniProtKB=G5E8A8	Tekt5	Tektin-5;Tekt5;PTN000462400;orthologs	TEKTIN-5 (PTHR19960:SF23)	non-motor microtubule binding protein(PC00166)	Mus musculus
MOUSE|MGI=MGI=2159621|UniProtKB=Q8BWN8	Acot4	Peroxisomal succinyl-coenzyme A thioesterase;Acot4;PTN000793358;orthologs	PEROXISOMAL SUCCINYL-COENZYME A THIOESTERASE (PTHR10824:SF6)	esterase(PC00097)	Mus musculus
MOUSE|MGI=MGI=2441856|UniProtKB=Q3UJB0	Sf3b2	Splicing factor 3b, subunit 2;Sf3b2;PTN000300141;orthologs	SPLICING FACTOR 3B SUBUNIT 2 (PTHR12785:SF6)	RNA splicing factor(PC00148)	Mus musculus
MOUSE|MGI=MGI=1923512|UniProtKB=Q3UWL8	Pfdn4	Prefoldin subunit 4;Pfdn4;PTN000473592;orthologs	PREFOLDIN SUBUNIT 4 (PTHR21100:SF9)		Mus musculus
MOUSE|MGI=MGI=2181178|UniProtKB=Q60764	Mkrn3	Probable E3 ubiquitin-protein ligase makorin-3;Mkrn3;PTN000131906;orthologs	E3 UBIQUITIN-PROTEIN LIGASE MAKORIN-3-RELATED (PTHR11224:SF38)	ubiquitin-protein ligase(PC00234)	Mus musculus
MOUSE|MGI=MGI=109257|UniProtKB=P97801	Smn1	Survival motor neuron protein;Smn1;PTN002299221;orthologs	SURVIVAL MOTOR NEURON PROTEIN (PTHR13681:SF27)	RNA splicing factor(PC00148)	Mus musculus
MOUSE|MGI=MGI=1923607|UniProtKB=Q9D0C4	Trmt5	tRNA (guanine(37)-N1)-methyltransferase;Trmt5;PTN000582749;orthologs	TRNA (GUANINE(37)-N1)-METHYLTRANSFERASE (PTHR23245:SF36)	RNA methyltransferase(PC00033)	Mus musculus
MOUSE|MGI=MGI=1914004|UniProtKB=P58462	Foxp1	Forkhead box protein P1;Foxp1;PTN000215112;orthologs	FORKHEAD BOX PROTEIN P1 (PTHR45796:SF3)	winged helix/forkhead transcription factor(PC00246)	Mus musculus
MOUSE|MGI=MGI=88155|UniProtKB=P54615	Bglap3	Osteocalcin-related protein;Bglap3;PTN000369525;orthologs	OSTEOCALCIN (PTHR14235:SF0)		Mus musculus
MOUSE|MGI=MGI=88590|UniProtKB=Q64429	Cyp1b1	Cytochrome P450 1B1;Cyp1b1;PTN000670298;orthologs	CYTOCHROME P450 1B1 (PTHR24299:SF11)	oxygenase(PC00177)	Mus musculus
MOUSE|MGI=MGI=1915026|UniProtKB=Q99KC8	Vwa5a	von Willebrand factor A domain-containing protein 5A;Vwa5a;PTN000037735;orthologs	VON WILLEBRAND FACTOR A DOMAIN-CONTAINING PROTEIN 5A (PTHR45737:SF3)		Mus musculus
MOUSE|MGI=MGI=1919053|UniProtKB=Q9DB41	Slc25a18	Mitochondrial glutamate carrier 2;Slc25a18;PTN000640326;orthologs	MITOCHONDRIAL GLUTAMATE CARRIER 2 (PTHR45678:SF11)	secondary carrier transporter(PC00258)	Mus musculus
MOUSE|MGI=MGI=1860085|UniProtKB=Q9JHN8	Stk19	Serine_threonine-protein kinase 19;Stk19;PTN000391723;orthologs	SERINE_THREONINE-PROTEIN KINASE 19 (PTHR15243:SF0)	non-receptor serine/threonine protein kinase(PC00167)	Mus musculus
MOUSE|MGI=MGI=1354910|UniProtKB=O35716	Socs1	Suppressor of cytokine signaling 1;Socs1;PTN000043918;orthologs	SUPPRESSOR OF CYTOKINE SIGNALING 1 (PTHR10155:SF4)	kinase modulator(PC00140)	Mus musculus
MOUSE|MGI=MGI=1916060|UniProtKB=Q7TPW1	Nexn	Nexilin;Nexn;PTN000539779;orthologs	NEXILIN (PTHR10075:SF52)	scaffold/adaptor protein(PC00226)	Mus musculus
MOUSE|MGI=MGI=2139309|UniProtKB=Q3V0G7	Garnl3	GTPase-activating Rap_Ran-GAP domain-like protein 3;Garnl3;PTN000403965;orthologs	GTPASE-ACTIVATING RAP_RAN-GAP DOMAIN-LIKE PROTEIN 3 (PTHR15711:SF62)	GTPase-activating protein(PC00257)	Mus musculus
MOUSE|MGI=MGI=104730|UniProtKB=Q3TTE0	Adam5	Disintegrin and metalloproteinase domain-containing protein 5;Adam5;PTN000224877;orthologs	DISINTEGRIN AND METALLOPROTEINASE DOMAIN-CONTAINING PROTEIN 5 (PTHR11905:SF28)	metalloprotease(PC00153)	Mus musculus
MOUSE|MGI=MGI=1919301|UniProtKB=Q9CSB4	Pard3b	Partitioning defective 3 homolog B;Pard3b;PTN000420530;orthologs	PARTITIONING DEFECTIVE 3 HOMOLOG B (PTHR16484:SF4)		Mus musculus
MOUSE|MGI=MGI=1933148|UniProtKB=Q99LJ2	Abtb1	Ankyrin repeat and BTB_POZ domain-containing protein 1;Abtb1;PTN000698421;orthologs	ANKYRIN REPEAT AND BTB_POZ DOMAIN-CONTAINING PROTEIN 1 (PTHR46231:SF1)		Mus musculus
MOUSE|MGI=MGI=2151224|UniProtKB=Q924C5	Alpk3	Alpha-protein kinase 3;Alpk3;PTN001069867;orthologs	ALPHA-PROTEIN KINASE 3 (PTHR47091:SF1)	non-receptor serine/threonine protein kinase(PC00167)	Mus musculus
MOUSE|MGI=MGI=88246|UniProtKB=P07356	Anxa2	Annexin A2;Anxa2;PTN000052635;orthologs	ANNEXIN A2-RELATED (PTHR10502:SF18)	calcium-binding protein(PC00060)	Mus musculus
MOUSE|MGI=MGI=1913994|UniProtKB=Q8C6E0	Cfap36	Cilia- and flagella-associated protein 36;Cfap36;PTN000488492;orthologs	CILIA- AND FLAGELLA-ASSOCIATED PROTEIN 36 (PTHR21532:SF0)	phosphodiesterase(PC00185)	Mus musculus
MOUSE|MGI=MGI=1350918|UniProtKB=O35103	Omd	Osteomodulin;Omd;PTN000689823;orthologs	OSTEOMODULIN (PTHR45712:SF3)		Mus musculus
MOUSE|MGI=MGI=2146198|UniProtKB=A3KMP2	Ttc38	Tetratricopeptide repeat protein 38;Ttc38;PTN000790746;orthologs	TETRATRICOPEPTIDE REPEAT PROTEIN 38 (PTHR16263:SF4)		Mus musculus
MOUSE|MGI=MGI=1913564|UniProtKB=Q9CYZ2	Tpd52l2	Tumor protein D54;Tpd52l2;PTN000448146;orthologs	TUMOR PROTEIN D54 (PTHR19307:SF13)		Mus musculus
MOUSE|MGI=MGI=1891435|UniProtKB=Q78IK2	Usmg5	ATP synthase membrane subunit K, mitochondrial;Atp5mk;PTN002145726;orthologs	ATP SYNTHASE MEMBRANE SUBUNIT K, MITOCHONDRIAL (PTHR34038:SF1)	ATP synthase(PC00002)	Mus musculus
MOUSE|MGI=MGI=3527792|UniProtKB=Q5Y5T2	Zdhhc18	Palmitoyltransferase ZDHHC18;Zdhhc18;PTN000525941;orthologs	PALMITOYLTRANSFERASE ZDHHC18 (PTHR22883:SF257)	protein modifying enzyme(PC00260)	Mus musculus
MOUSE|MGI=MGI=1918175|UniProtKB=Q8BI72	Cdkn2aip,Carf	CDKN2A-interacting protein;Cdkn2aip;PTN000414349;orthologs	CDKN2A-INTERACTING PROTEIN (PTHR16148:SF11)	DNA-binding transcription factor(PC00218)	Mus musculus
MOUSE|MGI=MGI=3041167|UniProtKB=Q8CGT6	Piwil4	Piwi-like protein 4;Piwil4;PTN000527567;orthologs	PIWI-LIKE PROTEIN 4 (PTHR22891:SF43)	translation initiation factor(PC00224)	Mus musculus
MOUSE|MGI=MGI=1913709|UniProtKB=Q9D1C3	Pyurf	Protein preY, mitochondrial;Pyurf;PTN002127297;orthologs	PROTEIN PREY, MITOCHONDRIAL (PTHR33505:SF4)		Mus musculus
MOUSE|MGI=MGI=96571|UniProtKB=Q04999	Inhbb	Inhibin beta B chain;Inhbb;PTN000218182;orthologs	INHIBIN BETA B CHAIN (PTHR11848:SF29)	growth factor(PC00112)	Mus musculus
MOUSE|MGI=MGI=104878|UniProtKB=Q9DBC7	Prkar1a	cAMP-dependent protein kinase type I-alpha regulatory subunit;Prkar1a;PTN000180702;orthologs	CAMP-DEPENDENT PROTEIN KINASE TYPE I-ALPHA REGULATORY SUBUNIT (PTHR11635:SF129)	kinase modulator(PC00140)	Mus musculus
MOUSE|MGI=MGI=2443535|UniProtKB=A2AED3	Fndc7	Fibronectin type III domain-containing protein 7;Fndc7;PTN000441235;orthologs	FIBRONECTIN TYPE III DOMAIN-CONTAINING PROTEIN 7 (PTHR47135:SF1)		Mus musculus
MOUSE|MGI=MGI=2446510|UniProtKB=A0A0B4J1G4	Il17d	Interleukin 17D;Il17d;;orthologs			Mus musculus
MOUSE|MGI=MGI=1353657|UniProtKB=O88842	Fgd3	FYVE, RhoGEF and PH domain-containing protein 3;Fgd3;PTN000292901;orthologs	FYVE, RHOGEF AND PH DOMAIN-CONTAINING PROTEIN 3 (PTHR12673:SF14)	guanyl-nucleotide exchange factor(PC00113)	Mus musculus
MOUSE|MGI=MGI=108398|UniProtKB=O08609	Mlx	Max-like protein X;Mlx;PTN000405198;orthologs	MAX-LIKE PROTEIN X (PTHR10328:SF13)	basic helix-loop-helix transcription factor(PC00055)	Mus musculus
MOUSE|MGI=MGI=2651573|UniProtKB=P50586	Tub	Tubby protein;Tub;PTN000421442;orthologs	TUBBY PROTEIN HOMOLOG (PTHR16517:SF20)	scaffold/adaptor protein(PC00226)	Mus musculus
MOUSE|MGI=MGI=1201403|UniProtKB=O35118	Gfra3	GDNF family receptor alpha-3;Gfra3;PTN000796170;orthologs	GDNF FAMILY RECEPTOR ALPHA-3 (PTHR10269:SF15)	transmembrane signal receptor(PC00197)	Mus musculus
MOUSE|MGI=MGI=87889|UniProtKB=Q2MKA5	Chrna5	Neuronal acetylcholine receptor subunit alpha-5;Chrna5;PTN000436170;orthologs	NEURONAL ACETYLCHOLINE RECEPTOR SUBUNIT ALPHA-5 (PTHR18945:SF76)	ligand-gated ion channel(PC00141)	Mus musculus
MOUSE|MGI=MGI=1329014|UniProtKB=P70297	Stam	Signal transducing adapter molecule 1;Stam;PTN000354798;orthologs	SIGNAL TRANSDUCING ADAPTER MOLECULE 1 (PTHR45929:SF2)	scaffold/adaptor protein(PC00226)	Mus musculus
MOUSE|MGI=MGI=2684894|UniProtKB=B1AV60	Nhs	NHS actin-remodeling regulator;Nhs;PTN000548341;orthologs	NANCE-HORAN SYNDROME PROTEIN (PTHR23039:SF5)		Mus musculus
MOUSE|MGI=MGI=2442035|UniProtKB=P56384	Atp5g3	ATP synthase F(0) complex subunit C3, mitochondrial;Atp5mc3;PTN000003298;orthologs	ATP SYNTHASE F(0) COMPLEX SUBUNIT C1, MITOCHONDRIAL (PTHR10031:SF32)	ATP synthase(PC00002)	Mus musculus
MOUSE|MGI=MGI=1913887|UniProtKB=Q8R3W5	Tsen15	tRNA-splicing endonuclease subunit Sen15;Tsen15;PTN002005617;orthologs	TRNA-SPLICING ENDONUCLEASE SUBUNIT SEN15 (PTHR28582:SF1)		Mus musculus
MOUSE|MGI=MGI=1920086|UniProtKB=H7BX60	Pot1b	Protection of telomeres protein 1;Pot1b;PTN000376549;orthologs	PROTECTION OF TELOMERES PROTEIN 1 (PTHR14513:SF1)	DNA metabolism protein(PC00009)	Mus musculus
MOUSE|MGI=MGI=2442484|UniProtKB=Q3TEL6	Rnf157	E3 ubiquitin ligase Rnf157;Rnf157;PTN000543128;orthologs	E3 UBIQUITIN LIGASE RNF157 (PTHR22996:SF1)	ubiquitin-protein ligase(PC00234)	Mus musculus
MOUSE|MGI=MGI=1928469|UniProtKB=Q9QXN3	Trip4	Activating signal cointegrator 1;Trip4;PTN000311368;orthologs	ACTIVATING SIGNAL COINTEGRATOR 1 (PTHR12963:SF4)	transcription cofactor(PC00217)	Mus musculus
MOUSE|MGI=MGI=1095414|UniProtKB=Q9R100	Cdh17	Cadherin-17;Cdh17;PTN000616318;orthologs	CADHERIN-17 (PTHR24027:SF419)	cadherin(PC00057)	Mus musculus
MOUSE|MGI=MGI=104579|UniProtKB=Q60837	Il12rb1	Interleukin-12 receptor subunit beta-1;Il12rb1;PTN000424081;orthologs	INTERLEUKIN-12 RECEPTOR SUBUNIT BETA-1 (PTHR23036:SF51)	transmembrane signal receptor(PC00197)	Mus musculus
MOUSE|MGI=MGI=2387153|UniProtKB=Q8K4P1	Npb	Neuropeptide B;Npb;PTN002004395;orthologs	NEUROPEPTIDE B (PTHR28553:SF1)		Mus musculus
MOUSE|MGI=MGI=2675617|UniProtKB=Q7TQ07	Poln	DNA polymerase nu;Poln;PTN000015282;orthologs	DNA POLYMERASE NU (PTHR10133:SF63)	DNA-directed DNA polymerase(PC00018)	Mus musculus
MOUSE|MGI=MGI=108077|UniProtKB=P97300	Nptn	Neuroplastin;Nptn;PTN000008514;orthologs	NEUROPLASTIN (PTHR10075:SF105)	scaffold/adaptor protein(PC00226)	Mus musculus
MOUSE|MGI=MGI=1890394|UniProtKB=Q80VM7	Ankrd24	Ankyrin repeat domain-containing protein 24;Ankrd24;PTN000653625;orthologs	ANKYRIN REPEAT DOMAIN-CONTAINING PROTEIN 24 (PTHR24173:SF16)	scaffold/adaptor protein(PC00226)	Mus musculus
MOUSE|MGI=MGI=1919159|UniProtKB=Q9D786	Haus5	HAUS augmin-like complex subunit 5;Haus5;PTN002005906;orthologs	HAUS AUGMIN-LIKE COMPLEX SUBUNIT 5 (PTHR28588:SF1)		Mus musculus
MOUSE|MGI=MGI=1860511|UniProtKB=Q9DBX7	Heyl	Hairy_enhancer-of-split related with YRPW motif-like protein;Heyl;PTN000105727;orthologs	HAIRY_ENHANCER-OF-SPLIT RELATED WITH YRPW MOTIF-LIKE PROTEIN (PTHR10985:SF79)	basic helix-loop-helix transcription factor(PC00055)	Mus musculus
MOUSE|MGI=MGI=2137670|UniProtKB=Q9JKB3	Ybx3	Y-box-binding protein 3;Ybx3;PTN000166543;orthologs	Y-BOX-BINDING PROTEIN 3 (PTHR11544:SF14)		Mus musculus
MOUSE|MGI=MGI=95610|UniProtKB=Q00422	Gabpa	GA-binding protein alpha chain;Gabpa;PTN000219129;orthologs	GA-BINDING PROTEIN ALPHA CHAIN (PTHR11849:SF195)	winged helix/forkhead transcription factor(PC00246)	Mus musculus
MOUSE|MGI=MGI=1202069|UniProtKB=O35207	Cdk2ap1	Cyclin-dependent kinase 2-associated protein 1;Cdk2ap1;PTN000504096;orthologs	CYCLIN-DEPENDENT KINASE 2-ASSOCIATED PROTEIN 1 (PTHR22607:SF2)	kinase inhibitor(PC00139)	Mus musculus
MOUSE|MGI=MGI=1920497|UniProtKB=Q9DAT2	Mrgbp	MRG_MORF4L-binding protein;Mrgbp;PTN000339946;orthologs	MRG_MORF4L-BINDING PROTEIN (PTHR13581:SF5)		Mus musculus
MOUSE|MGI=MGI=1330858|UniProtKB=O88951	Lin7b	Protein lin-7 homolog B;Lin7b;PTN000362522;orthologs	PROTEIN LIN-7 HOMOLOG B (PTHR14063:SF7)	cell junction protein(PC00070)	Mus musculus
MOUSE|MGI=MGI=1913894|UniProtKB=Q8C7R4	Uba6	Ubiquitin-like modifier-activating enzyme 6;Uba6;PTN000102518;orthologs	UBIQUITIN-LIKE MODIFIER-ACTIVATING ENZYME 6 (PTHR10953:SF186)	ubiquitin-protein ligase(PC00234)	Mus musculus
MOUSE|MGI=MGI=1344381|UniProtKB=O54946	Dnajb6	DnaJ homolog subfamily B member 6;Dnajb6;PTN000636729;orthologs	DNAJ HOMOLOG SUBFAMILY B MEMBER 6 (PTHR43948:SF6)	chaperone(PC00072)	Mus musculus
MOUSE|MGI=MGI=1915402|UniProtKB=Q9CVI2	Fam133b	Protein FAM133B;Fam133b;PTN000524695;orthologs	PROTEIN FAM133B (PTHR31911:SF3)	RNA metabolism protein(PC00031)	Mus musculus
MOUSE|MGI=MGI=1919163|UniProtKB=Q9D709	Tmem79	Transmembrane protein 79;Tmem79;PTN000772031;orthologs	TRANSMEMBRANE PROTEIN 79 (PTHR31004:SF1)		Mus musculus
MOUSE|MGI=MGI=1924238|UniProtKB=Q8VCH7	Rdh10	Retinol dehydrogenase 10;Rdh10;PTN000672139;orthologs	RETINOL DEHYDROGENASE 10 (PTHR24322:SF736)	dehydrogenase(PC00092)	Mus musculus
MOUSE|MGI=MGI=1349429|UniProtKB=Q9D385	Arl2bp	ADP-ribosylation factor-like protein 2-binding protein;Arl2bp;PTN000398000;orthologs	ADP-RIBOSYLATION FACTOR-LIKE PROTEIN 2-BINDING PROTEIN (PTHR15487:SF4)		Mus musculus
MOUSE|MGI=MGI=88342|UniProtKB=P31996	Cd68	Macrosialin;Cd68;PTN000161714;orthologs	MACROSIALIN (PTHR11506:SF2)	membrane trafficking regulatory protein(PC00151)	Mus musculus
MOUSE|MGI=MGI=107374|UniProtKB=P70314	Pitx1	Pituitary homeobox 1;Pitx1;PTN000676481;orthologs	PITUITARY HOMEOBOX 1 (PTHR45882:SF1)	homeodomain transcription factor(PC00119)	Mus musculus
MOUSE|MGI=MGI=104627|UniProtKB=Q91ZU6	Dst	Dystonin;Dst;PTN000747959;orthologs	DYSTONIN (PTHR23169:SF24)	intermediate filament binding protein(PC00130)	Mus musculus
MOUSE|MGI=MGI=107750|UniProtKB=O88487	Dync1i2	Cytoplasmic dynein 1 intermediate chain 2;Dync1i2;PTN000277867;orthologs	CYTOPLASMIC DYNEIN 1 INTERMEDIATE CHAIN 2 (PTHR12442:SF37)	microtubule or microtubule-binding cytoskeletal protein(PC00157)	Mus musculus
MOUSE|MGI=MGI=96556|UniProtKB=P07750	Il4	Interleukin-4;Il4;PTN000156017;orthologs	INTERLEUKIN-4 (PTHR47401:SF1)	interleukin superfamily(PC00128)	Mus musculus
MOUSE|MGI=MGI=1915344|UniProtKB=Q6PDG5	Smarcc2	SWI_SNF complex subunit SMARCC2;Smarcc2;PTN000301292;orthologs	SWI_SNF COMPLEX SUBUNIT SMARCC2 (PTHR12802:SF105)	chromatin/chromatin-binding, or -regulatory protein(PC00077)	Mus musculus
MOUSE|MGI=MGI=1099787|UniProtKB=P56501	Ucp3	Mitochondrial uncoupling protein 3;Ucp3;PTN000642222;orthologs	MITOCHONDRIAL UNCOUPLING PROTEIN 3 (PTHR45618:SF2)	secondary carrier transporter(PC00258)	Mus musculus
MOUSE|MGI=MGI=1914090|UniProtKB=Q9CR39	Wdr45b	WD repeat domain phosphoinositide-interacting protein 3;Wdr45b;PTN000132294;orthologs	WD REPEAT DOMAIN PHOSPHOINOSITIDE-INTERACTING PROTEIN 3 (PTHR11227:SF18)	scaffold/adaptor protein(PC00226)	Mus musculus
MOUSE|MGI=MGI=1891689|UniProtKB=Q9QZB9	Dctn5	Dynactin subunit 5;Dctn5;PTN000316703;orthologs	DYNACTIN SUBUNIT 5 (PTHR46126:SF1)	microtubule binding motor protein(PC00156)	Mus musculus
MOUSE|MGI=MGI=104736|UniProtKB=P97366	Evi5	Ecotropic viral integration site 5 protein;Evi5;PTN000537713;orthologs	ECOTROPIC VIRAL INTEGRATION SITE 5 PROTEIN HOMOLOG (PTHR22957:SF679)	GTPase-activating protein(PC00257)	Mus musculus
MOUSE|MGI=MGI=2443223|UniProtKB=Q8BG92	Clvs2	Clavesin-2;Clvs2;PTN000019411;orthologs	CLAVESIN-2 (PTHR10174:SF73)	transfer/carrier protein(PC00219)	Mus musculus
MOUSE|MGI=MGI=99185|UniProtKB=B1B1D3	Zfp40	Zinc finger protein 40;Zfp40;PTN000695532;orthologs	ZINC FINGER PROTEIN 40-RELATED (PTHR24376:SF50)	C2H2 zinc finger transcription factor(PC00248)	Mus musculus
MOUSE|MGI=MGI=1919722|UniProtKB=Q3U9N9	Slc16a10	Monocarboxylate transporter 10;Slc16a10;PTN000145305;orthologs	MONOCARBOXYLATE TRANSPORTER 10 (PTHR11360:SF119)	transporter(PC00227)	Mus musculus
MOUSE|MGI=MGI=109132|UniProtKB=Q61548	Snap91	Clathrin coat assembly protein AP180;Snap91;PTN000536715;orthologs	CLATHRIN COAT ASSEMBLY PROTEIN AP180 (PTHR22951:SF4)	vesicle coat protein(PC00235)	Mus musculus
MOUSE|MGI=MGI=2144822|UniProtKB=A0JNU3	Aspg	60 kDa lysophospholipase;Aspg;PTN000194606;orthologs	60 KDA LYSOPHOSPHOLIPASE (PTHR11707:SF28)		Mus musculus
MOUSE|MGI=MGI=1919182|UniProtKB=Q3V1F8	Ephx3	Epoxide hydrolase 3;Ephx3;PTN000106454;orthologs	EPOXIDE HYDROLASE 3 (PTHR43329:SF10)	hydrolase(PC00121)	Mus musculus
MOUSE|MGI=MGI=1919268|UniProtKB=Q9DB70	Fundc1	FUN14 domain-containing protein 1;Fundc1;PTN000482239;orthologs	FUN14 DOMAIN-CONTAINING PROTEIN 1 (PTHR21346:SF2)		Mus musculus
MOUSE|MGI=MGI=1916279|UniProtKB=Q9DB10	Smdt1	Essential MCU regulator, mitochondrial;Smdt1;PTN002141665;orthologs	ESSENTIAL MCU REGULATOR, MITOCHONDRIAL (PTHR33904:SF1)		Mus musculus
MOUSE|MGI=MGI=1915138|UniProtKB=Q9CQG9	Tmem100	Transmembrane protein 100;Tmem100;PTN000785366;orthologs	TRANSMEMBRANE PROTEIN 100 (PTHR16100:SF5)		Mus musculus
MOUSE|MGI=MGI=1315205|UniProtKB=Q9R1B9	Slit2	Slit homolog 2 protein;Slit2;PTN000690526;orthologs	SLIT HOMOLOG 2 PROTEIN (PTHR45836:SF2)		Mus musculus
MOUSE|MGI=MGI=1919849|UniProtKB=Q921X9	Pdia5	Protein disulfide-isomerase A5;Pdia5;PTN000432832;orthologs	PROTEIN DISULFIDE-ISOMERASE A5 (PTHR45672:SF2)	chaperone(PC00072)	Mus musculus
MOUSE|MGI=MGI=1352494|UniProtKB=P35385	Hspb7	Heat shock protein beta-7;Hspb7;PTN000163148;orthologs	HEAT SHOCK PROTEIN BETA-7 (PTHR46907:SF2)		Mus musculus
MOUSE|MGI=MGI=87890|UniProtKB=P09690	Chrnb1	Acetylcholine receptor subunit beta;Chrnb1;PTN000436012;orthologs	ACETYLCHOLINE RECEPTOR SUBUNIT BETA (PTHR18945:SF477)	ligand-gated ion channel(PC00141)	Mus musculus
MOUSE|MGI=MGI=1333806|UniProtKB=P56394	Cox17	Cytochrome c oxidase copper chaperone;Cox17;PTN000423154;orthologs	CYTOCHROME C OXIDASE COPPER CHAPERONE (PTHR16719:SF0)	chaperone(PC00072)	Mus musculus
MOUSE|MGI=MGI=1330810|UniProtKB=O88898	Trp63	Tumor protein 63;Tp63;PTN000154852;orthologs	TUMOR PROTEIN 63 (PTHR11447:SF8)	P53-like transcription factor(PC00253)	Mus musculus
MOUSE|MGI=MGI=1922745|UniProtKB=Q9DAI9	Morn5	MORN repeat-containing protein 5;Morn5;PTN000556426;orthologs	MORN REPEAT-CONTAINING PROTEIN 5 (PTHR46437:SF1)		Mus musculus
MOUSE|MGI=MGI=2685281|UniProtKB=A2A7Z8	Aadacl3	Arylacetamide deacetylase-like 3;Aadacl3;PTN000546152;orthologs	ARYLACETAMIDE DEACETYLASE-LIKE 3 (PTHR23024:SF115)	deacetylase(PC00087)	Mus musculus
MOUSE|MGI=MGI=1353435|UniProtKB=Q60584	Fbxw2	F-box_WD repeat-containing protein 2;Fbxw2;PTN002336698;orthologs	F-BOX_WD REPEAT-CONTAINING PROTEIN 2 (PTHR44436:SF1)		Mus musculus
MOUSE|MGI=MGI=1933209|UniProtKB=P58749	Tm6sf1	Transmembrane 6 superfamily member 1;Tm6sf1;PTN000791030;orthologs	TRANSMEMBRANE 6 SUPERFAMILY MEMBER 1 (PTHR14568:SF10)		Mus musculus
MOUSE|MGI=MGI=105384|UniProtKB=P63017	Hspa8	Heat shock cognate 71 kDa protein;Hspa8;PTN000453071;orthologs	HEAT SHOCK COGNATE 71 KDA PROTEIN (PTHR19375:SF379)	Hsp70 family chaperone(PC00027)	Mus musculus
MOUSE|MGI=MGI=2142433|UniProtKB=D3YXK1	Samd1	Sterile alpha motif domain-containing protein 1;Samd1;PTN000261947;orthologs	STERILE ALPHA MOTIF DOMAIN-CONTAINING PROTEIN 1 (PTHR36292:SF2)		Mus musculus
MOUSE|MGI=MGI=2179202|UniProtKB=Q8R2I5	Defb15	Beta-defensin 15;Defb15;;orthologs			Mus musculus
MOUSE|MGI=MGI=1097712|UniProtKB=O35604	Npc1	NPC intracellular cholesterol transporter 1;Npc1;PTN000084017;orthologs	NPC INTRACELLULAR CHOLESTEROL TRANSPORTER 1 (PTHR45727:SF2)		Mus musculus
MOUSE|MGI=MGI=107427|UniProtKB=Q61701	Elavl4	ELAV-like protein 4;Elavl4;PTN002365274;orthologs	ELAV-LIKE PROTEIN 4 (PTHR10352:SF9)	translation initiation factor(PC00224)	Mus musculus
MOUSE|MGI=MGI=2138080|UniProtKB=Q8BTT6	Diexf	U3 small nucleolar RNA-associated protein 25 homolog;Utp25;PTN000309533;orthologs	U3 SMALL NUCLEOLAR RNA-ASSOCIATED PROTEIN 25 HOMOLOG (PTHR12933:SF0)	RNA metabolism protein(PC00031)	Mus musculus
MOUSE|MGI=MGI=2137353|UniProtKB=Q923T7	Trim7	E3 ubiquitin-protein ligase TRIM7;Trim7;PTN000646994;orthologs	E3 UBIQUITIN-PROTEIN LIGASE TRIM7 (PTHR24103:SF689)	ubiquitin-protein ligase(PC00234)	Mus musculus
MOUSE|MGI=MGI=1922873|UniProtKB=Q3TUU5	Tex30	Testis-expressed protein 30;Tex30;PTN000320027;orthologs	TESTIS-EXPRESSED PROTEIN 30 (PTHR13136:SF11)		Mus musculus
MOUSE|MGI=MGI=1346335|UniProtKB=Q922G7	Tekt2	Tektin-2;Tekt2;PTN000462320;orthologs	TEKTIN-2 (PTHR19960:SF7)	non-motor microtubule binding protein(PC00166)	Mus musculus
MOUSE|MGI=MGI=1202882|UniProtKB=Q8CF94	Rhd	Blood group Rh(D) polypeptide;Rhd;PTN000223146;orthologs	BLOOD GROUP RH(CE) POLYPEPTIDE-RELATED (PTHR11730:SF43)	primary active transporter(PC00068)	Mus musculus
MOUSE|MGI=MGI=96429|UniProtKB=P0DOV2	Ifi204	Interferon-activable protein 204;Ifi204;PTN000258227;orthologs	PYRIN AND HIN DOMAIN-CONTAINING PROTEIN 1 (PTHR12200:SF25)	DNA-binding transcription factor(PC00218)	Mus musculus
MOUSE|MGI=MGI=1206582|UniProtKB=O70578	Cacng1	Voltage-dependent calcium channel gamma-1 subunit;Cacng1;PTN000790584;orthologs	VOLTAGE-DEPENDENT CALCIUM CHANNEL GAMMA-1 SUBUNIT (PTHR15025:SF1)	voltage-gated ion channel(PC00241)	Mus musculus
MOUSE|MGI=MGI=1354959|UniProtKB=Q80UW0	Hs6st2	Heparan-sulfate 6-O-sulfotransferase 2;Hs6st2;PTN000301808;orthologs	HEPARAN-SULFATE 6-O-SULFOTRANSFERASE 2 (PTHR12812:SF6)	transferase(PC00220)	Mus musculus
MOUSE|MGI=MGI=1891189|UniProtKB=P60840	Ensa	Alpha-endosulfine;Ensa;PTN000040465;orthologs	ALPHA-ENDOSULFINE (PTHR10358:SF40)		Mus musculus
MOUSE|MGI=MGI=1332238|UniProtKB=Q921K9	Bcl7b	B-cell CLL_lymphoma 7 protein family member B;Bcl7b;PTN000298917;orthologs	B-CELL CLL_LYMPHOMA 7 PROTEIN FAMILY MEMBER B (PTHR12767:SF5)		Mus musculus
MOUSE|MGI=MGI=97307|UniProtKB=P46662	Nf2	Merlin;Nf2;PTN000590109;orthologs	MERLIN (PTHR23281:SF23)	actin or actin-binding cytoskeletal protein(PC00041)	Mus musculus
MOUSE|MGI=MGI=88315|UniProtKB=P30282	Ccnd3	G1_S-specific cyclin-D3;Ccnd3;PTN000020289;orthologs	G1_S-SPECIFIC CYCLIN-D3 (PTHR10177:SF65)	kinase activator(PC00138)	Mus musculus
MOUSE|MGI=MGI=1920475|UniProtKB=Q91YN1	Fam118a	Protein FAM118A;Fam118a;PTN002007557;orthologs	PROTEIN FAM118A (PTHR28623:SF2)		Mus musculus
MOUSE|MGI=MGI=2138982|UniProtKB=Q8R151	Znfx1	NFX1-type zinc finger-containing protein 1;Znfx1;PTN000094883;orthologs	NFX1-TYPE ZINC FINGER-CONTAINING PROTEIN 1 (PTHR10887:SF341)	RNA helicase(PC00032)	Mus musculus
MOUSE|MGI=MGI=99907|UniProtKB=Q9R0E2	Plod1	Procollagen-lysine,2-oxoglutarate 5-dioxygenase 1;Plod1;PTN000076978;orthologs	PROCOLLAGEN-LYSINE,2-OXOGLUTARATE 5-DIOXYGENASE 1 (PTHR10730:SF5)	protein modifying enzyme(PC00260)	Mus musculus
MOUSE|MGI=MGI=1920082|UniProtKB=Q8R555	Crtac1,Cep68	Cartilage acidic protein 1;Crtac1;PTN000411174;orthologs	CARTILAGE ACIDIC PROTEIN 1 (PTHR16026:SF0)		Mus musculus
MOUSE|MGI=MGI=2385206|UniProtKB=Q6PHQ9	Pabpc4	Polyadenylate-binding protein;Pabpc4;PTN000610101;orthologs	POLYADENYLATE-BINDING PROTEIN 4 (PTHR24012:SF365)	RNA metabolism protein(PC00031)	Mus musculus
MOUSE|MGI=MGI=2444453|UniProtKB=Q8C033	Arhgef10	Rho guanine nucleotide exchange factor 10;Arhgef10;PTN000306024;orthologs	RHO GUANINE NUCLEOTIDE EXCHANGE FACTOR 10 (PTHR12877:SF14)	guanyl-nucleotide exchange factor(PC00113)	Mus musculus
MOUSE|MGI=MGI=106582|UniProtKB=P48381	Rfx3	Transcription factor RFX3;Rfx3;PTN000289594;orthologs	TRANSCRIPTION FACTOR RFX3 (PTHR12619:SF20)	winged helix/forkhead transcription factor(PC00246)	Mus musculus
MOUSE|MGI=MGI=106248|UniProtKB=P63242	Eif5a	Eukaryotic translation initiation factor 5A-1;Eif5a;PTN000186922;orthologs	EUKARYOTIC TRANSLATION INITIATION FACTOR 5A-1 (PTHR11673:SF34)	translation initiation factor(PC00224)	Mus musculus
MOUSE|MGI=MGI=1924356|UniProtKB=A0A338P7C9	Tmem181a	Transmembrane protein 181A;Tmem181a;PTN000787607;orthologs	TRANSMEMBRANE PROTEIN 181 (PTHR31918:SF1)		Mus musculus
MOUSE|MGI=MGI=1916145|UniProtKB=Q6IMB1	Rasl11a	Ras-like protein family member 11A;Rasl11a;PTN000632015;orthologs	RAS-LIKE PROTEIN FAMILY MEMBER 11A (PTHR45704:SF3)		Mus musculus
MOUSE|MGI=MGI=99484|UniProtKB=Q60680	Chuk	Inhibitor of nuclear factor kappa-B kinase subunit alpha;Chuk;PTN000540297;orthologs	INHIBITOR OF NUCLEAR FACTOR KAPPA-B KINASE SUBUNIT ALPHA (PTHR22969:SF13)	non-receptor serine/threonine protein kinase(PC00167)	Mus musculus
MOUSE|MGI=MGI=1891748|UniProtKB=Q4VC33	Maea	E3 ubiquitin-protein transferase MAEA;Maea;PTN000255819;orthologs	E3 UBIQUITIN-PROTEIN TRANSFERASE MAEA (PTHR12170:SF2)		Mus musculus
MOUSE|MGI=MGI=1933159|UniProtKB=Q9ET26	Rnf114	E3 ubiquitin-protein ligase RNF114;Rnf114;PTN000360246;orthologs	E3 UBIQUITIN-PROTEIN LIGASE RNF114 (PTHR46016:SF3)		Mus musculus
MOUSE|MGI=MGI=2685813|UniProtKB=Q4FZH1	Fam189a2	Protein FAM189A2;Fam189a2;;orthologs			Mus musculus
MOUSE|MGI=MGI=1924095|UniProtKB=E9Q2Y0	Eid2b	EP300-interacting inhibitor of differentiation 2B;Eid2b;PTN001287837;orthologs	EP300-INTERACTING INHIBITOR OF DIFFERENTIATION 2B (PTHR15556:SF4)		Mus musculus
MOUSE|MGI=MGI=892010|UniProtKB=Q9Z1N6	Sfrp4	Secreted frizzled-related sequence protein 4;Sfrp4;PTN000139590;orthologs	SECRETED FRIZZLED-RELATED PROTEIN 4 (PTHR11309:SF7)	transmembrane signal receptor(PC00197)	Mus musculus
MOUSE|MGI=MGI=1913839|UniProtKB=Q9CZY3	Ube2v1	Ubiquitin-conjugating enzyme E2 variant 1;Ube2v1;PTN000629526;orthologs	UBIQUITIN-CONJUGATING ENZYME E2 VARIANT 1 (PTHR24068:SF323)	ubiquitin-protein ligase(PC00234)	Mus musculus
MOUSE|MGI=MGI=1919769|UniProtKB=Q9CZX7	Tmem55a	Type 2 phosphatidylinositol 4,5-bisphosphate 4-phosphatase;Pip4p2;PTN000470495;orthologs	TYPE 2 PHOSPHATIDYLINOSITOL 4,5-BISPHOSPHATE 4-PHOSPHATASE (PTHR21014:SF5)	phosphatase(PC00181)	Mus musculus
MOUSE|MGI=MGI=95716|UniProtKB=Q01231	Gja5	Gap junction alpha-5 protein;Gja5;PTN000240529;orthologs	GAP JUNCTION ALPHA-5 PROTEIN (PTHR11984:SF13)	gap junction(PC00105)	Mus musculus
MOUSE|MGI=MGI=3045292|UniProtKB=Q8CAI1	Ccdc142	Coiled-coil domain-containing protein 142;Ccdc142;PTN000484746;orthologs	COILED-COIL DOMAIN-CONTAINING PROTEIN 142 (PTHR21436:SF2)		Mus musculus
MOUSE|MGI=MGI=2444341|UniProtKB=Q80TJ7	Phf8	Histone lysine demethylase PHF8;Phf8;PTN000564215;orthologs	HISTONE LYSINE DEMETHYLASE PHF8 (PTHR23123:SF11)	histone modifying enzyme(PC00261)	Mus musculus
MOUSE|MGI=MGI=88321|UniProtKB=P19437	Ms4a2	B-lymphocyte antigen CD20;Ms4a1;PTN000594689;orthologs	B-LYMPHOCYTE ANTIGEN CD20 (PTHR23320:SF79)	transporter(PC00227)	Mus musculus
MOUSE|MGI=MGI=2443024|UniProtKB=Q8CI52	Gramd1c	Protein Aster-C;Gramd1c;PTN000594436;orthologs	PROTEIN ASTER-C (PTHR23319:SF1)		Mus musculus
MOUSE|MGI=MGI=2140175|UniProtKB=Q8C142	Ldlrap1	Low density lipoprotein receptor adapter protein 1;Ldlrap1;PTN000132787;orthologs	LOW DENSITY LIPOPROTEIN RECEPTOR ADAPTER PROTEIN 1 (PTHR11232:SF35)	scaffold/adaptor protein(PC00226)	Mus musculus
MOUSE|MGI=MGI=104995|UniProtKB=O09172	Gclm	Glutamate--cysteine ligase regulatory subunit;Gclm;PTN000329161;orthologs	GLUTAMATE--CYSTEINE LIGASE REGULATORY SUBUNIT (PTHR13295:SF4)	ligase(PC00142)	Mus musculus
MOUSE|MGI=MGI=1927715|UniProtKB=Q9JHX2	Sp5	Transcription factor Sp5;Sp5;PTN002354943;orthologs	TRANSCRIPTION FACTOR SP5 (PTHR23235:SF29)	C2H2 zinc finger transcription factor(PC00248)	Mus musculus
MOUSE|MGI=MGI=96391|UniProtKB=P97411	Ica1	Islet cell autoantigen 1;Ica1;PTN000017925;orthologs	ISLET CELL AUTOANTIGEN 1 (PTHR10164:SF3)		Mus musculus
MOUSE|MGI=MGI=1923235|UniProtKB=Q923S9	Rab30	Ras-related protein Rab-30;Rab30;PTN000636088;orthologs	RAS-RELATED PROTEIN RAB-30 (PTHR47977:SF64)	small GTPase(PC00208)	Mus musculus
MOUSE|MGI=MGI=1917821|UniProtKB=Q3B807	Tcerg1l	Transcription elongation regulator 1-like protein;Tcerg1l;PTN000395097;orthologs	TRANSCRIPTION ELONGATION REGULATOR 1-LIKE PROTEIN (PTHR15377:SF5)	general transcription factor(PC00259)	Mus musculus
MOUSE|MGI=MGI=88216|UniProtKB=P35991	Btk	Tyrosine-protein kinase BTK;Btk;PTN000700412;orthologs	TYROSINE-PROTEIN KINASE BTK (PTHR24418:SF92)	non-receptor tyrosine protein kinase(PC00168)	Mus musculus
MOUSE|MGI=MGI=2178076|UniProtKB=Q8VEB4	Pla2g15	Phospholipase A2 group XV;Pla2g15;PTN000154093;orthologs	PHOSPHOLIPASE A2 GROUP XV (PTHR11440:SF47)	acyltransferase(PC00042)	Mus musculus
MOUSE|MGI=MGI=109150|UniProtKB=O08789	Mnt	Max-binding protein MNT;Mnt;PTN000239598;orthologs	MAX-BINDING PROTEIN MNT (PTHR11969:SF104)	basic helix-loop-helix transcription factor(PC00055)	Mus musculus
MOUSE|MGI=MGI=1860206|UniProtKB=Q9JHT5	Ammecr1	AMME syndrome candidate gene 1 protein homolog;Ammecr1;PTN000314098;orthologs	AMME SYNDROME CANDIDATE GENE 1 PROTEIN (PTHR13016:SF2)		Mus musculus
MOUSE|MGI=MGI=1919444|UniProtKB=Q9CZV8	Fbxl20	F-box_LRR-repeat protein 20;Fbxl20;PTN002541203;orthologs	F-BOX_LRR-REPEAT PROTEIN 20 (PTHR13318:SF47)		Mus musculus
MOUSE|MGI=MGI=102944|UniProtKB=P63147	Ube2b	Ubiquitin-conjugating enzyme E2 B;Ube2b;PTN000630670;orthologs	UBIQUITIN-CONJUGATING ENZYME E2 B (PTHR24067:SF246)	ubiquitin-protein ligase(PC00234)	Mus musculus
MOUSE|MGI=MGI=1917945|UniProtKB=Q9D6B9	Hrct1	Histidine-rich carboxyl terminus protein 1;Hrct1;PTN000544107;orthologs	HISTIDINE-RICH CARBOXYL TERMINUS PROTEIN 1 (PTHR23009:SF2)		Mus musculus
MOUSE|MGI=MGI=1914921|UniProtKB=Q9JJI8	Rpl38	60S ribosomal protein L38;Rpl38;PTN000103383;orthologs	60S RIBOSOMAL PROTEIN L38 (PTHR10965:SF0)	ribosomal protein(PC00202)	Mus musculus
MOUSE|MGI=MGI=1919599|UniProtKB=Q9D7X3	Dusp3	Dual specificity protein phosphatase 3;Dusp3;PTN000017230;orthologs	DUAL SPECIFICITY PROTEIN PHOSPHATASE 3 (PTHR45682:SF1)	protein phosphatase(PC00195)	Mus musculus
MOUSE|MGI=MGI=1098801|UniProtKB=B2RRE7	Otud4	OTU domain-containing protein 4;Otud4;PTN000276143;orthologs	OTU DOMAIN-CONTAINING PROTEIN 4 (PTHR12419:SF9)	cysteine protease(PC00081)	Mus musculus
MOUSE|MGI=MGI=3645789|UniProtKB=B4XVQ1	Phf11b	PHD finger protein 11B;Phf11b;PTN000276433;orthologs	PHD FINGER PROTEIN 11 (PTHR12420:SF4)	DNA metabolism protein(PC00009)	Mus musculus
MOUSE|MGI=MGI=1914696|UniProtKB=Q8BTR5	Dusp28	Dual specificity phosphatase 28;Dusp28;PTN000017522;orthologs	DUAL SPECIFICITY PHOSPHATASE 28 (PTHR45961:SF7)		Mus musculus
MOUSE|MGI=MGI=98068|UniProtKB=P61514	Rpl37a	60S ribosomal protein L37a;Rpl37a;PTN008298534;orthologs	60S RIBOSOMAL PROTEIN L37A (PTHR48160:SF1)		Mus musculus
MOUSE|MGI=MGI=1860489|UniProtKB=Q91Z31	Ptbp2	Polypyrimidine tract-binding protein 2;Ptbp2;PTN002538499;orthologs	POLYPYRIMIDINE TRACT-BINDING PROTEIN 2 (PTHR15592:SF16)	RNA processing factor(PC00147)	Mus musculus
MOUSE|MGI=MGI=2147810|UniProtKB=Q922P8	Tmem132a	Transmembrane protein 132A;Tmem132a;PTN000333231;orthologs	TRANSMEMBRANE PROTEIN 132A (PTHR13388:SF9)		Mus musculus
MOUSE|MGI=MGI=2450757|UniProtKB=Q80T11	Ush1g	Usher syndrome type-1G protein homolog;Ush1g;PTN001949244;orthologs	USHER SYNDROME TYPE-1G PROTEIN (PTHR24161:SF24)	protein modifying enzyme(PC00260)	Mus musculus
MOUSE|MGI=MGI=1097682|UniProtKB=P97461	Rps5	40S ribosomal protein S5;Rps5;PTN000128911;orthologs	40S RIBOSOMAL PROTEIN S5 (PTHR11205:SF18)	ribosomal protein(PC00202)	Mus musculus
MOUSE|MGI=MGI=1202709|UniProtKB=O70372	Tert	Telomerase reverse transcriptase;Tert;PTN000249093;orthologs	TELOMERASE REVERSE TRANSCRIPTASE (PTHR12066:SF0)	DNA metabolism protein(PC00009)	Mus musculus
MOUSE|MGI=MGI=1918201|UniProtKB=Q9D5R4	Spata1	Spermatogenesis-associated protein 1;Spata1;PTN000373994;orthologs	SPERMATOGENESIS-ASSOCIATED PROTEIN 1 (PTHR14421:SF3)		Mus musculus
MOUSE|MGI=MGI=1921272|UniProtKB=Q922P9	Glyr1	Putative oxidoreductase GLYR1;Glyr1;PTN000541413;orthologs	OXIDOREDUCTASE GLYR1-RELATED (PTHR43580:SF2)	oxidoreductase(PC00176)	Mus musculus
MOUSE|MGI=MGI=97290|UniProtKB=P25233	Ndn	Necdin;Ndn;PTN000200275;orthologs	NECDIN (PTHR11736:SF10)	scaffold/adaptor protein(PC00226)	Mus musculus
MOUSE|MGI=MGI=1298230|UniProtKB=Q60809	Cnot7	CCR4-NOT transcription complex subunit 7;Cnot7;PTN000084130;orthologs	CCR4-NOT TRANSCRIPTION COMPLEX SUBUNIT 7 (PTHR10797:SF0)	mRNA polyadenylation factor(PC00146)	Mus musculus
MOUSE|MGI=MGI=103264|UniProtKB=Q60875	Arhgef2	Rho guanine nucleotide exchange factor 2;Arhgef2;PTN000517826;orthologs	RHO GUANINE NUCLEOTIDE EXCHANGE FACTOR 2 (PTHR13944:SF20)		Mus musculus
MOUSE|MGI=MGI=1351613|UniProtKB=P83877	Txnl4a	Thioredoxin-like protein 4A;Txnl4a;PTN000248430;orthologs	THIOREDOXIN-LIKE PROTEIN 4A (PTHR12052:SF5)	oxidoreductase(PC00176)	Mus musculus
MOUSE|MGI=MGI=894835|UniProtKB=P97868	Rbbp6	E3 ubiquitin-protein ligase RBBP6;Rbbp6;PTN000396517;orthologs	CELL DIVISION CYCLE AND APOPTOSIS REGULATOR PROTEIN 1-RELATED (PTHR15439:SF29)	ubiquitin-protein ligase(PC00234)	Mus musculus
MOUSE|MGI=MGI=3039586|UniProtKB=Q6P8G8	Orai3	Protein orai-3;Orai3;PTN000771843;orthologs	PROTEIN ORAI-3 (PTHR31501:SF6)	ion channel(PC00133)	Mus musculus
MOUSE|MGI=MGI=2676308|UniProtKB=Q8CB44	Gramd4	GRAM domain-containing protein 4;Gramd4;PTN002551374;orthologs	GRAM DOMAIN-CONTAINING PROTEIN 4 (PTHR37402:SF1)		Mus musculus
MOUSE|MGI=MGI=1918195|UniProtKB=B2RPV6	Mmrn1	Multimerin-1;Mmrn1;PTN000396122;orthologs	MULTIMERIN-1 (PTHR15427:SF3)	scaffold/adaptor protein(PC00226)	Mus musculus
MOUSE|MGI=MGI=3615484|UniProtKB=B2RWW0	Tagap	T-cell activation Rho GTPase-activating protein;Tagap;PTN000571789;orthologs	T-CELL ACTIVATION RHO GTPASE-ACTIVATING PROTEIN (PTHR23179:SF26)	GTPase-activating protein(PC00257)	Mus musculus
MOUSE|MGI=MGI=1344588|UniProtKB=P97823	Lypla1,Pla1a	Acyl-protein thioesterase 1;Lypla1;PTN000069218;orthologs	ACYL-PROTEIN THIOESTERASE 1 (PTHR10655:SF22)	phospholipase(PC00186)	Mus musculus
MOUSE|MGI=MGI=1099440|UniProtKB=O54864	Suv39h1	Histone-lysine N-methyltransferase SUV39H1;Suv39h1;PTN000526976;orthologs	HISTONE-LYSINE N-METHYLTRANSFERASE SUV39H1 (PTHR46223:SF1)	histone modifying enzyme(PC00261)	Mus musculus
MOUSE|MGI=MGI=2145316|UniProtKB=Q91W90	Txndc5	Thioredoxin domain-containing protein 5;Txndc5;PTN000432761;orthologs	THIOREDOXIN DOMAIN-CONTAINING PROTEIN 5 (PTHR45672:SF3)	chaperone(PC00072)	Mus musculus
MOUSE|MGI=MGI=2444315|UniProtKB=Q8BFZ6	Idi2	Isopentenyl-diphosphate delta-isomerase 2;Idi2;PTN000094440;orthologs	ISOPENTENYL-DIPHOSPHATE DELTA-ISOMERASE 2 (PTHR10885:SF2)	isomerase(PC00135)	Mus musculus
MOUSE|MGI=MGI=107464|UniProtKB=Q91UZ1	Plcb4	1-phosphatidylinositol 4,5-bisphosphate phosphodiesterase;Plcb4;PTN000036903;orthologs	1-PHOSPHATIDYLINOSITOL 4,5-BISPHOSPHATE PHOSPHODIESTERASE BETA-4 (PTHR10336:SF211)	phospholipase(PC00186)	Mus musculus
MOUSE|MGI=MGI=2149728|UniProtKB=Q91UZ5	Impa2	Inositol monophosphatase 2;Impa2;PTN000465274;orthologs	INOSITOL MONOPHOSPHATASE 2 (PTHR20854:SF29)	phosphatase(PC00181)	Mus musculus
MOUSE|MGI=MGI=2144929|UniProtKB=Q99JT9	Adi1	Acireductone dioxygenase;Adi1;PTN000602628;orthologs	ACIREDUCTONE DIOXYGENASE (PTHR23418:SF0)	oxygenase(PC00177)	Mus musculus
MOUSE|MGI=MGI=1344401|UniProtKB=Q925F3	Rnf144a	E3 ubiquitin-protein ligase RNF144A;Rnf144a;PTN000188784;orthologs	E3 UBIQUITIN-PROTEIN LIGASE RNF144A (PTHR11685:SF99)	ubiquitin-protein ligase(PC00234)	Mus musculus
MOUSE|MGI=MGI=1859216|UniProtKB=Q62463	Avpr1a	Vasopressin V1a receptor;Avpr1a;PTN000662720;orthologs	VASOPRESSIN V1A RECEPTOR (PTHR24241:SF17)	G-protein coupled receptor(PC00021)	Mus musculus
MOUSE|MGI=MGI=1351631|UniProtKB=Q9QZS8	Sh2d3c,Chat	SH2 domain-containing protein 3C;Sh2d3c;PTN000369955;orthologs	SH2 DOMAIN-CONTAINING PROTEIN 3C (PTHR14247:SF6)		Mus musculus
MOUSE|MGI=MGI=1915722|UniProtKB=Q9D1R1	Tmem126b	Complex I assembly factor TMEM126B, mitochondrial;Tmem126b;PTN000418551;orthologs	COMPLEX I ASSEMBLY FACTOR TMEM126B, MITOCHONDRIAL (PTHR16296:SF3)		Mus musculus
MOUSE|MGI=MGI=1916221|UniProtKB=Q3TUH1	Tamm41	Phosphatidate cytidylyltransferase, mitochondrial;Tamm41;PTN000341264;orthologs	PHOSPHATIDATE CYTIDYLYLTRANSFERASE, MITOCHONDRIAL (PTHR13619:SF0)		Mus musculus
MOUSE|MGI=MGI=2444031|UniProtKB=Q3TAE8	Alg6	Dolichyl pyrophosphate Man9GlcNAc2 alpha-1,3-glucosyltransferase;Alg6;PTN000275769;orthologs	DOLICHYL PYROPHOSPHATE MAN9GLCNAC2 ALPHA-1,3-GLUCOSYLTRANSFERASE (PTHR12413:SF1)	glycosyltransferase(PC00111)	Mus musculus
MOUSE|MGI=MGI=1913392|UniProtKB=P56393	Cox7b	Cytochrome c oxidase subunit 7B, mitochondrial;Cox7b;PTN000423087;orthologs	CYTOCHROME C OXIDASE SUBUNIT 7B, MITOCHONDRIAL (PTHR16716:SF0)	oxidase(PC00175)	Mus musculus
MOUSE|MGI=MGI=103257|UniProtKB=Q8K337	Inpp5b	Type II inositol 1,4,5-trisphosphate 5-phosphatase;Inpp5b;PTN000128162;orthologs	TYPE II INOSITOL 1,4,5-TRISPHOSPHATE 5-PHOSPHATASE (PTHR11200:SF163)	phosphatase(PC00181)	Mus musculus
MOUSE|MGI=MGI=1913906|UniProtKB=P57776	Eef1d	Elongation factor 1-delta;Eef1d;PTN000174415;orthologs	ELONGATION FACTOR 1-DELTA (PTHR11595:SF26)	translation elongation factor(PC00222)	Mus musculus
MOUSE|MGI=MGI=1343176|UniProtKB=Q9Z0V7	Timm17b	Mitochondrial import inner membrane translocase subunit Tim17-B;Timm17b;PTN000050425;orthologs	MITOCHONDRIAL IMPORT INNER MEMBRANE TRANSLOCASE SUBUNIT TIM17-B (PTHR10485:SF2)	transporter(PC00227)	Mus musculus
MOUSE|MGI=MGI=2157166|UniProtKB=P97762	Rp9	Retinitis pigmentosa 9 protein homolog;rp9;PTN002173608;orthologs	RETINITIS PIGMENTOSA 9 PROTEIN (PTHR35252:SF1)		Mus musculus
MOUSE|MGI=MGI=1921586|UniProtKB=Q9CXE7	Tmed5	Transmembrane emp24 domain-containing protein 5;Tmed5;PTN000516756;orthologs	TRANSMEMBRANE EMP24 DOMAIN-CONTAINING PROTEIN 5 (PTHR22811:SF41)	vesicle coat protein(PC00235)	Mus musculus
MOUSE|MGI=MGI=88341|UniProtKB=Q61451	Cd53	Leukocyte surface antigen CD53;Cd53;PTN000445391;orthologs	LEUKOCYTE SURFACE ANTIGEN CD53 (PTHR19282:SF39)	scaffold/adaptor protein(PC00226)	Mus musculus
MOUSE|MGI=MGI=1351334|UniProtKB=Q8JZP2	Syn3	Synapsin-3;Syn3;PTN000090084;orthologs	SYNAPSIN-3 (PTHR10841:SF27)	membrane trafficking regulatory protein(PC00151)	Mus musculus
MOUSE|MGI=MGI=2385058|UniProtKB=Q91VM8	Zfp959	Zinc finger protein 959;Zfp959;PTN001227119;orthologs	ZINC FINGER PROTEIN 510 (PTHR24392:SF18)	C2H2 zinc finger transcription factor(PC00248)	Mus musculus
MOUSE|MGI=MGI=1098236|UniProtKB=P51125	Cast	Calpastatin;Cast;PTN000008558;orthologs	CALPASTATIN (PTHR10077:SF0)	protease inhibitor(PC00191)	Mus musculus
MOUSE|MGI=MGI=1098773|UniProtKB=A2AJB2	Tmem141	Transmembrane protein 141;Tmem141;PTN000495709;orthologs	TRANSMEMBRANE PROTEIN 141 (PTHR47229:SF1)		Mus musculus
MOUSE|MGI=MGI=97631|UniProtKB=P16646	Pmp22	Peripheral myelin protein 22;Pmp22;PTN000072466;orthologs	PERIPHERAL MYELIN PROTEIN 22 (PTHR10671:SF7)	cytoskeletal protein(PC00085)	Mus musculus
MOUSE|MGI=MGI=1891338|UniProtKB=Q9Z0G2	Srpk3	SRSF protein kinase 3;Srpk3;PTN000622933;orthologs	SRSF PROTEIN KINASE 3 (PTHR47634:SF20)		Mus musculus
MOUSE|MGI=MGI=2449952|UniProtKB=Q3U1V8	Map3k9	Mitogen-activated protein kinase kinase kinase 9;Map3k9;PTN000584397;orthologs	MITOGEN-ACTIVATED PROTEIN KINASE KINASE KINASE 9 (PTHR44329:SF35)	non-receptor serine/threonine protein kinase(PC00167)	Mus musculus
MOUSE|MGI=MGI=1859388|UniProtKB=Q9JI71	Dll4	Delta-like protein 4;Dll4;PTN000621452;orthologs	DELTA-LIKE PROTEIN 4-RELATED (PTHR24044:SF320)	intercellular signal molecule(PC00207)	Mus musculus
MOUSE|MGI=MGI=1201673|UniProtKB=P70390	Shox2	Short stature homeobox protein 2;Shox2;PTN000677347;orthologs	SHORT STATURE HOMEOBOX PROTEIN 2 (PTHR46255:SF1)	homeodomain transcription factor(PC00119)	Mus musculus
MOUSE|MGI=MGI=2451097|UniProtKB=Q8BUG2	Cndp1	Beta-Ala-His dipeptidase;Cndp1;PTN000110666;orthologs	BETA-ALA-HIS DIPEPTIDASE (PTHR43270:SF1)	metalloprotease(PC00153)	Mus musculus
MOUSE|MGI=MGI=1891915|UniProtKB=Q9WVH3	Foxo4	Forkhead box protein O4;Foxo4;PTN000215206;orthologs	FORKHEAD BOX PROTEIN O4 (PTHR45767:SF3)	winged helix/forkhead transcription factor(PC00246)	Mus musculus
MOUSE|MGI=MGI=106374|UniProtKB=Q8CIE2	Zmiz2	Zinc finger MIZ domain-containing protein 2;Zmiz2;PTN000081701;orthologs	ZINC FINGER MIZ DOMAIN-CONTAINING PROTEIN 2 (PTHR10782:SF38)	ubiquitin-protein ligase(PC00234)	Mus musculus
MOUSE|MGI=MGI=2449112|UniProtKB=P58459	Adamts10	A disintegrin and metalloproteinase with thrombospondin motifs 10;Adamts10;PTN000347567;orthologs	A DISINTEGRIN AND METALLOPROTEINASE WITH THROMBOSPONDIN MOTIFS 10 (PTHR13723:SF26)	metalloprotease(PC00153)	Mus musculus
MOUSE|MGI=MGI=1913304|UniProtKB=Q9D1A2	Cndp2	Cytosolic non-specific dipeptidase;Cndp2;PTN000110693;orthologs	CYTOSOLIC NON-SPECIFIC DIPEPTIDASE (PTHR43270:SF11)	metalloprotease(PC00153)	Mus musculus
MOUSE|MGI=MGI=2444283|UniProtKB=Q8BH44	Coro2b	Coronin-2B;Coro2b;PTN000091794;orthologs	CORONIN-2B (PTHR10856:SF17)	non-motor actin binding protein(PC00165)	Mus musculus
MOUSE|MGI=MGI=88529|UniProtKB=Q9CZU6	Cs	Citrate synthase, mitochondrial;Cs;PTN000201242;orthologs	CITRATE SYNTHASE, MITOCHONDRIAL (PTHR11739:SF8)	transferase(PC00220)	Mus musculus
MOUSE|MGI=MGI=1891295|UniProtKB=Q9ES34	Ube3b	Ubiquitin-protein ligase E3B;Ube3b;PTN000134418;orthologs	UBIQUITIN-PROTEIN LIGASE E3B (PTHR45700:SF3)	ubiquitin-protein ligase(PC00234)	Mus musculus
MOUSE|MGI=MGI=97444|UniProtKB=P07361	Orm2	Alpha-1-acid glycoprotein 2;Orm2;PTN000239499;orthologs	ALPHA-1-ACID GLYCOPROTEIN 1 (PTHR11967:SF2)		Mus musculus
MOUSE|MGI=MGI=2664670|UniProtKB=Q2EG98	Pkd1l3	Polycystic kidney disease protein 1-like 3;Pkd1l3;PTN000093685;orthologs	POLYCYSTIC KIDNEY DISEASE PROTEIN 1-LIKE 3 (PTHR10877:SF136)	ion channel(PC00133)	Mus musculus
MOUSE|MGI=MGI=1095410|UniProtKB=P68368	Tuba4a	Tubulin alpha-4A chain;Tuba4a;PTN000173184;orthologs	TUBULIN ALPHA-4A CHAIN (PTHR11588:SF53)	tubulin(PC00228)	Mus musculus
MOUSE|MGI=MGI=1914561|UniProtKB=Q9CPT3	Nanp	N-acylneuraminate-9-phosphatase;Nanp;PTN000295920;orthologs	N-ACYLNEURAMINATE-9-PHOSPHATASE (PTHR46470:SF2)	phosphatase(PC00181)	Mus musculus
MOUSE|MGI=MGI=102848|UniProtKB=P29621	Serpina3c	Serine protease inhibitor A3C;Serpina3c;PTN000156494;orthologs	SERINE PROTEASE INHIBITOR A3C-RELATED (PTHR11461:SF195)	protease inhibitor(PC00191)	Mus musculus
MOUSE|MGI=MGI=87994|UniProtKB=P05064	Aldoa	Fructose-bisphosphate aldolase A;Aldoa;PTN000179366;orthologs	FRUCTOSE-BISPHOSPHATE ALDOLASE A (PTHR11627:SF1)	aldolase(PC00044)	Mus musculus
MOUSE|MGI=MGI=1351468|UniProtKB=Q9QZE2	Clnk	Cytokine-dependent hematopoietic cell linker;Clnk;PTN000363923;orthologs	CYTOKINE-DEPENDENT HEMATOPOIETIC CELL LINKER (PTHR14098:SF2)	scaffold/adaptor protein(PC00226)	Mus musculus
MOUSE|MGI=MGI=2384902|UniProtKB=Q8VCT3	Rnpep	Aminopeptidase B;Rnpep;PTN000164318;orthologs	AMINOPEPTIDASE B (PTHR45726:SF1)		Mus musculus
MOUSE|MGI=MGI=1918970|UniProtKB=Q9DBS9	Osbpl3	Oxysterol-binding protein-related protein 3;Osbpl3;PTN000104260;orthologs	OXYSTEROL-BINDING PROTEIN-RELATED PROTEIN 3 (PTHR10972:SF15)	transfer/carrier protein(PC00219)	Mus musculus
MOUSE|MGI=MGI=1914488|UniProtKB=Q3ZN08	Fam220a	Protein FAM220A;Fam220a;PTN001278158;orthologs	PROTEIN FAM220A (PTHR31980:SF1)		Mus musculus
MOUSE|MGI=MGI=3780112|UniProtKB=Q3V1F1	Cyp4f37	Cytochrome P450, family 4, subfamily f, polypeptide 37;Cyp4f37;PTN000669647;orthologs	CYTOCHROME P450 CYP4F16-RELATED (PTHR24291:SF168)	oxygenase(PC00177)	Mus musculus
MOUSE|MGI=MGI=2442188|UniProtKB=Q7TSQ8	Pdpr	Pyruvate dehydrogenase phosphatase regulatory subunit, mitochondrial;Pdpr;PTN000354346;orthologs	PYRUVATE DEHYDROGENASE PHOSPHATASE REGULATORY SUBUNIT, MITOCHONDRIAL (PTHR13847:SF193)	dehydrogenase(PC00092)	Mus musculus
MOUSE|MGI=MGI=3588208|UniProtKB=Q6IFX4	Krt39	Keratin, type I cytoskeletal 39;Krt39;PTN000580447;orthologs	KERATIN, TYPE I CYTOSKELETAL 39 (PTHR23239:SF106)	intermediate filament(PC00129)	Mus musculus
MOUSE|MGI=MGI=1355311|UniProtKB=O70576	Stag3	Cohesin subunit SA-3;Stag3;PTN000127711;orthologs	COHESIN SUBUNIT SA-3 (PTHR11199:SF8)	chromatin/chromatin-binding, or -regulatory protein(PC00077)	Mus musculus
MOUSE|MGI=MGI=1919831|UniProtKB=Q6GQV7	Edrf1	Erythroid differentiation-related factor 1;Edrf1;PTN000384964;orthologs	ERYTHROID DIFFERENTIATION-RELATED FACTOR 1 (PTHR15000:SF1)		Mus musculus
MOUSE|MGI=MGI=2685109|UniProtKB=F6XZJ7	Samd15	Sterile alpha motif domain-containing protein 15;Samd15;PTN001486919;orthologs	STERILE ALPHA MOTIF DOMAIN-CONTAINING PROTEIN 15 (PTHR46829:SF1)		Mus musculus
MOUSE|MGI=MGI=87914|UniProtKB=Q8R3P0	Aspa	Aspartoacylase;Aspa;PTN000389311;orthologs	ASPARTOACYLASE (PTHR15162:SF9)		Mus musculus
MOUSE|MGI=MGI=1916351|UniProtKB=Q14BV6	Ydjc	Carbohydrate deacetylase;Ydjc;PTN000788542;orthologs	CARBOHYDRATE DEACETYLASE (PTHR31609:SF1)		Mus musculus
MOUSE|MGI=MGI=1277176|UniProtKB=Q9CR22	Tmem42	Transmembrane protein 42;Tmem42;PTN000780326;orthologs	TRANSMEMBRANE PROTEIN 42 (PTHR31965:SF1)		Mus musculus
MOUSE|MGI=MGI=2444707|UniProtKB=Q8BKP2	Zfp189	Zinc finger protein 189;Zfp189;PTN000693604;orthologs	ZINC FINGER PROTEIN 189 (PTHR24377:SF316)	C2H2 zinc finger transcription factor(PC00248)	Mus musculus
MOUSE|MGI=MGI=1914704|UniProtKB=Q9DBZ1	Ikbip	Inhibitor of nuclear factor kappa-B kinase-interacting protein;Ikbip;PTN000497442;orthologs	INHIBITOR OF NUCLEAR FACTOR KAPPA-B KINASE-INTERACTING PROTEIN (PTHR21734:SF11)		Mus musculus
MOUSE|MGI=MGI=700014|UniProtKB=Q62417	Sorbs1	Sorbin and SH3 domain-containing protein 1;Sorbs1;PTN000070079;orthologs	SORBIN AND SH3 DOMAIN-CONTAINING PROTEIN 1 (PTHR14167:SF64)	scaffold/adaptor protein(PC00226)	Mus musculus
MOUSE|MGI=MGI=1347056|UniProtKB=P62509	Esrrg	Estrogen-related receptor gamma;Esrrg;PTN000639484;orthologs	ESTROGEN-RELATED RECEPTOR GAMMA (PTHR48092:SF10)	C4 zinc finger nuclear receptor(PC00169)	Mus musculus
MOUSE|MGI=MGI=98446|UniProtKB=Q62276	Med22	Mediator of RNA polymerase II transcription subunit 22;Med22;PTN000277349;orthologs	MEDIATOR OF RNA POLYMERASE II TRANSCRIPTION SUBUNIT 22 (PTHR12434:SF6)	general transcription factor(PC00259)	Mus musculus
MOUSE|MGI=MGI=1345275|UniProtKB=P41251	Slc11a1	Natural resistance-associated macrophage protein 1;Slc11a1;PTN000194448;orthologs	NATURAL RESISTANCE-ASSOCIATED MACROPHAGE PROTEIN 1 (PTHR11706:SF52)	secondary carrier transporter(PC00258)	Mus musculus
MOUSE|MGI=MGI=2443805|UniProtKB=Q8BMQ3	Bnc2	Zinc finger protein basonuclin-2;Bnc2;PTN001430646;orthologs	ZINC FINGER PROTEIN BASONUCLIN-2 (PTHR15021:SF2)	zinc finger transcription factor(PC00244)	Mus musculus
MOUSE|MGI=MGI=1925427|UniProtKB=Q6ZQ12	Ninl	Ninein-like protein;Ninl;PTN000431634;orthologs	NINEIN-LIKE PROTEIN (PTHR18905:SF12)		Mus musculus
MOUSE|MGI=MGI=1914060|UniProtKB=Q8BHS3	Rbm22	Pre-mRNA-splicing factor RBM22;Rbm22;PTN000363291;orthologs	PRE-MRNA-SPLICING FACTOR RBM22 (PTHR14089:SF18)	RNA splicing factor(PC00148)	Mus musculus
MOUSE|MGI=MGI=2145902|UniProtKB=Q499M4	Tigd5	Tigger transposable element derived 5;Tigd5;PTN001831344;orthologs	TIGGER TRANSPOSABLE ELEMENT-DERIVED PROTEIN 5 (PTHR19303:SF56)	viral or transposable element protein(PC00237)	Mus musculus
MOUSE|MGI=MGI=107686|UniProtKB=Q62425	Ndufa4	Cytochrome c oxidase subunit NDUFA4;Ndufa4;PTN000370267;orthologs	CYTOCHROME C OXIDASE SUBUNIT NDUFA4 (PTHR14256:SF4)	oxidoreductase(PC00176)	Mus musculus
MOUSE|MGI=MGI=102797|UniProtKB=P41216	Acsl1	Long-chain-fatty-acid--CoA ligase 1;Acsl1;PTN000644948;orthologs	LONG-CHAIN-FATTY-ACID--COA LIGASE 1 (PTHR43272:SF28)	ligase(PC00142)	Mus musculus
MOUSE|MGI=MGI=1277971|UniProtKB=Q91W40	Klc3	Kinesin light chain 3;Klc3;PTN000462058;orthologs	KINESIN LIGHT CHAIN 3 (PTHR45783:SF1)	microtubule binding motor protein(PC00156)	Mus musculus
MOUSE|MGI=MGI=2137495|UniProtKB=Q8VIM5	Myocd	Myocardin;Myocd;PTN000513584;orthologs	MYOCARDIN (PTHR22793:SF11)	DNA-binding transcription factor(PC00218)	Mus musculus
MOUSE|MGI=MGI=1861630|UniProtKB=Q9ET47	Espn	Espin;Espn;;orthologs			Mus musculus
MOUSE|MGI=MGI=1914505|UniProtKB=Q9ERU3	Zfp422	Zinc finger protein 22;Znf22;PTN002398294;orthologs	ZINC FINGER PROTEIN 22 (PTHR24399:SF77)	C2H2 zinc finger transcription factor(PC00248)	Mus musculus
MOUSE|MGI=MGI=3603158|UniProtKB=Q3TA38	Tmem120b	Transmembrane protein 120B;Tmem120b;PTN000484643;orthologs	TRANSMEMBRANE PROTEIN 120B (PTHR21433:SF2)		Mus musculus
MOUSE|MGI=MGI=97805|UniProtKB=P35821	Ptpn1	Tyrosine-protein phosphatase non-receptor type 1;Ptpn1;PTN000439589;orthologs	TYROSINE-PROTEIN PHOSPHATASE NON-RECEPTOR TYPE 1 (PTHR46047:SF2)	protein phosphatase(PC00195)	Mus musculus
MOUSE|MGI=MGI=2442342|UniProtKB=Q3ULM6	Uspl1	SUMO-specific isopeptidase USPL1;Uspl1;PTN000392883;orthologs	SUMO-SPECIFIC ISOPEPTIDASE USPL1 (PTHR15294:SF3)	cysteine protease(PC00081)	Mus musculus
MOUSE|MGI=MGI=1923515|UniProtKB=Q8C2A2	Tsen54	tRNA-splicing endonuclease subunit Sen54;Tsen54;PTN000471116;orthologs	TRNA-SPLICING ENDONUCLEASE SUBUNIT SEN54 (PTHR21027:SF1)	endoribonuclease(PC00094)	Mus musculus
MOUSE|MGI=MGI=1916154|UniProtKB=Q80UX8	Abhd13	Protein ABHD13;Abhd13;PTN000263961;orthologs	PROTEIN ABHD13 (PTHR12277:SF203)	serine protease(PC00203)	Mus musculus
MOUSE|MGI=MGI=2144305|UniProtKB=Q5NCR9	Ccdc55	Nuclear speckle splicing regulatory protein 1;Nsrp1;PTN000788286;orthologs	NUCLEAR SPECKLE SPLICING REGULATORY PROTEIN 1 (PTHR31938:SF4)		Mus musculus
MOUSE|MGI=MGI=1329021|UniProtKB=Q9QUM7	Msh5	MutS protein homolog 5;Msh5;PTN000145527;orthologs	MUTS PROTEIN HOMOLOG 5 (PTHR11361:SF20)	DNA metabolism protein(PC00009)	Mus musculus
MOUSE|MGI=MGI=1913561|UniProtKB=Q3URR0	Cenpw	Centromere protein W;Cenpw;PTN002166065;orthologs	CENTROMERE PROTEIN W (PTHR34832:SF1)		Mus musculus
MOUSE|MGI=MGI=1917818|UniProtKB=Q8BT60	Cpne3	Copine-3;Cpne3;PTN000092122;orthologs	COPINE-3 (PTHR10857:SF22)	calcium-binding protein(PC00060)	Mus musculus
MOUSE|MGI=MGI=108176|UniProtKB=O55103	Prx	Periaxin;Prx;PTN000598128;orthologs	PERIAXIN (PTHR23348:SF42)		Mus musculus
MOUSE|MGI=MGI=2675345|UniProtKB=Q7TNV9	Defb14	Beta-defensin 14;Defb14;PTN000464091;orthologs	BETA-DEFENSIN 103 (PTHR20515:SF0)	antimicrobial response protein(PC00051)	Mus musculus
MOUSE|MGI=MGI=2685355|UniProtKB=Q3V1H3	Hephl1	Ferroxidase HEPHL1;Hephl1;PTN000014580;orthologs	FERROXIDASE HEPHL1 (PTHR11709:SF233)	oxidase(PC00175)	Mus musculus
MOUSE|MGI=MGI=1915510|UniProtKB=Q8BG71	Trmt12	tRNA wybutosine-synthesizing protein 2 homolog;Trmt12;PTN000582867;orthologs	TRNA WYBUTOSINE-SYNTHESIZING PROTEIN 2 HOMOLOG (PTHR23245:SF25)	RNA methyltransferase(PC00033)	Mus musculus
MOUSE|MGI=MGI=102687|UniProtKB=Q07440	Bcl2a1a	Bcl-2-related protein A1;Bcl2a1;PTN000135750;orthologs	BCL-2-RELATED PROTEIN A1 (PTHR11256:SF10)		Mus musculus
MOUSE|MGI=MGI=1096381|UniProtKB=Q9WTL8	Arntl	Aryl hydrocarbon receptor nuclear translocator-like protein 1;Arntl;PTN000548679;orthologs	ARYL HYDROCARBON RECEPTOR NUCLEAR TRANSLOCATOR-LIKE PROTEIN 1 (PTHR23042:SF52)	basic helix-loop-helix transcription factor(PC00055)	Mus musculus
MOUSE|MGI=MGI=1914176|UniProtKB=Q8CE96	Trmt6	tRNA (adenine(58)-N(1))-methyltransferase non-catalytic subunit TRM6;Trmt6;PTN000310264;orthologs	TRNA (ADENINE(58)-N(1))-METHYLTRANSFERASE NON-CATALYTIC SUBUNIT TRM6 (PTHR12945:SF0)	translation initiation factor(PC00224)	Mus musculus
MOUSE|MGI=MGI=1934659|UniProtKB=Q8BS03	Pi15	Peptidase inhibitor 15;Pi15;PTN000036312;orthologs	PEPTIDASE INHIBITOR 15 (PTHR10334:SF63)	defense/immunity protein(PC00090)	Mus musculus
MOUSE|MGI=MGI=2685013|UniProtKB=Q3UM29	Cog7	Conserved oligomeric Golgi complex subunit 7;Cog7;PTN000484922;orthologs	CONSERVED OLIGOMERIC GOLGI COMPLEX SUBUNIT 7 (PTHR21443:SF0)		Mus musculus
MOUSE|MGI=MGI=1914788|UniProtKB=Q8CFL8	Zswim3	Zinc finger SWIM domain-containing protein 3;Zswim3;PTN000786073;orthologs	ZINC FINGER SWIM DOMAIN-CONTAINING PROTEIN 3 (PTHR31569:SF3)		Mus musculus
MOUSE|MGI=MGI=2441771|UniProtKB=Q6PFY1	Fchsd1	F-BAR and double SH3 domains protein 1;Fchsd1;PTN000404962;orthologs	F-BAR AND DOUBLE SH3 DOMAINS PROTEIN 1 (PTHR15735:SF4)	non-motor actin binding protein(PC00165)	Mus musculus
MOUSE|MGI=MGI=1919057|UniProtKB=Q3UQ84	Tars2	Threonine--tRNA ligase, mitochondrial;Tars2;PTN000155129;orthologs	THREONINE--TRNA LIGASE, MITOCHONDRIAL (PTHR11451:SF27)	aminoacyl-tRNA synthetase(PC00047)	Mus musculus
MOUSE|MGI=MGI=107789|UniProtKB=P70295	Aup1	Lipid droplet-regulating VLDL assembly factor AUP1;Aup1;PTN000397954;orthologs	LIPID DROPLET-REGULATING VLDL ASSEMBLY FACTOR AUP1 (PTHR15486:SF49)	scaffold/adaptor protein(PC00226)	Mus musculus
MOUSE|MGI=MGI=2443076|UniProtKB=Q8BRN9	Cc2d1b	Coiled-coil and C2 domain-containing protein 1B;Cc2d1b;PTN000317426;orthologs	COILED-COIL AND C2 DOMAIN-CONTAINING PROTEIN 1B (PTHR13076:SF5)		Mus musculus
MOUSE|MGI=MGI=1353467|UniProtKB=B9EJA2	Cttnbp2	Cortactin-binding protein 2;Cttnbp2;PTN000653809;orthologs	CORTACTIN-BINDING PROTEIN 2 (PTHR24166:SF27)	scaffold/adaptor protein(PC00226)	Mus musculus
MOUSE|MGI=MGI=107365|UniProtKB=P63280	Ube2i	SUMO-conjugating enzyme UBC9;Ube2i;PTN000629694;orthologs	SUMO-CONJUGATING ENZYME UBC9 (PTHR24067:SF248)	ubiquitin-protein ligase(PC00234)	Mus musculus
MOUSE|MGI=MGI=1306776|UniProtKB=Q9QYR6	Map1a	Microtubule-associated protein 1A;Map1a;PTN000353821;orthologs	MICROTUBULE-ASSOCIATED PROTEIN 1A (PTHR13843:SF6)	non-motor microtubule binding protein(PC00166)	Mus musculus
MOUSE|MGI=MGI=96955|UniProtKB=P10852	Slc3a2	4F2 cell-surface antigen heavy chain;Slc3a2;PTN000040122;orthologs	4F2 CELL-SURFACE ANTIGEN HEAVY CHAIN (PTHR46673:SF1)		Mus musculus
MOUSE|MGI=MGI=1309467|UniProtKB=O35660	Gstm5,Gstm6	Glutathione S-transferase Mu 6;Gstm6;PTN000171208;orthologs	GLUTATHIONE S-TRANSFERASE MU 6 (PTHR11571:SF211)	transferase(PC00220)	Mus musculus
MOUSE|MGI=MGI=1923734|UniProtKB=Q0KK55	Kndc1	Kinase non-catalytic C-lobe domain-containing protein 1;Kndc1;PTN000490353;orthologs	KINASE NON-CATALYTIC C-LOBE DOMAIN-CONTAINING PROTEIN 1 (PTHR21560:SF0)	guanyl-nucleotide exchange factor(PC00113)	Mus musculus
MOUSE|MGI=MGI=1921249|UniProtKB=Q69ZK5	Klhl14	Kelch-like protein 14;Klhl14;PTN000697769;orthologs	KELCH-LIKE PROTEIN 14 (PTHR45632:SF6)	scaffold/adaptor protein(PC00226)	Mus musculus
MOUSE|MGI=MGI=2385247|UniProtKB=Q91WM6	Eva1a	Protein eva-1 homolog A;Eva1a;PTN002555337;orthologs	PROTEIN EVA-1 HOMOLOG A (PTHR48334:SF1)		Mus musculus
MOUSE|MGI=MGI=2685177|UniProtKB=Q6DIB5	Megf10	Multiple epidermal growth factor-like domains protein 10;Megf10;PTN000620688;orthologs	MULTIPLE EPIDERMAL GROWTH FACTOR-LIKE DOMAINS PROTEIN 10 (PTHR24035:SF136)	extracellular matrix protein(PC00102)	Mus musculus
MOUSE|MGI=MGI=2448489|UniProtKB=Q6PGC7	Slc35e3	Solute carrier family 35 member E3;Slc35e3;PTN000123429;orthologs	SOLUTE CARRIER FAMILY 35 MEMBER E3 (PTHR11132:SF250)	secondary carrier transporter(PC00258)	Mus musculus
MOUSE|MGI=MGI=1349414|UniProtKB=O88544	Cops4	COP9 signalosome complex subunit 4;Cops4;PTN000091663;orthologs	COP9 SIGNALOSOME COMPLEX SUBUNIT 4 (PTHR10855:SF2)	protease(PC00190)	Mus musculus
MOUSE|MGI=MGI=3609260|UniProtKB=B2RX82	Chrna10	Cholinergic receptor, nicotinic, alpha polypeptide 10;Chrna10;PTN000435411;orthologs	NEURONAL ACETYLCHOLINE RECEPTOR SUBUNIT ALPHA-10 (PTHR18945:SF889)	ligand-gated ion channel(PC00141)	Mus musculus
MOUSE|MGI=MGI=2443778|UniProtKB=Q8BH53	Cfap69	Cilia- and flagella-associated protein 69;Cfap69;PTN000783593;orthologs	CILIA- AND FLAGELLA-ASSOCIATED PROTEIN 69 (PTHR14716:SF0)	structural protein(PC00211)	Mus musculus
MOUSE|MGI=MGI=1914928|UniProtKB=P62311	Lsm3	U6 snRNA-associated Sm-like protein LSm3;Lsm3;PTN000318840;orthologs	U6 SNRNA-ASSOCIATED SM-LIKE PROTEIN LSM3 (PTHR13110:SF15)	RNA splicing factor(PC00148)	Mus musculus
MOUSE|MGI=MGI=2447776|UniProtKB=Q3UGX3	Nat8l	N-acetylaspartate synthetase;Nat8l;PTN000359014;orthologs	N-ACETYLASPARTATE SYNTHETASE (PTHR13947:SF11)	acetyltransferase(PC00038)	Mus musculus
MOUSE|MGI=MGI=1914956|UniProtKB=Q9CY24	Tmem179b	Transmembrane protein 179B;Tmem179b;PTN000775172;orthologs	TRANSMEMBRANE PROTEIN 179B (PTHR31056:SF1)		Mus musculus
MOUSE|MGI=MGI=1343161|UniProtKB=Q9CZ28	Snf8	Vacuolar-sorting protein SNF8;Snf8;PTN000301579;orthologs	VACUOLAR-SORTING PROTEIN SNF8 (PTHR12806:SF0)		Mus musculus
MOUSE|MGI=MGI=2685426|UniProtKB=Q6B9Z0	Igfl3	Insulin growth factor-like family member;Igfl;PTN002165865;orthologs	INSULIN GROWTH FACTOR-LIKE FAMILY MEMBER 3 (PTHR34827:SF5)	growth factor(PC00112)	Mus musculus
MOUSE|MGI=MGI=1916211|UniProtKB=Q9DB30	Phkg2	Phosphorylase b kinase gamma catalytic chain, liver_testis isoform;Phkg2;PTN000680910;orthologs	PHOSPHORYLASE B KINASE GAMMA CATALYTIC CHAIN, LIVER_TESTIS ISOFORM (PTHR24347:SF390)	non-receptor serine/threonine protein kinase(PC00167)	Mus musculus
MOUSE|MGI=MGI=97860|UniProtKB=E9PYG6	Rasa1	RAS p21 protein activator 1;Rasa1;PTN000023047;orthologs	RAS GTPASE-ACTIVATING PROTEIN 1 (PTHR10194:SF146)	GTPase-activating protein(PC00257)	Mus musculus
MOUSE|MGI=MGI=1913638|UniProtKB=Q9D8X1	Cutc	Copper homeostasis protein cutC homolog;Cutc;PTN000287837;orthologs	COPPER HOMEOSTASIS PROTEIN CUTC HOMOLOG (PTHR12598:SF0)	primary active transporter(PC00068)	Mus musculus
MOUSE|MGI=MGI=1928480|UniProtKB=Q8CE08	Acpp	Prostatic acid phosphatase;Acp3;PTN000170569;orthologs	PROSTATIC ACID PHOSPHATASE (PTHR11567:SF32)	phosphatase(PC00181)	Mus musculus
MOUSE|MGI=MGI=1353495|UniProtKB=P48962	Slc25a4	ADP_ATP translocase 1;Slc25a4;PTN000640068;orthologs	ADP_ATP TRANSLOCASE 1 (PTHR45635:SF32)	transfer/carrier protein(PC00219)	Mus musculus
MOUSE|MGI=MGI=105062|UniProtKB=Q8K592	Amhr2	Anti-Muellerian hormone type-2 receptor;Amhr2;PTN000583800;orthologs	ANTI-MUELLERIAN HORMONE TYPE-2 RECEPTOR (PTHR23255:SF49)	serine/threonine protein kinase receptor(PC00205)	Mus musculus
MOUSE|MGI=MGI=893598|UniProtKB=O09039	Sh2b3	SH2B adapter protein 3;Sh2b3;PTN000093399;orthologs	SH2B ADAPTER PROTEIN 3 (PTHR10872:SF1)	scaffold/adaptor protein(PC00226)	Mus musculus
MOUSE|MGI=MGI=1923688|UniProtKB=Q6A0D4	Rftn1	Raftlin;Rftn1;PTN000783703;orthologs	RAFTLIN (PTHR17601:SF3)		Mus musculus
MOUSE|MGI=MGI=3646373|UniProtKB=D3YYZ0	Cyp3a57	Cytochrome P450 3A;Cyp3a57;PTN001211245;orthologs	CYTOCHROME P450 3A-RELATED (PTHR24302:SF8)	oxygenase(PC00177)	Mus musculus
MOUSE|MGI=MGI=1333842|UniProtKB=O89100	Grap2	GRB2-related adaptor protein 2;Grap2;PTN002400944;orthologs	GRB2-RELATED ADAPTER PROTEIN 2 (PTHR46037:SF3)		Mus musculus
MOUSE|MGI=MGI=1309997|UniProtKB=Q64526	Krtap9-1	Keratin-associated protein 9-1;Krtap9-1;PTN000585835;orthologs	KERATIN-ASSOCIATED PROTEIN 9-8 (PTHR23262:SF32)	structural protein(PC00211)	Mus musculus
MOUSE|MGI=MGI=2442184|UniProtKB=Q8QZS3	Flcn	Folliculin;Flcn;PTN000777975;orthologs	FOLLICULIN (PTHR31441:SF2)		Mus musculus
MOUSE|MGI=MGI=97770|UniProtKB=Q9WU79	Prodh	Proline dehydrogenase 1, mitochondrial;Prodh;PTN000357797;orthologs	PROLINE DEHYDROGENASE 1, MITOCHONDRIAL (PTHR13914:SF0)	oxidase(PC00175)	Mus musculus
MOUSE|MGI=MGI=1278344|UniProtKB=O55125	Nipsnap1	Protein NipSnap homolog 1;Nipsnap1;PTN000470765;orthologs	PROTEIN NIPSNAP HOMOLOG 1 (PTHR21017:SF11)		Mus musculus
MOUSE|MGI=MGI=1913681|UniProtKB=Q9CR10	Oxld1	Oxidoreductase-like domain-containing protein 1;Oxld1;PTN000476271;orthologs	OXIDOREDUCTASE-LIKE DOMAIN-CONTAINING PROTEIN 1 (PTHR21193:SF3)	oxidoreductase(PC00176)	Mus musculus
MOUSE|MGI=MGI=1335087|UniProtKB=Q9Z2G0	Fem1b	Protein fem-1 homolog B;Fem1b;PTN000652618;orthologs	PROTEIN FEM-1 HOMOLOG B (PTHR24173:SF78)	scaffold/adaptor protein(PC00226)	Mus musculus
MOUSE|MGI=MGI=1914446|UniProtKB=Q9CQ37	Ube2t	Ubiquitin-conjugating enzyme E2 T;Ube2t;PTN000630088;orthologs	UBIQUITIN-CONJUGATING ENZYME E2 T (PTHR24068:SF159)	ubiquitin-protein ligase(PC00234)	Mus musculus
MOUSE|MGI=MGI=1096878|UniProtKB=P56386	Defb1	Beta-defensin 1;Defb1;PTN000483456;orthologs	BETA-DEFENSIN 1 (PTHR21388:SF9)	antimicrobial response protein(PC00051)	Mus musculus
MOUSE|MGI=MGI=2655109|UniProtKB=Q8VHA6	Asb18	Ankyrin repeat and SOCS box protein 18;Asb18;PTN000653322;orthologs	ANKYRIN REPEAT AND SOCS BOX PROTEIN 18 (PTHR24118:SF76)	membrane traffic protein(PC00150)	Mus musculus
MOUSE|MGI=MGI=95823|UniProtKB=Q03391	Grin2d	Glutamate receptor ionotropic, NMDA 2D;Grin2d;PTN000437966;orthologs	GLUTAMATE RECEPTOR IONOTROPIC, NMDA 2D (PTHR18966:SF385)	transmembrane signal receptor(PC00197)	Mus musculus
MOUSE|MGI=MGI=1923273|UniProtKB=Q208S0	Teddm2	Epididymal protein Me9;Teddm2;PTN000410519;orthologs	EPIDIDYMAL PROTEIN ME9 (PTHR46441:SF1)		Mus musculus
MOUSE|MGI=MGI=1916714|UniProtKB=Q9D7P3	Krtap4-13	Keratin-associated protein 4-13;Krtap4-13;PTN000585823;orthologs	KERATIN-ASSOCIATED PROTEIN 4-11-RELATED (PTHR23262:SF183)	structural protein(PC00211)	Mus musculus
MOUSE|MGI=MGI=2148931|UniProtKB=Q9Z1Q3	Ly6g6d	Lymphocyte antigen 6 complex locus protein G6d;Ly6g6d;PTN000792708;orthologs	LYMPHOCYTE ANTIGEN 6 COMPLEX LOCUS PROTEIN G6D (PTHR32286:SF9)		Mus musculus
MOUSE|MGI=MGI=1915140|UniProtKB=P61961	Ufm1	Ubiquitin-fold modifier 1;Ufm1;PTN001285756;orthologs	UBIQUITIN-FOLD MODIFIER 1 (PTHR15825:SF0)		Mus musculus
MOUSE|MGI=MGI=2385008|UniProtKB=Q923B0	Ggact	Gamma-glutamylaminecyclotransferase;Ggact;PTN000282114;orthologs	GAMMA-GLUTAMYLAMINECYCLOTRANSFERASE (PTHR12510:SF4)		Mus musculus
MOUSE|MGI=MGI=1926058|UniProtKB=Q8K400	Stxbp5	Syntaxin-binding protein 5;Stxbp5;PTN000028314;orthologs	SYNTAXIN-BINDING PROTEIN 5 (PTHR10241:SF22)	membrane trafficking regulatory protein(PC00151)	Mus musculus
MOUSE|MGI=MGI=3650962|UniProtKB=A2AV72	Mup6	Major urinary protein 2;Mup6;PTN004257959;orthologs	MAJOR URINARY PROTEIN 1-RELATED (PTHR11430:SF76)	transfer/carrier protein(PC00219)	Mus musculus
MOUSE|MGI=MGI=98923|UniProtKB=P27870	Vav1	Proto-oncogene vav;Vav1;PTN000518545;orthologs	PROTO-ONCOGENE VAV (PTHR45818:SF2)		Mus musculus
MOUSE|MGI=MGI=1338889|UniProtKB=Q8VDF2	Uhrf1	E3 ubiquitin-protein ligase UHRF1;Uhrf1;PTN000365187;orthologs	E3 UBIQUITIN-PROTEIN LIGASE UHRF1 (PTHR14140:SF2)	ubiquitin-protein ligase(PC00234)	Mus musculus
MOUSE|MGI=MGI=2136890|UniProtKB=P58467	Setd4	SET domain-containing protein 4;Setd4;PTN000327895;orthologs	SET DOMAIN-CONTAINING PROTEIN 4 (PTHR13271:SF163)	methyltransferase(PC00155)	Mus musculus
MOUSE|MGI=MGI=1913448|UniProtKB=Q9CQJ0	Them5	Acyl-coenzyme A thioesterase THEM5;Them5;PTN000964943;orthologs	ACYL-COENZYME A THIOESTERASE THEM5 (PTHR47362:SF1)	esterase(PC00097)	Mus musculus
MOUSE|MGI=MGI=1935212|UniProtKB=Q91XZ0	Pcdhga1	Protocadherin gamma A1;Pcdhga1;PTN008390803;orthologs	PROTOCADHERIN GAMMA-A1 (PTHR24028:SF108)	cadherin(PC00057)	Mus musculus
MOUSE|MGI=MGI=1333879|UniProtKB=Q9Z1T1	Ap3b1	AP-3 complex subunit beta-1;Ap3b1;PTN000123803;orthologs	AP-3 COMPLEX SUBUNIT BETA-1 (PTHR11134:SF10)	membrane traffic protein(PC00150)	Mus musculus
MOUSE|MGI=MGI=1926185|UniProtKB=Q9D2C2	Saal1	Protein SAAL1;Saal1;PTN000603498;orthologs	PROTEIN SAAL1 (PTHR23424:SF23)	apolipoprotein(PC00052)	Mus musculus
MOUSE|MGI=MGI=3665412|UniProtKB=Q6NV66	Zfp646	Zinc finger protein 646;Zfp646;PTN000695550;orthologs	ZINC FINGER PROTEIN 646 (PTHR24403:SF56)	C2H2 zinc finger transcription factor(PC00248)	Mus musculus
MOUSE|MGI=MGI=2176380|UniProtKB=Q91V27	Mlph	Melanophilin;Mlph;PTN000377406;orthologs	MELANOPHILIN (PTHR14555:SF1)	myelin protein(PC00161)	Mus musculus
MOUSE|MGI=MGI=2677168|UniProtKB=B8JJZ9	Zfp563	Zinc finger protein 563;Zfp563;PTN000695365;orthologs	ZINC FINGER PROTEIN 563 (PTHR24377:SF679)	C2H2 zinc finger transcription factor(PC00248)	Mus musculus
MOUSE|MGI=MGI=1353593|UniProtKB=A0A0U1RNF2	Lcmt1	Leucine carboxyl methyltransferase 1;Lcmt1;PTN000340602;orthologs	LEUCINE CARBOXYL METHYLTRANSFERASE 1 (PTHR13600:SF33)	methyltransferase(PC00155)	Mus musculus
MOUSE|MGI=MGI=2447992|UniProtKB=Q38HM4	Trim63	E3 ubiquitin-protein ligase TRIM63;Trim63;PTN000647264;orthologs	E3 UBIQUITIN-PROTEIN LIGASE TRIM63 (PTHR24103:SF570)	ubiquitin-protein ligase(PC00234)	Mus musculus
MOUSE|MGI=MGI=2153093|UniProtKB=Q8VHY0	Cspg4	Chondroitin sulfate proteoglycan 4;Cspg4;PTN000792122;orthologs	CHONDROITIN SULFATE PROTEOGLYCAN 4 (PTHR15036:SF17)	cell adhesion molecule(PC00069)	Mus musculus
MOUSE|MGI=MGI=2442860|UniProtKB=Q8BX35	Eda2r	Tumor necrosis factor receptor superfamily member 27;Eda2r;PTN000251856;orthologs	TUMOR NECROSIS FACTOR RECEPTOR SUPERFAMILY MEMBER 27 (PTHR12120:SF8)		Mus musculus
MOUSE|MGI=MGI=2444926|UniProtKB=Q8BMK4	Ckap4	Cytoskeleton-associated protein 4;Ckap4;PTN000422221;orthologs	CYTOSKELETON-ASSOCIATED PROTEIN 4 (PTHR45161:SF1)		Mus musculus
MOUSE|MGI=MGI=1890602|UniProtKB=P60521	Gabarapl2	Gamma-aminobutyric acid receptor-associated protein-like 2;Gabarapl2;PTN000103635;orthologs	GAMMA-AMINOBUTYRIC ACID RECEPTOR-ASSOCIATED PROTEIN-LIKE 2 (PTHR10969:SF4)	non-motor microtubule binding protein(PC00166)	Mus musculus
MOUSE|MGI=MGI=2662729|UniProtKB=P0CL69	Zfp703	Zinc finger protein 703;Znf703;PTN000282347;orthologs	ZINC FINGER PROTEIN 703 (PTHR12522:SF2)		Mus musculus
MOUSE|MGI=MGI=2384822|UniProtKB=E9PYF7	Ap1ar	AP1AR;Ap1ar;PTN002158649;orthologs	AP-1 COMPLEX-ASSOCIATED REGULATORY PROTEIN (PTHR34529:SF1)		Mus musculus
MOUSE|MGI=MGI=1924587|UniProtKB=Q91WR5	Akr1c21	Aldo-keto reductase family 1 member C21;Akr1c21;PTN000199065;orthologs	ALDO-KETO REDUCTASE FAMILY 1 MEMBER C21 (PTHR11732:SF480)	reductase(PC00198)	Mus musculus
MOUSE|MGI=MGI=1916952|UniProtKB=Q9CWX2	Ndufaf1	Complex I intermediate-associated protein 30, mitochondrial;Ndufaf1;PTN000324282;orthologs	COMPLEX I INTERMEDIATE-ASSOCIATED PROTEIN 30, MITOCHONDRIAL (PTHR13194:SF18)		Mus musculus
MOUSE|MGI=MGI=1347351|UniProtKB=Q9Z0E0	Ncdn	Neurochondrin;Ncdn;PTN000318803;orthologs	NEUROCHONDRIN (PTHR13109:SF7)	scaffold/adaptor protein(PC00226)	Mus musculus
MOUSE|MGI=MGI=1913337|UniProtKB=Q99KI3	Emc3	ER membrane protein complex subunit 3;Emc3;PTN000319117;orthologs	ER MEMBRANE PROTEIN COMPLEX SUBUNIT 3 (PTHR13116:SF10)		Mus musculus
MOUSE|MGI=MGI=1337080|UniProtKB=Q9WU42	Ncor2	Nuclear receptor corepressor 2;Ncor2;PTN000360540;orthologs	NUCLEAR RECEPTOR COREPRESSOR 2 (PTHR13992:SF21)	chromatin/chromatin-binding, or -regulatory protein(PC00077)	Mus musculus
MOUSE|MGI=MGI=2684729|UniProtKB=Q0KK59	Unc79	Protein unc-79 homolog;Unc79;PTN000495817;orthologs	PROTEIN UNC-79 HOMOLOG (PTHR21696:SF2)		Mus musculus
MOUSE|MGI=MGI=97570|UniProtKB=P21447	Abcb4,Abcb1a	ATP-dependent translocase ABCB1;Abcb1a;PTN000657251;orthologs	ATP-DEPENDENT TRANSLOCASE ABCB1 (PTHR24221:SF251)	ATP-binding cassette (ABC) transporter(PC00003)	Mus musculus
MOUSE|MGI=MGI=1913806|UniProtKB=Q9D6N5	Drap1	Dr1-associated corepressor;Drap1;PTN000028899;orthologs	DR1-ASSOCIATED COREPRESSOR (PTHR10252:SF5)	DNA-binding transcription factor(PC00218)	Mus musculus
MOUSE|MGI=MGI=1913411|UniProtKB=Q9CR08	Pop4	Ribonuclease P protein subunit p29;Pop4;PTN000331389;orthologs	RIBONUCLEASE P PROTEIN SUBUNIT P29 (PTHR13348:SF0)	endoribonuclease(PC00094)	Mus musculus
MOUSE|MGI=MGI=106903|UniProtKB=Q3UWA6	Gucy2c	Guanylyl cyclase C;Gucy2c;PTN000229007;orthologs	GUANYLYL CYCLASE C (PTHR11920:SF347)	guanylate cyclase(PC00114)	Mus musculus
MOUSE|MGI=MGI=1916786|UniProtKB=Q921L7	Hemk1	MTRF1L release factor glutamine methyltransferase;Hemk1;PTN000430933;orthologs	MTRF1L RELEASE FACTOR GLUTAMINE METHYLTRANSFERASE (PTHR18895:SF74)	protein modifying enzyme(PC00260)	Mus musculus
MOUSE|MGI=MGI=104684|UniProtKB=Q08509	Eps8	Epidermal growth factor receptor kinase substrate 8;Eps8;PTN000264874;orthologs	EPIDERMAL GROWTH FACTOR RECEPTOR KINASE SUBSTRATE 8 (PTHR12287:SF21)	scaffold/adaptor protein(PC00226)	Mus musculus
MOUSE|MGI=MGI=1859287|UniProtKB=Q9CWR8	Dnmt3l	DNA (cytosine-5)-methyltransferase 3-like;Dnmt3l;PTN000552584;orthologs	DNA (CYTOSINE-5)-METHYLTRANSFERASE 3-LIKE (PTHR23068:SF13)	DNA methyltransferase(PC00013)	Mus musculus
MOUSE|MGI=MGI=2146565|UniProtKB=Q8CCT7	Nsun3	tRNA (cytosine(34)-C(5))-methyltransferase, mitochondrial;Nsun3;PTN000516169;orthologs	TRNA (CYTOSINE(34)-C(5))-METHYLTRANSFERASE, MITOCHONDRIAL (PTHR22808:SF8)	RNA methyltransferase(PC00033)	Mus musculus
MOUSE|MGI=MGI=104689|UniProtKB=P80315	Cct4	T-complex protein 1 subunit delta;Cct4;PTN000143877;orthologs	T-COMPLEX PROTEIN 1 SUBUNIT DELTA (PTHR11353:SF26)	chaperonin(PC00073)	Mus musculus
MOUSE|MGI=MGI=101913|UniProtKB=Q9QZD5	Chml	Rab proteins geranylgeranyltransferase component A 2;Chml;PTN000209572;orthologs	RAB PROTEINS GERANYLGERANYLTRANSFERASE COMPONENT A 2 (PTHR11787:SF9)	G-protein modulator(PC00022)	Mus musculus
MOUSE|MGI=MGI=1917754|UniProtKB=Q9JJ61	Galnt16	Polypeptide N-acetylgalactosaminyltransferase 16;Galnt16;PTN000187606;orthologs	POLYPEPTIDE N-ACETYLGALACTOSAMINYLTRANSFERASE 16 (PTHR11675:SF3)	glycosyltransferase(PC00111)	Mus musculus
MOUSE|MGI=MGI=2152907|UniProtKB=Q8K4Q8	Colec12,Clp1	Collectin-12;Colec12;PTN000613792;orthologs	COLLECTIN-12 (PTHR22803:SF146)	membrane trafficking regulatory protein(PC00151)	Mus musculus
MOUSE|MGI=MGI=104798|UniProtKB=P06804	Tnf	Tumor necrosis factor;Tnf;PTN000158046;orthologs	TUMOR NECROSIS FACTOR (PTHR11471:SF23)	intercellular signal molecule(PC00207)	Mus musculus
MOUSE|MGI=MGI=3039603|UniProtKB=Q3USF0	B3gnt6	Acetylgalactosaminyl-O-glycosyl-glycoprotein beta-1,3-N-acetylglucosaminyltransferase;B3gnt6;PTN000130466;orthologs	ACETYLGALACTOSAMINYL-O-GLYCOSYL-GLYCOPROTEIN BETA-1,3-N-ACETYLGLUCOSAMINYLTRANSFERASE (PTHR11214:SF374)	glycosyltransferase(PC00111)	Mus musculus
MOUSE|MGI=MGI=99960|UniProtKB=Q61545	Ewsr1	RNA-binding protein EWS;Ewsr1;PTN000580020;orthologs	RNA-BINDING PROTEIN EWS (PTHR23238:SF3)	RNA metabolism protein(PC00031)	Mus musculus
MOUSE|MGI=MGI=88015|UniProtKB=Q3V1D3	Ampd1	AMP deaminase 1;Ampd1;PTN000144598;orthologs	AMP DEAMINASE 1 (PTHR11359:SF1)	deaminase(PC00088)	Mus musculus
MOUSE|MGI=MGI=1860512|UniProtKB=Q9R1C7	Prpf40a	Pre-mRNA-processing factor 40 homolog A;Prpf40a;PTN000221486;orthologs	PRE-MRNA-PROCESSING FACTOR 40 HOMOLOG A (PTHR11864:SF20)		Mus musculus
MOUSE|MGI=MGI=1915099|UniProtKB=Q9CPY3	Cdca5	Sororin;Cdca5;PTN000777592;orthologs	SORORIN (PTHR31092:SF2)		Mus musculus
MOUSE|MGI=MGI=1891304|UniProtKB=Q7TN05	Ap1s3	AP-1 complex subunit sigma-3;Ap1s3;PTN000204357;orthologs	AP-1 COMPLEX SUBUNIT SIGMA-3 (PTHR11753:SF18)	vesicle coat protein(PC00235)	Mus musculus
MOUSE|MGI=MGI=2682935|UniProtKB=Q5U405	Tmprss13	Transmembrane protease serine 13;Tmprss13;PTN000666493;orthologs	TRANSMEMBRANE PROTEASE SERINE 13 (PTHR24253:SF153)	serine protease(PC00203)	Mus musculus
MOUSE|MGI=MGI=1914979|UniProtKB=Q9CR33	Mansc1	MANSC domain-containing protein 1;Mansc1;PTN000410955;orthologs	MANSC DOMAIN-CONTAINING PROTEIN 1 (PTHR16021:SF7)		Mus musculus
MOUSE|MGI=MGI=2142246|UniProtKB=Q99KD5	Unc45a,Smap1	Protein unc-45 homolog A;Unc45a;PTN000528795;orthologs	PROTEIN UNC-45 HOMOLOG A (PTHR45994:SF3)		Mus musculus
MOUSE|MGI=MGI=1916024|UniProtKB=Q99N07	Ms4a6d	Membrane-spanning 4-domains subfamily A member 6D;Ms4a6d;PTN000594774;orthologs	MEMBRANE-SPANNING 4-DOMAINS SUBFAMILY A MEMBER 6A (PTHR23320:SF135)	transporter(PC00227)	Mus musculus
MOUSE|MGI=MGI=1916104|UniProtKB=Q9CQ31	Asb11	Ankyrin repeat and SOCS box protein 11;Asb11;PTN001191388;orthologs	ANKYRIN REPEAT AND SOCS BOX PROTEIN 11 (PTHR24136:SF14)		Mus musculus
MOUSE|MGI=MGI=1351481|UniProtKB=O70571	Pdk4	[Pyruvate dehydrogenase (acetyl-transferring)] kinase isozyme 4, mitochondrial;Pdk4;PTN000236563;orthologs	[PYRUVATE DEHYDROGENASE (ACETYL-TRANSFERRING)] KINASE ISOZYME 4, MITOCHONDRIAL (PTHR11947:SF22)	non-receptor serine/threonine protein kinase(PC00167)	Mus musculus
[truncated: 12,906 more rows]
