# Supplementary material for: CDC42-effector interaction inhibitors alter patterns of vessel arborization in skin and tumors in vivo
Source: iScience. 2025 Jul 14;28(7):112971. doi: 10.1016/j.isci.2025.112971 (PMC12432855; doi:10.1016/j.isci.2025.112971)
Supplement: Table S3. Excel file containing additional data too large to fit in a PDF, related to Figures 5A and 5B — Overrepresented pathways when genes in Tab2 were subjected to Panther pathway and reactome analysis. [file mmc4.xlsx]

## Sheet: Table_S3
Analysis Type:	PANTHER Overrepresentation Test (Released 20240226)
Annotation Version and Release Date:	Reactome version 85 Released 2023-05-25
Analyzed List:	Client Text Box Input (Mus musculus)
Reference List:	Mus musculus (all genes in database)
Test Type:	FISHER
Correction:	FDR
Reactome pathways	Mus musculus - REFLIST (21983)	Client Text Box Input (14904)	Client Text Box Input (expected)	Client Text Box Input (over/under)	Client Text Box Input (fold Enrichment)	Client Text Box Input (raw P-value)	Client Text Box Input (FDR)
Regulation of localization of FOXO transcription factors (R-MMU-9614399)	12	12	8.14	+	1.47	0.0124	0.0273
Frs2-mediated activation (R-MMU-170968)	12	12	8.14	+	1.47	0.0124	0.0273
Transcriptional Regulation by E2F6 (R-MMU-8953750)	25	25	16.95	+	1.47	0.000112	0.00038
CD28 dependent Vav1 pathway (R-MMU-389359)	12	12	8.14	+	1.47	0.0124	0.0272
SUMOylation of RNA binding proteins (R-MMU-4570464)	46	46	31.19	+	1.47	2.46e-08	1.47e-07
APC/C:Cdc20 mediated degradation of Cyclin B (R-MMU-174048)	24	24	16.27	+	1.47	0.000109	0.000375
activated TAK1 mediates p38 MAPK activation (R-MMU-450302)	23	23	15.59	+	1.47	0.00018	0.000591
GP1b-IX-V activation signalling (R-MMU-430116)	12	12	8.14	+	1.47	0.0124	0.0272
DNA strand elongation (R-MMU-69190)	24	24	16.27	+	1.47	0.000109	0.000375
Activation of BAD and translocation to mitochondria (R-MMU-111447)	12	12	8.14	+	1.47	0.0124	0.0272
Regulation of Expression and Function of Type II Classical Cadherins (R-MMU-9764260)	12	12	8.14	+	1.47	0.0124	0.0271
VEGFA-VEGFR2 Pathway (R-MMU-4420097)	92	92	62.37	+	1.47	5.24e-16	8.3e-15
Signaling by VEGF (R-MMU-194138)	100	100	67.8	+	1.47	2.28e-17	4.28e-16
Unfolded Protein Response (UPR) (R-MMU-381119)	12	12	8.14	+	1.47	0.0124	0.0271
HDACs deacetylate histones (R-MMU-3214815)	24	24	16.27	+	1.47	0.000109	0.000374
Transcriptional regulation by RUNX3 (R-MMU-8878159)	79	79	53.56	+	1.47	5.42e-14	6.88e-13
Reduction of cytosolic Ca++ levels (R-MMU-418359)	12	12	8.14	+	1.47	0.0124	0.0271
Nuclear Envelope Breakdown (R-MMU-2980766)	48	48	32.54	+	1.47	1.62e-08	9.97e-08
TNFR1-induced proapoptotic signaling (R-MMU-5357786)	23	23	15.59	+	1.47	0.00018	0.00059
Ion homeostasis (R-MMU-5578775)	50	50	33.9	+	1.47	5.14e-09	3.44e-08
Presynaptic phase of homologous DNA pairing and strand exchange (R-MMU-5693616)	23	23	15.59	+	1.47	0.00018	0.000589
IKK complex recruitment mediated by RIP1 (R-MMU-937041)	23	23	15.59	+	1.47	0.00018	0.000588
HSF1-dependent transactivation (R-MMU-3371571)	24	24	16.27	+	1.47	0.000109	0.000373
Glycogen breakdown (glycogenolysis) (R-MMU-70221)	12	12	8.14	+	1.47	0.0124	0.027
RAF-independent MAPK1/3 activation (R-MMU-112409)	23	23	15.59	+	1.47	0.00018	0.000587
Formation of the beta-catenin:TCF transactivating complex (R-MMU-201722)	24	24	16.27	+	1.47	0.000109	0.000372
Hyaluronan uptake and degradation (R-MMU-2160916)	12	12	8.14	+	1.47	0.0124	0.027
Chk1/Chk2(Cds1) mediated inactivation of Cyclin B:Cdk1 complex (R-MMU-75035)	12	12	8.14	+	1.47	0.0124	0.027
Synthesis of PE (R-MMU-1483213)	12	12	8.14	+	1.47	0.0124	0.0269
Synthesis of PIPs at the plasma membrane (R-MMU-1660499)	50	50	33.9	+	1.47	5.14e-09	3.43e-08
mTORC1-mediated signalling (R-MMU-166208)	24	24	16.27	+	1.47	0.000109	0.000372
Caspase-mediated cleavage of cytoskeletal proteins (R-MMU-264870)	12	12	8.14	+	1.47	0.0124	0.0269
RUNX3 regulates NOTCH signaling (R-MMU-8941856)	12	12	8.14	+	1.47	0.0124	0.0269
Glutathione synthesis and recycling (R-MMU-174403)	12	12	8.14	+	1.47	0.0124	0.0268
HDR through MMEJ (alt-NHEJ) (R-MMU-5685939)	12	12	8.14	+	1.47	0.0124	0.0268
RIP-mediated NFkB activation via ZBP1 (R-MMU-1810476)	12	12	8.14	+	1.47	0.0124	0.0268
Regulation of Homotypic Cell-Cell Adhesion (R-MMU-9759476)	12	12	8.14	+	1.47	0.0124	0.0267
Regulation of CDH11 Expression and Function (R-MMU-9759475)	12	12	8.14	+	1.47	0.0124	0.0267
Ribavirin ADME (R-MMU-9755088)	12	12	8.14	+	1.47	0.0124	0.0267
PECAM1 interactions (R-MMU-210990)	12	12	8.14	+	1.47	0.0124	0.0266
Pregnenolone biosynthesis (R-MMU-196108)	12	12	8.14	+	1.47	0.0124	0.0266
Cyclin A/B1/B2 associated events during G2/M transition (R-MMU-69273)	25	25	16.95	+	1.47	0.000112	0.00038
FLT3 Signaling (R-MMU-9607240)	32	32	21.7	+	1.47	4.76e-06	2.06e-05
RHOBTB2 GTPase cycle (R-MMU-9013418)	22	22	14.92	+	1.47	0.000307	0.000978
RHOJ GTPase cycle (R-MMU-9013409)	16	16	10.85	+	1.47	0.00254	0.00686
RHOQ GTPase cycle (R-MMU-9013406)	58	58	39.32	+	1.47	2.24e-10	1.78e-09
Biotin transport and metabolism (R-MMU-196780)	11	11	7.46	+	1.47	0.0209	0.0427
RNA Polymerase III Transcription Initiation (R-MMU-76046)	34	34	23.05	+	1.47	2.73e-06	1.23e-05
Hyaluronan metabolism (R-MMU-2142845)	17	17	11.53	+	1.47	0.00268	0.00701
Apoptotic cleavage of cell adhesion proteins (R-MMU-351906)	11	11	7.46	+	1.47	0.0209	0.0426
Interleukin-2 signaling (R-MMU-9020558)	11	11	7.46	+	1.47	0.0209	0.0426
NRIF signals cell death from the nucleus (R-MMU-205043)	15	15	10.17	+	1.47	0.00424	0.0106
Metabolism of folate and pterines (R-MMU-196757)	16	16	10.85	+	1.47	0.00254	0.00685
Autodegradation of Cdh1 by Cdh1:APC/C (R-MMU-174084)	63	63	42.71	+	1.47	2.83e-11	2.54e-10
Synthesis of glycosylphosphatidylinositol (GPI) (R-MMU-162710)	17	17	11.53	+	1.47	0.00268	0.007
CD28 dependent PI3K/Akt signaling (R-MMU-389357)	22	22	14.92	+	1.47	0.000307	0.000976
CD28 co-stimulation (R-MMU-389356)	33	33	22.37	+	1.47	4.79e-06	2.03e-05
RNA Polymerase III Transcription (R-MMU-74158)	34	34	23.05	+	1.47	2.73e-06	1.22e-05
Butyrate Response Factor 1 (BRF1) binds and destabilizes mRNA (R-MMU-450385)	17	17	11.53	+	1.47	0.00268	0.00699
cGMP effects (R-MMU-418457)	11	11	7.46	+	1.47	0.0209	0.0425
Interleukin-6 signaling (R-MMU-1059683)	11	11	7.46	+	1.47	0.0209	0.0425
mRNA decay by 3' to 5' exoribonuclease (R-MMU-429958)	16	16	10.85	+	1.47	0.00254	0.00684
Inactivation of APC/C via direct inhibition of the APC/C complex (R-MMU-141430)	21	21	14.24	+	1.47	0.000546	0.00166
Nucleotide-binding domain, leucine rich repeat containing receptor (NLR) signaling pathways (R-MMU-168643)	45	45	30.51	+	1.47	4.29e-08	2.49e-07
Mitochondrial translation termination (R-MMU-5419276)	88	88	59.66	+	1.47	2.51e-15	3.68e-14
NOD1/2 Signaling Pathway (R-MMU-168638)	31	31	21.02	+	1.47	7.76e-06	3.19e-05
Signaling by NOTCH (R-MMU-157118)	42	42	28.48	+	1.47	1.18e-07	6.49e-07
Inhibition of the proteolytic activity of APC/C required for the onset of anaphase by mitotic spindle checkpoint components (R-MMU-141405)	21	21	14.24	+	1.47	0.000546	0.00165
NOTCH1 Intracellular Domain Regulates Transcription (R-MMU-2122947)	11	11	7.46	+	1.47	0.0209	0.0424
RND1 GTPase cycle (R-MMU-9696273)	42	42	28.48	+	1.47	1.18e-07	6.47e-07
RND3 GTPase cycle (R-MMU-9696264)	41	41	27.8	+	1.47	2.06e-07	1.08e-06
Sema4D induced cell migration and growth-cone collapse (R-MMU-416572)	11	11	7.46	+	1.47	0.0209	0.0424
Class I peroxisomal membrane protein import (R-MMU-9603798)	20	20	13.56	+	1.47	0.000526	0.00163
RHO GTPases activate KTN1 (R-MMU-5625970)	11	11	7.46	+	1.47	0.0209	0.0423
Signaling by EGFR (R-MMU-177929)	47	47	31.86	+	1.47	1.47e-08	9.19e-08
PCNA-Dependent Long Patch Base Excision Repair (R-MMU-5651801)	21	21	14.24	+	1.47	0.000546	0.00165
DDX58/IFIH1-mediated induction of interferon-alpha/beta (R-MMU-168928)	34	34	23.05	+	1.47	2.73e-06	1.22e-05
SUMOylation of DNA replication proteins (R-MMU-4615885)	42	42	28.48	+	1.47	1.18e-07	6.45e-07
Regulation of NF-kappa B signaling (R-MMU-9758274)	16	16	10.85	+	1.47	0.00254	0.00683
snRNP Assembly (R-MMU-191859)	49	49	33.22	+	1.47	8.93e-09	5.84e-08
Receptor Mediated Mitophagy (R-MMU-8934903)	11	11	7.46	+	1.47	0.0209	0.0423
CD209 (DC-SIGN) signaling (R-MMU-5621575)	19	19	12.88	+	1.47	0.00087	0.00254
KSRP (KHSRP) binds and destabilizes mRNA (R-MMU-450604)	15	15	10.17	+	1.47	0.00424	0.0106
SUMOylation of SUMOylation proteins (R-MMU-4085377)	34	34	23.05	+	1.47	2.73e-06	1.22e-05
Apoptotic cleavage of cellular proteins (R-MMU-111465)	38	38	25.76	+	1.47	5.67e-07	2.77e-06
Cytochrome c-mediated apoptotic response (R-MMU-111461)	11	11	7.46	+	1.47	0.0209	0.0422
MET activates RAP1 and RAC1 (R-MMU-8875555)	11	11	7.46	+	1.47	0.0209	0.0422
Regulation of TP53 Expression and Degradation (R-MMU-6806003)	35	35	23.73	+	1.47	1.62e-06	7.51e-06
Gap-filling DNA repair synthesis and ligation in GG-NER (R-MMU-5696397)	22	22	14.92	+	1.47	0.000307	0.000975
DNA Damage Recognition in GG-NER (R-MMU-5696394)	38	38	25.76	+	1.47	5.67e-07	2.76e-06
Telomere Extension By Telomerase (R-MMU-171319)	21	21	14.24	+	1.47	0.000546	0.00165
Lagging Strand Synthesis (R-MMU-69186)	20	20	13.56	+	1.47	0.000526	0.00163
Processive synthesis on the lagging strand (R-MMU-69183)	15	15	10.17	+	1.47	0.00424	0.0106
Interleukin-3, Interleukin-5 and GM-CSF signaling (R-MMU-512988)	42	42	28.48	+	1.47	1.18e-07	6.43e-07
MET promotes cell motility (R-MMU-8875878)	32	32	21.7	+	1.47	4.76e-06	2.06e-05
RHOBTB GTPase Cycle (R-MMU-9706574)	34	34	23.05	+	1.47	2.73e-06	1.21e-05
Translesion Synthesis by POLH (R-MMU-110320)	19	19	12.88	+	1.47	0.00087	0.00254
Recognition of DNA damage by PCNA-containing replication complex (R-MMU-110314)	30	30	20.34	+	1.47	1.31e-05	5.23e-05
Translesion synthesis by REV1 (R-MMU-110312)	16	16	10.85	+	1.47	0.00254	0.00682
Activation of ATR in response to replication stress (R-MMU-176187)	37	37	25.09	+	1.47	9.93e-07	4.71e-06
Ovarian tumor domain proteases (R-MMU-5689896)	32	32	21.7	+	1.47	4.76e-06	2.05e-05
RHO GTPases activate PAKs (R-MMU-5627123)	20	20	13.56	+	1.47	0.000526	0.00163
Translesion synthesis by POLK (R-MMU-5655862)	17	17	11.53	+	1.47	0.00268	0.00697
Signaling by NOTCH1 (R-MMU-1980143)	20	20	13.56	+	1.47	0.000526	0.00162
RHOF GTPase cycle (R-MMU-9035034)	40	40	27.12	+	1.47	3.76e-07	1.87e-06
Activation of IRF3, IRF7 mediated by TBK1, IKBKE (R-MMU-936964)	17	17	11.53	+	1.47	0.00268	0.00696
TBC/RABGAPs (R-MMU-8854214)	34	34	23.05	+	1.47	2.73e-06	1.21e-05
Metabolism of non-coding RNA (R-MMU-194441)	49	49	33.22	+	1.47	8.93e-09	5.82e-08
Signaling by TGF-beta Receptor Complex (R-MMU-170834)	78	78	52.88	+	1.47	8.95e-14	1.1e-12
Signaling by NOTCH3 (R-MMU-9012852)	20	20	13.56	+	1.47	0.000526	0.00162
TGF-beta receptor signaling in EMT (epithelial to mesenchymal transition) (R-MMU-2173791)	15	15	10.17	+	1.47	0.00424	0.0106
Regulated proteolysis of p75NTR (R-MMU-193692)	11	11	7.46	+	1.47	0.0209	0.0421
Transport of Mature mRNAs Derived from Intronless Transcripts (R-MMU-159234)	42	42	28.48	+	1.47	1.18e-07	6.41e-07
Transport of Mature mRNA Derived from an Intronless Transcript (R-MMU-159231)	41	41	27.8	+	1.47	2.06e-07	1.07e-06
Transport of the SLBP Dependant Mature mRNA (R-MMU-159230)	35	35	23.73	+	1.47	1.62e-06	7.49e-06
TGF-beta receptor signaling activates SMADs (R-MMU-2173789)	37	37	25.09	+	1.47	9.93e-07	4.69e-06
Regulation of TP53 Activity through Acetylation (R-MMU-6804758)	30	30	20.34	+	1.47	1.31e-05	5.22e-05
Downregulation of TGF-beta receptor signaling (R-MMU-2173788)	16	16	10.85	+	1.47	0.00254	0.00681
Regulation of TP53 Degradation (R-MMU-6804757)	35	35	23.73	+	1.47	1.62e-06	7.47e-06
Transport of the SLBP independent Mature mRNA (R-MMU-159227)	34	34	23.05	+	1.47	2.73e-06	1.21e-05
Signaling by SCF-KIT (R-MMU-1433557)	41	41	27.8	+	1.47	2.06e-07	1.07e-06
TAK1-dependent IKK and NF-kappa-B activation (R-MMU-445989)	37	37	25.09	+	1.47	9.93e-07	4.68e-06
Formation of WDR5-containing histone-modifying complexes (R-MMU-9772755)	40	40	27.12	+	1.47	3.76e-07	1.87e-06
Retrograde neurotrophin signalling (R-MMU-177504)	11	11	7.46	+	1.47	0.0209	0.0421
Phosphorylation of the APC/C (R-MMU-176412)	20	20	13.56	+	1.47	0.000526	0.00162
Initiation of Nuclear Envelope (NE) Reformation (R-MMU-2995383)	17	17	11.53	+	1.47	0.00268	0.00695
CRMPs in Sema3A signaling (R-MMU-399956)	16	16	10.85	+	1.47	0.00254	0.0068
Sema3A PAK dependent Axon repulsion (R-MMU-399954)	15	15	10.17	+	1.47	0.00424	0.0105
p75NTR signals via NF-kB (R-MMU-193639)	16	16	10.85	+	1.47	0.00254	0.00679
Conversion from APC/C:Cdc20 to APC/C:Cdh1 in late anaphase (R-MMU-176407)	20	20	13.56	+	1.47	0.000526	0.00162
Energy dependent regulation of mTOR by LKB1-AMPK (R-MMU-380972)	29	29	19.66	+	1.47	2.31e-05	8.94e-05
mRNA Splicing - Minor Pathway (R-MMU-72165)	49	49	33.22	+	1.47	8.93e-09	5.8e-08
Spry regulation of FGF signaling (R-MMU-1295596)	16	16	10.85	+	1.47	0.00254	0.00678
CTLA4 inhibitory signaling (R-MMU-389513)	21	21	14.24	+	1.47	0.000546	0.00165
TRAF6-mediated induction of TAK1 complex within TLR4 complex (R-MMU-937072)	16	16	10.85	+	1.47	0.00254	0.00677
Mismatch Repair (R-MMU-5358508)	15	15	10.17	+	1.47	0.00424	0.0105
GAB1 signalosome (R-MMU-180292)	17	17	11.53	+	1.47	0.00268	0.00694
Postmitotic nuclear pore complex (NPC) reformation (R-MMU-9615933)	22	22	14.92	+	1.47	0.000307	0.000973
Glycogen metabolism (R-MMU-8982491)	16	16	10.85	+	1.47	0.00254	0.00676
MET activates PTK2 signaling (R-MMU-8874081)	21	21	14.24	+	1.47	0.000546	0.00164
Activation of the pre-replicative complex (R-MMU-68962)	32	32	21.7	+	1.47	4.76e-06	2.05e-05
SUMOylation of ubiquitinylation proteins (R-MMU-3232142)	38	38	25.76	+	1.47	5.67e-07	2.76e-06
Signaling by ROBO receptors (R-MMU-376176)	21	21	14.24	+	1.47	0.000546	0.00164
Signaling by Hippo (R-MMU-2028269)	20	20	13.56	+	1.47	0.000526	0.00161
Transcriptional regulation by small RNAs (R-MMU-5578749)	33	33	22.37	+	1.47	4.79e-06	2.03e-05
Tristetraprolin (TTP, ZFP36) binds and destabilizes mRNA (R-MMU-450513)	17	17	11.53	+	1.47	0.00268	0.00693
Synthesis of PIPs at the early endosome membrane (R-MMU-1660516)	15	15	10.17	+	1.47	0.00424	0.0105
Negative regulation of MET activity (R-MMU-6807004)	21	21	14.24	+	1.47	0.000546	0.00164
Synthesis of PIPs at the Golgi membrane (R-MMU-1660514)	17	17	11.53	+	1.47	0.00268	0.00692
Beta-catenin phosphorylation cascade (R-MMU-196299)	17	17	11.53	+	1.47	0.00268	0.00691
eNOS activation (R-MMU-203615)	11	11	7.46	+	1.47	0.0209	0.042
Transport of nucleosides and free purine and pyrimidine bases across the plasma membrane (R-MMU-83936)	11	11	7.46	+	1.47	0.0209	0.042
Dermatan sulfate biosynthesis (R-MMU-2022923)	11	11	7.46	+	1.47	0.0209	0.0419
Establishment of Sister Chromatid Cohesion (R-MMU-2468052)	11	11	7.46	+	1.47	0.0209	0.0419
Regulation of signaling by CBL (R-MMU-912631)	21	21	14.24	+	1.47	0.000546	0.00163
Oncogene Induced Senescence (R-MMU-2559585)	16	16	10.85	+	1.47	0.00254	0.00675
Senescence-Associated Secretory Phenotype (SASP) (R-MMU-2559582)	39	39	26.44	+	1.47	3.38e-07	1.69e-06
Aspartate and asparagine metabolism (R-MMU-8963693)	11	11	7.46	+	1.47	0.0209	0.0418
Crosslinking of collagen fibrils (R-MMU-2243919)	16	16	10.85	+	1.47	0.00254	0.00674
VLDLR internalisation and degradation (R-MMU-8866427)	16	16	10.85	+	1.47	0.00254	0.00673
Mitochondrial translation (R-MMU-5368287)	89	89	60.34	+	1.47	1.4e-15	2.14e-14
Keratan sulfate/keratin metabolism (R-MMU-1638074)	33	33	22.37	+	1.47	4.79e-06	2.02e-05
ERK/MAPK targets (R-MMU-198753)	19	19	12.88	+	1.47	0.00087	0.00253
Branched-chain amino acid catabolism (R-MMU-70895)	20	20	13.56	+	1.47	0.000526	0.00161
PKA activation (R-MMU-163615)	16	16	10.85	+	1.47	0.00254	0.00672
Antiviral mechanism by IFN-stimulated genes (R-MMU-1169410)	33	33	22.37	+	1.47	4.79e-06	2.02e-05
Rap1 signalling (R-MMU-392517)	15	15	10.17	+	1.47	0.00424	0.0105
ISG15 antiviral mechanism (R-MMU-1169408)	29	29	19.66	+	1.47	2.31e-05	8.92e-05
DNA Replication Pre-Initiation (R-MMU-69002)	98	98	66.44	+	1.47	3.57e-17	6.55e-16
Pyroptosis (R-MMU-5620971)	20	20	13.56	+	1.47	0.000526	0.00161
Processing of Capped Intronless Pre-mRNA (R-MMU-75067)	29	29	19.66	+	1.47	2.31e-05	8.9e-05
NOTCH3 Activation and Transmission of Signal to the Nucleus (R-MMU-9013507)	20	20	13.56	+	1.47	0.000526	0.0016
IRAK2 mediated activation of TAK1 complex upon TLR7/8 or 9 stimulation (R-MMU-975163)	15	15	10.17	+	1.47	0.00424	0.0105
Processing of Intronless Pre-mRNAs (R-MMU-77595)	20	20	13.56	+	1.47	0.000526	0.0016
SLBP Dependent Processing of Replication-Dependent Histone Pre-mRNAs (R-MMU-77588)	11	11	7.46	+	1.47	0.0209	0.0418
PKA-mediated phosphorylation of CREB (R-MMU-111931)	16	16	10.85	+	1.47	0.00254	0.00671
TP53 Regulates Transcription of Cell Cycle Genes (R-MMU-6791312)	34	34	23.05	+	1.47	2.73e-06	1.2e-05
TP53 Regulates Transcription of Cell Death Genes (R-MMU-5633008)	15	15	10.17	+	1.47	0.00424	0.0105
PI Metabolism (R-MMU-1483255)	76	76	51.53	+	1.47	2.77e-13	3.27e-12
Netrin-1 signaling (R-MMU-373752)	21	21	14.24	+	1.47	0.000546	0.00163
Retrograde transport at the Trans-Golgi-Network (R-MMU-6811440)	45	45	30.51	+	1.47	4.29e-08	2.48e-07
Nuclear Pore Complex (NPC) Disassembly (R-MMU-3301854)	32	32	21.7	+	1.47	4.76e-06	2.04e-05
Regulation of FZD by ubiquitination (R-MMU-4641263)	20	20	13.56	+	1.47	0.000526	0.0016
Downstream signal transduction (R-MMU-186763)	29	29	19.66	+	1.47	2.31e-05	8.88e-05
Trafficking and processing of endosomal TLR (R-MMU-1679131)	11	11	7.46	+	1.47	0.0209	0.0417
RAB GEFs exchange GTP for GDP on RABs (R-MMU-8876198)	89	89	60.34	+	1.47	1.4e-15	2.12e-14
Interleukin-27 signaling (R-MMU-9020956)	11	11	7.46	+	1.47	0.0209	0.0417
Sema4D in semaphorin signaling (R-MMU-400685)	15	15	10.17	+	1.47	0.00424	0.0105
Resolution of D-loop Structures through Holliday Junction Intermediates (R-MMU-5693568)	32	32	21.7	+	1.47	4.76e-06	2.04e-05
MTOR signalling (R-MMU-165159)	41	41	27.8	+	1.47	2.06e-07	1.07e-06
Endosomal Sorting Complex Required For Transport (ESCRT) (R-MMU-917729)	30	30	20.34	+	1.47	1.31e-05	5.21e-05
N-glycan trimming in the ER and Calnexin/Calreticulin cycle (R-MMU-532668)	15	15	10.17	+	1.47	0.00424	0.0104
Assembly of the pre-replicative complex (R-MMU-68867)	82	82	55.59	+	1.47	1.87e-14	2.5e-13
Platelet sensitization by LDL (R-MMU-432142)	17	17	11.53	+	1.47	0.00268	0.0069
Resolution of D-Loop Structures (R-MMU-5693537)	32	32	21.7	+	1.47	4.76e-06	2.03e-05
Telomere Maintenance (R-MMU-157579)	51	51	34.58	+	1.47	3.08e-09	2.12e-08
RHO GTPases activate PKNs (R-MMU-5625740)	22	22	14.92	+	1.47	0.000307	0.000971
Removal of the Flap Intermediate from the C-strand (R-MMU-174437)	17	17	11.53	+	1.47	0.00268	0.00689
Alpha-protein kinase 1 signaling pathway (R-MMU-9645460)	11	11	7.46	+	1.47	0.0209	0.0416
Telomere C-strand (Lagging Strand) Synthesis (R-MMU-174417)	34	34	23.05	+	1.47	2.73e-06	1.2e-05
Processive synthesis on the C-strand of the telomere (R-MMU-174414)	19	19	12.88	+	1.47	0.00087	0.00253
Rab regulation of trafficking (R-MMU-9007101)	115	115	77.97	+	1.47	4.14e-20	9.05e-19
Translesion synthesis by POLI (R-MMU-5656121)	17	17	11.53	+	1.47	0.00268	0.00688
Regulation of RUNX3 expression and activity (R-MMU-8941858)	53	53	35.93	+	1.47	1.86e-09	1.31e-08
Syndecan interactions (R-MMU-3000170)	16	16	10.85	+	1.47	0.00254	0.0067
Post NMDA receptor activation events (R-MMU-438064)	16	16	10.85	+	1.47	0.00254	0.00668
Trafficking of GluR2-containing AMPA receptors (R-MMU-416993)	17	17	11.53	+	1.47	0.00268	0.00687
Laminin interactions (R-MMU-3000157)	11	11	7.46	+	1.47	0.0209	0.0416
WNT5A-dependent internalization of FZD4 (R-MMU-5099900)	15	15	10.17	+	1.47	0.00424	0.0104
Gap junction degradation (R-MMU-190873)	11	11	7.46	+	1.47	0.0209	0.0415
SUMOylation of immune response proteins (R-MMU-4755510)	11	11	7.46	+	1.47	0.0209	0.0415
AKT phosphorylates targets in the cytosol (R-MMU-198323)	11	11	7.46	+	1.47	0.0209	0.0414
EGFR downregulation (R-MMU-182971)	31	31	21.02	+	1.47	7.76e-06	3.18e-05
Interleukin receptor SHC signaling (R-MMU-912526)	22	22	14.92	+	1.47	0.000307	0.000969
Extension of Telomeres (R-MMU-180786)	49	49	33.22	+	1.47	8.93e-09	5.77e-08
Negative regulation of FLT3 (R-MMU-9706369)	15	15	10.17	+	1.47	0.00424	0.0104
RHO GTPases Activate WASPs and WAVEs (R-MMU-5663213)	32	32	21.7	+	1.47	4.76e-06	2.03e-05
Lysosome Vesicle Biogenesis (R-MMU-432720)	34	34	23.05	+	1.47	2.73e-06	1.2e-05
Synthesis of active ubiquitin: roles of E1 and E2 enzymes (R-MMU-8866652)	30	30	20.34	+	1.47	1.31e-05	5.2e-05
Beta-oxidation of very long chain fatty acids (R-MMU-390247)	11	11	7.46	+	1.47	0.0209	0.0414
Signal transduction by L1 (R-MMU-445144)	21	21	14.24	+	1.47	0.000546	0.00163
RHOBTB1 GTPase cycle (R-MMU-9013422)	22	22	14.92	+	1.47	0.000307	0.000967
RHOU GTPase cycle (R-MMU-9013420)	39	39	26.44	+	1.47	3.38e-07	1.68e-06
RNA Polymerase III Transcription Initiation From Type 1 Promoter (R-MMU-76061)	27	27	18.31	+	1.47	3.73e-05	0.00014
WNT5A-dependent internalization of FZD2, FZD5 and ROR2 (R-MMU-5140745)	13	13	8.81	+	1.47	0.0132	0.0284
Other interleukin signaling (R-MMU-449836)	14	14	9.49	+	1.47	0.00735	0.0174
Downregulation of ERBB2:ERBB3 signaling (R-MMU-1358803)	13	13	8.81	+	1.47	0.0132	0.0283
Interleukin-4 and Interleukin-13 signaling (R-MMU-6785807)	14	14	9.49	+	1.47	0.00735	0.0174
Inflammasomes (R-MMU-622312)	14	14	9.49	+	1.47	0.00735	0.0173
GRB2 events in EGFR signaling (R-MMU-179812)	13	13	8.81	+	1.47	0.0132	0.0283
Gene Silencing by RNA (R-MMU-211000)	43	43	29.15	+	1.47	7.05e-08	4.05e-07
Activation of BH3-only proteins (R-MMU-114452)	18	18	12.2	+	1.47	0.0015	0.00416
Synthesis of IP3 and IP4 in the cytosol (R-MMU-1855204)	26	26	17.63	+	1.47	6.34e-05	0.00023
DARPP-32 events (R-MMU-180024)	18	18	12.2	+	1.47	0.0015	0.00415
ERKs are inactivated (R-MMU-202670)	13	13	8.81	+	1.47	0.0132	0.0283
SHC1 events in EGFR signaling (R-MMU-180336)	14	14	9.49	+	1.47	0.00735	0.0173
Removal of the Flap Intermediate (R-MMU-69166)	14	14	9.49	+	1.47	0.00735	0.0173
Carnitine metabolism (R-MMU-200425)	14	14	9.49	+	1.47	0.00735	0.0173
ZBP1(DAI) mediated induction of type I IFNs (R-MMU-1606322)	13	13	8.81	+	1.47	0.0132	0.0282
TP53 regulates transcription of additional cell cycle genes whose exact role in the p53 pathway remain uncertain (R-MMU-6804115)	18	18	12.2	+	1.47	0.0015	0.00415
Leading Strand Synthesis (R-MMU-69109)	14	14	9.49	+	1.47	0.00735	0.0172
APC-Cdc20 mediated degradation of Nek2A (R-MMU-179409)	26	26	17.63	+	1.47	6.34e-05	0.000229
SMAD2/SMAD3:SMAD4 heterotrimer regulates transcription (R-MMU-2173796)	26	26	17.63	+	1.47	6.34e-05	0.000229
Downregulation of SMAD2/3:SMAD4 transcriptional activity (R-MMU-2173795)	26	26	17.63	+	1.47	6.34e-05	0.000228
Transcriptional activity of SMAD2/SMAD3:SMAD4 heterotrimer (R-MMU-2173793)	43	43	29.15	+	1.47	7.05e-08	4.03e-07
Regulation of KIT signaling (R-MMU-1433559)	14	14	9.49	+	1.47	0.00735	0.0172
Mismatch repair (MMR) directed by MSH2:MSH6 (MutSalpha) (R-MMU-5358565)	14	14	9.49	+	1.47	0.00735	0.0172
Notch-HLH transcription pathway (R-MMU-350054)	26	26	17.63	+	1.47	6.34e-05	0.000228
Ephrin signaling (R-MMU-3928664)	18	18	12.2	+	1.47	0.0015	0.00414
Metabolism of cofactors (R-MMU-8978934)	14	14	9.49	+	1.47	0.00735	0.0172
IRAK1 recruits IKK complex (R-MMU-937039)	14	14	9.49	+	1.47	0.00735	0.0171
mRNA decay by 5' to 3' exoribonuclease (R-MMU-430039)	14	14	9.49	+	1.47	0.00735	0.0171
Vitamin B5 (pantothenate) metabolism (R-MMU-199220)	13	13	8.81	+	1.47	0.0132	0.0282
VEGFR2 mediated cell proliferation (R-MMU-5218921)	14	14	9.49	+	1.47	0.00735	0.0171
VEGFR2 mediated vascular permeability (R-MMU-5218920)	27	27	18.31	+	1.47	3.73e-05	0.000139
NR1H2 and NR1H3-mediated signaling (R-MMU-9024446)	13	13	8.81	+	1.47	0.0132	0.0282
Polymerase switching (R-MMU-69091)	14	14	9.49	+	1.47	0.00735	0.0171
Pentose phosphate pathway (R-MMU-71336)	13	13	8.81	+	1.47	0.0132	0.0281
Heme biosynthesis (R-MMU-189451)	14	14	9.49	+	1.47	0.00735	0.017
Attenuation phase (R-MMU-3371568)	14	14	9.49	+	1.47	0.00735	0.017
Other semaphorin interactions (R-MMU-416700)	14	14	9.49	+	1.47	0.00735	0.017
NF-kB is activated and signals survival (R-MMU-209560)	13	13	8.81	+	1.47	0.0132	0.0281
Mitochondrial translation elongation (R-MMU-5389840)	86	86	58.31	+	1.47	3.91e-15	5.62e-14
Cell-extracellular matrix interactions (R-MMU-446353)	18	18	12.2	+	1.47	0.0015	0.00413
DAG and IP3 signaling (R-MMU-1489509)	27	27	18.31	+	1.47	3.73e-05	0.000139
CaM pathway (R-MMU-111997)	26	26	17.63	+	1.47	6.34e-05	0.000227
Ca-dependent events (R-MMU-111996)	28	28	18.98	+	1.47	2.28e-05	8.83e-05
p75NTR recruits signalling complexes (R-MMU-209543)	13	13	8.81	+	1.47	0.0132	0.0281
Nuclear Events (kinase and transcription factor activation) (R-MMU-198725)	27	27	18.31	+	1.47	3.73e-05	0.000139
NR1H3 & NR1H2 regulate gene expression linked to cholesterol transport and efflux (R-MMU-9029569)	13	13	8.81	+	1.47	0.0132	0.028
CS/DS degradation (R-MMU-2024101)	14	14	9.49	+	1.47	0.00735	0.017
IRAK1 recruits IKK complex upon TLR7/8 or 9 stimulation (R-MMU-975144)	14	14	9.49	+	1.47	0.00735	0.017
Calmodulin induced events (R-MMU-111933)	26	26	17.63	+	1.47	6.34e-05	0.000227
BBSome-mediated cargo-targeting to cilium (R-MMU-5620922)	13	13	8.81	+	1.47	0.0132	0.028
Semaphorin interactions (R-MMU-373755)	52	52	35.25	+	1.47	3.38e-09	2.3e-08
Prolonged ERK activation events (R-MMU-169893)	14	14	9.49	+	1.47	0.00735	0.0169
TRAF6 mediated NF-kB activation (R-MMU-933542)	14	14	9.49	+	1.47	0.00735	0.0169
Homologous DNA Pairing and Strand Exchange (R-MMU-5693579)	26	26	17.63	+	1.47	6.34e-05	0.000227
G0 and Early G1 (R-MMU-1538133)	18	18	12.2	+	1.47	0.0015	0.00413
FGFR2 alternative splicing (R-MMU-6803529)	18	18	12.2	+	1.47	0.0015	0.00412
Purine catabolism (R-MMU-74259)	18	18	12.2	+	1.47	0.0015	0.00411
Mitotic Telophase/Cytokinesis (R-MMU-68884)	13	13	8.81	+	1.47	0.0132	0.0279
Negative regulation of MAPK pathway (R-MMU-5675221)	43	43	29.15	+	1.47	7.05e-08	4.02e-07
Activation of SMO (R-MMU-5635838)	14	14	9.49	+	1.47	0.00735	0.0169
Regulation of PTEN gene transcription (R-MMU-8943724)	43	43	29.15	+	1.47	7.05e-08	4.01e-07
Purine salvage (R-MMU-74217)	14	14	9.49	+	1.47	0.00735	0.0169
PLC beta mediated events (R-MMU-112043)	36	36	24.41	+	1.47	1.82e-06	8.31e-06
Metabolism of nitric oxide: NOS3 activation and regulation (R-MMU-202131)	14	14	9.49	+	1.47	0.00735	0.0168
Telomere C-strand synthesis initiation (R-MMU-174430)	13	13	8.81	+	1.47	0.0132	0.0279
Interleukin-15 signaling (R-MMU-8983432)	13	13	8.81	+	1.47	0.0132	0.0279
Polymerase switching on the C-strand of the telomere (R-MMU-174411)	26	26	17.63	+	1.47	6.34e-05	0.000226
HDR through Homologous Recombination (HRR) (R-MMU-5685942)	56	56	37.97	+	1.47	7.03e-10	5.3e-09
Keratan sulfate degradation (R-MMU-2022857)	13	13	8.81	+	1.47	0.0132	0.0278
Keratan sulfate biosynthesis (R-MMU-2022854)	27	27	18.31	+	1.47	3.73e-05	0.000139
RUNX1 interacts with co-factors whose precise effect on RUNX1 targets is not known (R-MMU-8939243)	36	36	24.41	+	1.47	1.82e-06	8.29e-06
Nitric oxide stimulates guanylate cyclase (R-MMU-392154)	14	14	9.49	+	1.47	0.00735	0.0168
Signaling by Activin (R-MMU-1502540)	13	13	8.81	+	1.47	0.0132	0.0278
PTK6 Regulates RHO GTPases, RAS GTPase and MAP kinases (R-MMU-8849471)	14	14	9.49	+	1.47	0.00735	0.0168
Tie2 Signaling (R-MMU-210993)	18	18	12.2	+	1.47	0.0015	0.00411
Depolymerization of the Nuclear Lamina (R-MMU-4419969)	13	13	8.81	+	1.47	0.0132	0.0278
Negative regulators of DDX58/IFIH1 signaling (R-MMU-936440)	14	14	9.49	+	1.47	0.00735	0.0168
RNA Polymerase III Transcription Initiation From Type 3 Promoter (R-MMU-76071)	26	26	17.63	+	1.47	6.34e-05	0.000226
RNA Polymerase III Transcription Initiation From Type 2 Promoter (R-MMU-76066)	26	26	17.63	+	1.47	6.34e-05	0.000225
Mitotic G1 phase and G1/S transition (R-MMU-453279)	131	130	88.82	+	1.46	7.09e-21	1.57e-19
PTEN Regulation (R-MMU-6807070)	113	112	76.61	+	1.46	5.51e-18	1.09e-16
G1/S Transition (R-MMU-69206)	105	104	71.19	+	1.46	1.19e-16	2.02e-15
CDC42 GTPase cycle (R-MMU-9013148)	95	94	64.41	+	1.46	7.75e-15	1.08e-13
Regulation of mRNA stability by proteins that bind AU-rich elements (R-MMU-450531)	85	84	57.63	+	1.46	2.56e-13	3.05e-12
Cellular response to heat stress (R-MMU-3371556)	84	83	56.95	+	1.46	4.39e-13	5.12e-12
Hedgehog 'on' state (R-MMU-5632684)	82	81	55.59	+	1.46	7.15e-13	8.18e-12
Centrosome maturation (R-MMU-380287)	78	77	52.88	+	1.46	3.29e-12	3.46e-11
Recruitment of mitotic centrosome proteins and complexes (R-MMU-380270)	78	77	52.88	+	1.46	3.29e-12	3.44e-11
Signaling by NTRKs (R-MMU-166520)	78	77	52.88	+	1.46	3.29e-12	3.42e-11
Activation of APC/C and APC/C:Cdc20 mediated degradation of mitotic proteins (R-MMU-176814)	76	75	51.53	+	1.46	9.43e-12	9.3e-11
APC/C:Cdc20 mediated degradation of mitotic proteins (R-MMU-176409)	75	74	50.85	+	1.46	9.38e-12	9.3e-11
SUMOylation of DNA damage response and repair proteins (R-MMU-3108214)	74	73	50.17	+	1.46	1.51e-11	1.42e-10
S Phase (R-MMU-69242)	147	145	99.66	+	1.45	4.82e-22	1.24e-20
RNA polymerase II transcribes snRNA genes (R-MMU-6807505)	73	72	49.49	+	1.45	2.51e-11	2.31e-10
APC:Cdc20 mediated degradation of cell cycle proteins prior to satisfation of the cell cycle checkpoint (R-MMU-179419)	73	72	49.49	+	1.45	2.51e-11	2.3e-10
APC/C:Cdh1 mediated degradation of Cdc20 and other APC/C:Cdh1 targeted proteins in late mitosis/early G1 (R-MMU-174178)	73	72	49.49	+	1.45	2.51e-11	2.28e-10
CDK-mediated phosphorylation and removal of Cdc6 (R-MMU-69017)	72	71	48.81	+	1.45	4.36e-11	3.78e-10
Cdc20:Phospho-APC/C mediated degradation of Cyclin A (R-MMU-174184)	72	71	48.81	+	1.45	4.36e-11	3.76e-10
trans-Golgi Network Vesicle Budding (R-MMU-199992)	71	70	48.14	+	1.45	4.28e-11	3.77e-10
AURKA Activation by TPX2 (R-MMU-8854518)	71	70	48.14	+	1.45	4.28e-11	3.75e-10
Cyclin A:Cdk2-associated events at S phase entry (R-MMU-69656)	71	70	48.14	+	1.45	4.28e-11	3.73e-10
Signaling by MET (R-MMU-6806834)	70	69	47.46	+	1.45	6.92e-11	5.88e-10
Cyclin E associated events during G1/S transition (R-MMU-69202)	69	68	46.78	+	1.45	1.16e-10	9.55e-10
Regulation of PTEN stability and activity (R-MMU-8948751)	68	67	46.1	+	1.45	2.01e-10	1.62e-09
Loss of proteins required for interphase microtubule organization from the centrosome (R-MMU-380284)	68	67	46.1	+	1.45	2.01e-10	1.62e-09
Loss of Nlp from mitotic centrosomes (R-MMU-380259)	68	67	46.1	+	1.45	2.01e-10	1.61e-09
COPII-mediated vesicle transport (R-MMU-204005)	68	67	46.1	+	1.45	2.01e-10	1.6e-09
Regulation of RAS by GAPs (R-MMU-5658442)	67	66	45.42	+	1.45	1.95e-10	1.6e-09
APC/C:Cdc20 mediated degradation of Securin (R-MMU-174154)	67	66	45.42	+	1.45	1.95e-10	1.59e-09
Signaling by NTRK1 (TRKA) (R-MMU-187037)	65	64	44.07	+	1.45	5.31e-10	4.07e-09
Nuclear Envelope (NE) Reassembly (R-MMU-2995410)	64	63	43.39	+	1.45	9.28e-10	6.87e-09
RNA Polymerase II Transcription Termination (R-MMU-73856)	64	63	43.39	+	1.45	9.28e-10	6.84e-09
Regulation of HSF1-mediated heat shock response (R-MMU-3371453)	64	63	43.39	+	1.45	9.28e-10	6.81e-09
DNA Replication (R-MMU-69306)	126	124	85.43	+	1.45	1.77e-18	3.59e-17
Transcriptional regulation by RUNX2 (R-MMU-8878166)	61	60	41.36	+	1.45	2.43e-09	1.69e-08
Asymmetric localization of PCP proteins (R-MMU-4608870)	61	60	41.36	+	1.45	2.43e-09	1.68e-08
Synthesis of DNA (R-MMU-69239)	119	117	80.68	+	1.45	2.1e-17	4.03e-16
SCF(Skp2)-mediated degradation of p27/p21 (R-MMU-187577)	59	58	40	+	1.45	4.02e-09	2.72e-08
TNF signaling (R-MMU-75893)	57	56	38.64	+	1.45	1.11e-08	7.06e-08
C-type lectin receptors (CLRs) (R-MMU-5621481)	112	110	75.93	+	1.45	2.54e-16	4.14e-15
Deadenylation-dependent mRNA decay (R-MMU-429914)	55	54	37.29	+	1.45	1.82e-08	1.11e-07
mRNA 3'-end processing (R-MMU-72187)	55	54	37.29	+	1.45	1.82e-08	1.11e-07
AUF1 (hnRNP D0) binds and destabilizes mRNA (R-MMU-450408)	55	54	37.29	+	1.45	1.82e-08	1.1e-07
Golgi Associated Vesicle Biogenesis (R-MMU-432722)	55	54	37.29	+	1.45	1.82e-08	1.1e-07
SUMOylation of chromatin organization proteins (R-MMU-4551638)	54	53	36.61	+	1.45	2.98e-08	1.75e-07
Degradation of AXIN (R-MMU-4641257)	54	53	36.61	+	1.45	2.98e-08	1.75e-07
Nuclear events mediated by NFE2L2 (R-MMU-9759194)	54	53	36.61	+	1.45	2.98e-08	1.74e-07
Signaling by TGFB family members (R-MMU-9006936)	105	103	71.19	+	1.45	3.13e-15	4.53e-14
Interleukin-1 signaling (R-MMU-9020702)	103	101	69.83	+	1.45	9.15e-15	1.24e-13
RHOD GTPase cycle (R-MMU-9013405)	51	50	34.58	+	1.45	8.21e-08	4.64e-07
p53-Independent G1/S DNA damage checkpoint (R-MMU-69613)	51	50	34.58	+	1.45	8.21e-08	4.63e-07
p53-Independent DNA Damage Response (R-MMU-69610)	51	50	34.58	+	1.45	8.21e-08	4.61e-07
Ubiquitin Mediated Degradation of Phosphorylated Cdc25A (R-MMU-69601)	51	50	34.58	+	1.45	8.21e-08	4.6e-07
GSK3B and BTRC:CUL1-mediated-degradation of NFE2L2 (R-MMU-9762114)	50	49	33.9	+	1.45	1.35e-07	7.31e-07
Ubiquitin-dependent degradation of Cyclin D (R-MMU-75815)	50	49	33.9	+	1.45	1.35e-07	7.29e-07
Apoptotic execution phase (R-MMU-75153)	50	49	33.9	+	1.45	1.35e-07	7.27e-07
Regulation of RUNX2 expression and activity (R-MMU-8939902)	50	49	33.9	+	1.45	1.35e-07	7.25e-07
MyD88-independent TLR4 cascade (R-MMU-166166)	99	97	67.12	+	1.45	4.17e-14	5.41e-13
TRIF(TICAM1)-mediated TLR4 signaling (R-MMU-937061)	99	97	67.12	+	1.45	4.17e-14	5.37e-13
DNA Damage Bypass (R-MMU-73893)	48	47	32.54	+	1.44	2.3e-07	1.19e-06
Anchoring of the basal body to the plasma membrane (R-MMU-5620912)	96	94	65.09	+	1.44	1.07e-13	1.31e-12
Cross-presentation of soluble exogenous antigens (endosomes) (R-MMU-1236978)	48	47	32.54	+	1.44	2.3e-07	1.18e-06
Regulation of TNFR1 signaling (R-MMU-5357905)	48	47	32.54	+	1.44	2.3e-07	1.18e-06
Toll Like Receptor 9 (TLR9) Cascade (R-MMU-168138)	94	92	63.73	+	1.44	1.74e-13	2.1e-12
Cellular Senescence (R-MMU-2559583)	92	90	62.37	+	1.44	4.85e-13	5.62e-12
Inositol phosphate metabolism (R-MMU-1483249)	46	45	31.19	+	1.44	6.1e-07	2.95e-06
Mitotic G2-G2/M phases (R-MMU-453274)	182	178	123.39	+	1.44	5.5e-25	1.67e-23
Switching of origins to a post-replicative state (R-MMU-69052)	91	89	61.7	+	1.44	8.59e-13	9.69e-12
CLEC7A (Dectin-1) signaling (R-MMU-5607764)	91	89	61.7	+	1.44	8.59e-13	9.62e-12
Toll Like Receptor 7/8 (TLR7/8) Cascade (R-MMU-168181)	90	88	61.02	+	1.44	7.76e-13	8.81e-12
G2/M Transition (R-MMU-69275)	180	176	122.04	+	1.44	9.07e-25	2.7e-23
MyD88 dependent cascade initiated on endosome (R-MMU-975155)	89	87	60.34	+	1.44	1.28e-12	1.41e-11
Mitotic Metaphase and Anaphase (R-MMU-2555396)	222	217	150.51	+	1.44	3.33e-30	1.28e-28
Mitotic Anaphase (R-MMU-68882)	221	216	149.83	+	1.44	5.57e-30	2.09e-28
G1 Phase (R-MMU-69236)	44	43	29.83	+	1.44	1.03e-06	4.83e-06
Cyclin D associated events in G1 (R-MMU-69231)	44	43	29.83	+	1.44	1.03e-06	4.81e-06
PCP/CE pathway (R-MMU-4086400)	88	86	59.66	+	1.44	2.19e-12	2.36e-11
Recruitment of NuMA to mitotic centrosomes (R-MMU-380320)	88	86	59.66	+	1.44	2.19e-12	2.34e-11
TRAF6 mediated induction of NFkB and MAP kinases upon TLR7/8 or 9 activation (R-MMU-975138)	88	86	59.66	+	1.44	2.19e-12	2.33e-11
p75 NTR receptor-mediated signalling (R-MMU-193704)	87	85	58.98	+	1.44	2.16e-12	2.34e-11
RND2 GTPase cycle (R-MMU-9696270)	43	42	29.15	+	1.44	1.65e-06	7.6e-06
Regulation of mitotic cell cycle (R-MMU-453276)	86	84	58.31	+	1.44	3.45e-12	3.57e-11
APC/C-mediated degradation of cell cycle proteins (R-MMU-174143)	86	84	58.31	+	1.44	3.45e-12	3.55e-11
Regulation of PLK1 Activity at G2/M Transition (R-MMU-2565942)	85	83	57.63	+	1.44	5.72e-12	5.77e-11
Toll Like Receptor 2 (TLR2) Cascade (R-MMU-181438)	84	82	56.95	+	1.44	9.83e-12	9.47e-11
MyD88:MAL(TIRAP) cascade initiated on plasma membrane (R-MMU-166058)	84	82	56.95	+	1.44	9.83e-12	9.42e-11
Toll Like Receptor TLR6:TLR2 Cascade (R-MMU-168188)	84	82	56.95	+	1.44	9.83e-12	9.37e-11
Toll Like Receptor TLR1:TLR2 Cascade (R-MMU-168179)	84	82	56.95	+	1.44	9.83e-12	9.32e-11
MyD88 cascade initiated on plasma membrane (R-MMU-975871)	83	81	56.27	+	1.44	9.54e-12	9.36e-11
Toll Like Receptor 5 (TLR5) Cascade (R-MMU-168176)	83	81	56.27	+	1.44	9.54e-12	9.3e-11
Toll Like Receptor 10 (TLR10) Cascade (R-MMU-168142)	83	81	56.27	+	1.44	9.54e-12	9.25e-11
G-protein mediated events (R-MMU-112040)	41	40	27.8	+	1.44	4.73e-06	2.05e-05
Macroautophagy (R-MMU-1632852)	122	119	82.71	+	1.44	9.61e-17	1.66e-15
Autophagy (R-MMU-9612973)	122	119	82.71	+	1.44	9.61e-17	1.64e-15
Transport of Mature Transcript to Cytoplasm (R-MMU-72202)	80	78	54.24	+	1.44	4.41e-11	3.78e-10
Elastic fibre formation (R-MMU-1566948)	40	39	27.12	+	1.44	4.55e-06	1.98e-05
Toll Like Receptor 3 (TLR3) Cascade (R-MMU-168164)	80	78	54.24	+	1.44	4.41e-11	3.77e-10
Degradation of beta-catenin by the destruction complex (R-MMU-195253)	79	77	53.56	+	1.44	4.2e-11	3.72e-10
Protein folding (R-MMU-391251)	39	38	26.44	+	1.44	7.36e-06	3.05e-05
O-glycosylation of TSR domain-containing proteins (R-MMU-5173214)	39	38	26.44	+	1.44	7.36e-06	3.05e-05
Translesion synthesis by Y family DNA polymerases bypasses lesions on DNA template (R-MMU-110313)	39	38	26.44	+	1.44	7.36e-06	3.04e-05
Chaperonin-mediated protein folding (R-MMU-390466)	39	38	26.44	+	1.44	7.36e-06	3.03e-05
Nervous system development (R-MMU-9675108)	271	264	183.73	+	1.44	2.11e-35	1.04e-33
Axon guidance (R-MMU-422475)	270	263	183.05	+	1.44	2e-35	1.04e-33
Downstream signaling events of B Cell Receptor (BCR) (R-MMU-1168372)	77	75	52.2	+	1.44	1.14e-10	9.42e-10
Mitotic Prometaphase (R-MMU-68877)	192	187	130.17	+	1.44	1.98e-25	6.31e-24
SUMOylation of transcription cofactors (R-MMU-3899300)	38	37	25.76	+	1.44	1.23e-05	4.99e-05
KEAP1-NFE2L2 pathway (R-MMU-9755511)	76	74	51.53	+	1.44	1.97e-10	1.6e-09
EPHB-mediated forward signaling (R-MMU-3928662)	38	37	25.76	+	1.44	1.23e-05	4.97e-05
Cooperation of PDCL (PhLP1) and TRiC/CCT in G-protein beta folding (R-MMU-6814122)	38	37	25.76	+	1.44	1.23e-05	4.96e-05
Intrinsic Pathway for Apoptosis (R-MMU-109606)	38	37	25.76	+	1.44	1.23e-05	4.95e-05
Platelet homeostasis (R-MMU-418346)	75	73	50.85	+	1.44	1.85e-10	1.52e-09
MAPK6/MAPK4 signaling (R-MMU-5687128)	74	72	50.17	+	1.44	3e-10	2.34e-09
Sphingolipid de novo biosynthesis (R-MMU-1660661)	37	36	25.09	+	1.44	2.13e-05	8.3e-05
EPH-ephrin mediated repulsion of cells (R-MMU-3928665)	37	36	25.09	+	1.44	2.13e-05	8.28e-05
Oxidative Stress Induced Senescence (R-MMU-2559580)	37	36	25.09	+	1.44	2.13e-05	8.26e-05
Separation of Sister Chromatids (R-MMU-2467813)	184	179	124.75	+	1.43	3.84e-24	1.09e-22
Metabolism of water-soluble vitamins and cofactors (R-MMU-196849)	110	107	74.58	+	1.43	8.17e-15	1.13e-13
Mitotic Spindle Checkpoint (R-MMU-69618)	110	107	74.58	+	1.43	8.17e-15	1.12e-13
The role of GTSE1 in G2/M progression after G2 checkpoint (R-MMU-8852276)	73	71	49.49	+	1.43	5.04e-10	3.88e-09
Recycling pathway of L1 (R-MMU-437239)	36	35	24.41	+	1.43	2.01e-05	7.86e-05
Hedgehog 'off' state (R-MMU-5610787)	108	105	73.22	+	1.43	2.26e-14	3.01e-13
RHOA GTPase cycle (R-MMU-8980692)	144	140	97.63	+	1.43	6.11e-19	1.29e-17
Cell death signalling via NRAGE, NRIF and NADE (R-MMU-204998)	72	70	48.81	+	1.43	8.79e-10	6.54e-09
RHOV GTPase cycle (R-MMU-9013424)	36	35	24.41	+	1.43	2.01e-05	7.85e-05
Transport of Mature mRNA derived from an Intron-Containing Transcript (R-MMU-159236)	71	69	48.14	+	1.43	8.08e-10	6.04e-09
Death Receptor Signaling (R-MMU-73887)	142	138	96.27	+	1.43	1.02e-18	2.12e-17
Signaling by Hedgehog (R-MMU-5358351)	141	137	95.59	+	1.43	1.63e-18	3.35e-17
Striated Muscle Contraction (R-MMU-390522)	35	34	23.73	+	1.43	3.27e-05	0.000124
Nucleotide catabolism (R-MMU-8956319)	35	34	23.73	+	1.43	3.27e-05	0.000124
Regulation of APC/C activators between G1/S and early anaphase (R-MMU-176408)	35	34	23.73	+	1.43	3.27e-05	0.000124
Orc1 removal from chromatin (R-MMU-68949)	70	68	47.46	+	1.43	1.32e-09	9.49e-09
Cellular response to hypoxia (R-MMU-1234174)	70	68	47.46	+	1.43	1.32e-09	9.45e-09
RHO GTPase Effectors (R-MMU-195258)	244	237	165.43	+	1.43	4.48e-31	1.76e-29
Apoptosis (R-MMU-109581)	103	100	69.83	+	1.43	9.77e-14	1.2e-12
GPVI-mediated activation cascade (R-MMU-114604)	34	33	23.05	+	1.43	5.48e-05	0.000201
EPH-Ephrin signaling (R-MMU-2682334)	68	66	46.1	+	1.43	2.22e-09	1.55e-08
L1CAM interactions (R-MMU-373760)	68	66	46.1	+	1.43	2.22e-09	1.54e-08
Plasma lipoprotein clearance (R-MMU-8964043)	34	33	23.05	+	1.43	5.48e-05	0.000201
RAF activation (R-MMU-5673000)	34	33	23.05	+	1.43	5.48e-05	0.000201
Programmed Cell Death (R-MMU-5357801)	134	130	90.85	+	1.43	1.93e-17	3.73e-16
Antigen processing: Ubiquitination & Proteasome degradation (R-MMU-983168)	298	289	202.04	+	1.43	1.84e-37	1.14e-35
Molecules associated with elastic fibres (R-MMU-2129379)	33	32	22.37	+	1.43	9.52e-05	0.000331
Smooth Muscle Contraction (R-MMU-445355)	33	32	22.37	+	1.43	9.52e-05	0.00033
G alpha (z) signalling events (R-MMU-418597)	33	32	22.37	+	1.43	9.52e-05	0.000329
RUNX1 regulates transcription of genes involved in differentiation of HSCs (R-MMU-8939236)	66	64	44.75	+	1.43	5.78e-09	3.83e-08
TNFR1-induced NF-kappa-B signaling pathway (R-MMU-5357956)	33	32	22.37	+	1.43	9.52e-05	0.000329
Signaling by Rho GTPases, Miro GTPases and RHOBTB3 (R-MMU-9716542)	623	604	422.38	+	1.43	2.01e-77	5.79e-75
Collagen biosynthesis and modifying enzymes (R-MMU-1650814)	65	63	44.07	+	1.43	9.83e-09	6.31e-08
G1/S DNA Damage Checkpoints (R-MMU-69615)	65	63	44.07	+	1.43	9.83e-09	6.28e-08
Oxygen-dependent proline hydroxylation of Hypoxia-inducible Factor Alpha (R-MMU-1234176)	65	63	44.07	+	1.43	9.83e-09	6.26e-08
Thrombin signalling through proteinase activated receptors (PARs) (R-MMU-456926)	32	31	21.7	+	1.43	8.81e-05	0.000311
Deactivation of the beta-catenin transactivating complex (R-MMU-3769402)	32	31	21.7	+	1.43	8.81e-05	0.00031
G-protein beta:gamma signalling (R-MMU-397795)	32	31	21.7	+	1.43	8.81e-05	0.00031
Signaling by Rho GTPases (R-MMU-194315)	608	589	412.21	+	1.43	5.14e-75	1.27e-72
Termination of translesion DNA synthesis (R-MMU-5656169)	32	31	21.7	+	1.43	8.81e-05	0.000309
Activation of NF-kappaB in B cells (R-MMU-1169091)	64	62	43.39	+	1.43	9.59e-09	6.18e-08
Non-integrin membrane-ECM interactions (R-MMU-3000171)	32	31	21.7	+	1.43	8.81e-05	0.000308
Translation (R-MMU-72766)	224	217	151.87	+	1.43	4.1e-28	1.5e-26
p53-Dependent G1/S DNA damage checkpoint (R-MMU-69580)	63	61	42.71	+	1.43	1.53e-08	9.51e-08
p53-Dependent G1 DNA Damage Response (R-MMU-69563)	63	61	42.71	+	1.43	1.53e-08	9.47e-08
Hedgehog ligand biogenesis (R-MMU-5358346)	63	61	42.71	+	1.43	1.53e-08	9.44e-08
Beta-catenin independent WNT signaling (R-MMU-3858494)	125	121	84.75	+	1.43	5.92e-16	9.28e-15
RAB geranylgeranylation (R-MMU-8873719)	62	60	42.03	+	1.43	2.53e-08	1.5e-07
Amplification of signal from unattached kinetochores via a MAD2 inhibitory signal (R-MMU-141444)	93	90	63.05	+	1.43	4.94e-12	5.04e-11
Amplification of signal from the kinetochores (R-MMU-141424)	93	90	63.05	+	1.43	4.94e-12	5.01e-11
Nicotinate metabolism (R-MMU-196807)	31	30	21.02	+	1.43	0.000144	0.000476
Processing of Capped Intron-Containing Pre-mRNA (R-MMU-72203)	274	265	185.77	+	1.43	1.31e-33	6.13e-32
RHO GTPase cycle (R-MMU-9012999)	426	412	288.82	+	1.43	8.11e-52	1.17e-49
Regulation of TP53 Activity through Phosphorylation (R-MMU-6804756)	91	88	61.7	+	1.43	7.87e-12	7.85e-11
Metabolism of RNA (R-MMU-8953854)	601	581	407.47	+	1.43	1.06e-72	2.29e-70
Regulation of Glucokinase by Glucokinase Regulatory Protein (R-MMU-170822)	30	29	20.34	+	1.43	0.000243	0.000784
Activation of kainate receptors upon glutamate binding (R-MMU-451326)	30	29	20.34	+	1.43	0.000243	0.000782
Resolution of Sister Chromatid Cohesion (R-MMU-2500257)	120	116	81.36	+	1.43	4.39e-15	6.26e-14
Toll Like Receptor 4 (TLR4) Cascade (R-MMU-166016)	118	114	80	+	1.42	6.73e-15	9.44e-14
RAC1 GTPase cycle (R-MMU-9013149)	176	170	119.32	+	1.42	1.2e-21	2.92e-20
mRNA Splicing (R-MMU-72172)	205	198	138.99	+	1.42	3.88e-25	1.22e-23
Major pathway of rRNA processing in the nucleolus and cytosol (R-MMU-6791226)	175	169	118.65	+	1.42	2.06e-21	4.94e-20
rRNA processing in the nucleus and cytosol (R-MMU-8868773)	175	169	118.65	+	1.42	2.06e-21	4.87e-20
rRNA processing (R-MMU-72312)	175	169	118.65	+	1.42	2.06e-21	4.8e-20
RAC2 GTPase cycle (R-MMU-9013404)	87	84	58.98	+	1.42	3.38e-11	3e-10
Mitophagy (R-MMU-5205647)	29	28	19.66	+	1.42	0.000241	0.000779
MAP kinase activation (R-MMU-450294)	58	56	39.32	+	1.42	1.1e-07	6.13e-07
Activation of the mRNA upon binding of the cap-binding complex and eIFs, and subsequent binding to 43S (R-MMU-72662)	58	56	39.32	+	1.42	1.1e-07	6.11e-07
GPER1 signaling (R-MMU-9634597)	29	28	19.66	+	1.42	0.000241	0.000778
Interleukin-17 signaling (R-MMU-448424)	58	56	39.32	+	1.42	1.1e-07	6.09e-07
GLI3 is processed to GLI3R by the proteasome (R-MMU-5610785)	57	55	38.64	+	1.42	1.88e-07	9.98e-07
NIK-->noncanonical NF-kB signaling (R-MMU-5676590)	57	55	38.64	+	1.42	1.88e-07	9.95e-07
Ribosomal scanning and start codon recognition (R-MMU-72702)	57	55	38.64	+	1.42	1.88e-07	9.92e-07
Dectin-1 mediated noncanonical NF-kB signaling (R-MMU-5607761)	57	55	38.64	+	1.42	1.88e-07	9.89e-07
Translation initiation complex formation (R-MMU-72649)	57	55	38.64	+	1.42	1.88e-07	9.86e-07
MHC class II antigen presentation (R-MMU-2132295)	113	109	76.61	+	1.42	4.82e-14	6.16e-13
mRNA Splicing - Major Pathway (R-MMU-72163)	197	190	133.56	+	1.42	7.18e-24	2e-22
MAPK targets/ Nuclear events mediated by MAP kinases (R-MMU-450282)	28	27	18.98	+	1.42	0.000383	0.0012
Degradation of DVL (R-MMU-4641258)	56	54	37.97	+	1.42	1.76e-07	9.37e-07
Peroxisomal lipid metabolism (R-MMU-390918)	28	27	18.98	+	1.42	0.000383	0.00119
Nonsense Mediated Decay (NMD) enhanced by the Exon Junction Complex (EJC) (R-MMU-975957)	111	107	75.26	+	1.42	7.64e-14	9.62e-13
Nonsense-Mediated Decay (NMD) (R-MMU-927802)	111	107	75.26	+	1.42	7.64e-14	9.55e-13
Degradation of GLI1 by the proteasome (R-MMU-5610780)	55	53	37.29	+	1.42	2.85e-07	1.44e-06
Stabilization of p53 (R-MMU-69541)	55	53	37.29	+	1.42	2.85e-07	1.44e-06
Signaling by PDGF (R-MMU-186797)	55	53	37.29	+	1.42	2.85e-07	1.43e-06
EML4 and NUDC in mitotic spindle formation (R-MMU-9648025)	108	104	73.22	+	1.42	2.05e-13	2.46e-12
RHO GTPases activate IQGAPs (R-MMU-5626467)	27	26	18.31	+	1.42	0.00063	0.00185
Cholesterol biosynthesis (R-MMU-191273)	27	26	18.31	+	1.42	0.00063	0.00185
Signalling to ERKs (R-MMU-187687)	27	26	18.31	+	1.42	0.00063	0.00185
DNA Damage/Telomere Stress Induced Senescence (R-MMU-2559586)	27	26	18.31	+	1.42	0.00063	0.00184
FBXL7 down-regulates AURKA during mitotic entry and in early mitosis (R-MMU-8854050)	54	52	36.61	+	1.42	4.75e-07	2.34e-06
Intracellular signaling by second messengers (R-MMU-9006925)	267	257	181.02	+	1.42	2.27e-31	9.1e-30
RHO GTPases Activate Formins (R-MMU-5663220)	133	128	90.17	+	1.42	4.69e-16	7.5e-15
NRAGE signals death through JNK (R-MMU-193648)	53	51	35.93	+	1.42	8.18e-07	3.91e-06
Ion transport by P-type ATPases (R-MMU-936837)	53	51	35.93	+	1.42	8.18e-07	3.9e-06
Cilium Assembly (R-MMU-5617833)	185	178	125.43	+	1.42	5.66e-22	1.44e-20
G alpha (12/13) signalling events (R-MMU-416482)	78	75	52.88	+	1.42	1.02e-09	7.41e-09
Regulation of TP53 Activity (R-MMU-5633007)	156	150	105.76	+	1.42	1.82e-18	3.66e-17
Synthesis of PC (R-MMU-1483191)	26	25	17.63	+	1.42	0.00107	0.00303
HSP90 chaperone cycle for steroid hormone receptors (SHR) in the presence of ligand (R-MMU-3371497)	52	50	35.25	+	1.42	7.5e-07	3.61e-06
Golgi-to-ER retrograde transport (R-MMU-8856688)	129	124	87.46	+	1.42	2.01e-15	2.97e-14
Autodegradation of the E3 ubiquitin ligase COP1 (R-MMU-349425)	51	49	34.58	+	1.42	1.22e-06	5.68e-06
Regulated Necrosis (R-MMU-5218859)	51	49	34.58	+	1.42	1.22e-06	5.67e-06
Neddylation (R-MMU-8951664)	226	217	153.22	+	1.42	3.25e-26	1.08e-24
Myogenesis (R-MMU-525793)	25	24	16.95	+	1.42	0.00103	0.00298
Deadenylation of mRNA (R-MMU-429947)	25	24	16.95	+	1.42	0.00103	0.00297
Resolution of AP sites via the multiple-nucleotide patch replacement pathway (R-MMU-110373)	25	24	16.95	+	1.42	0.00103	0.00297
Platelet calcium homeostasis (R-MMU-418360)	25	24	16.95	+	1.42	0.00103	0.00296
Sealing of the nuclear envelope (NE) by ESCRT-III (R-MMU-9668328)	25	24	16.95	+	1.42	0.00103	0.00296
ADP signalling through P2Y purinoceptor 1 (R-MMU-418592)	25	24	16.95	+	1.42	0.00103	0.00295
Formation of the ternary complex, and subsequently, the 43S complex (R-MMU-72695)	50	48	33.9	+	1.42	2.04e-06	9.22e-06
Effects of PIP2 hydrolysis (R-MMU-114508)	25	24	16.95	+	1.42	0.00103	0.00295
Regulation of ornithine decarboxylase (ODC) (R-MMU-350562)	50	48	33.9	+	1.42	2.04e-06	9.2e-06
G beta:gamma signalling through PI3Kgamma (R-MMU-392451)	25	24	16.95	+	1.42	0.00103	0.00294
ABC-family proteins mediated transport (R-MMU-382556)	99	95	67.12	+	1.42	5.8e-12	5.82e-11
ER to Golgi Anterograde Transport (R-MMU-199977)	148	142	100.34	+	1.42	1.9e-17	3.73e-16
Cell junction organization (R-MMU-446728)	74	71	50.17	+	1.42	4.34e-09	2.92e-08
ECM proteoglycans (R-MMU-3000178)	49	47	33.22	+	1.41	2e-06	9.06e-06
Membrane Trafficking (R-MMU-199991)	561	538	380.35	+	1.41	3.51e-63	6.05e-61
Signaling by Receptor Tyrosine Kinases (R-MMU-9006934)	414	397	280.68	+	1.41	1.27e-46	1.21e-44
Nucleotide salvage (R-MMU-8956321)	24	23	16.27	+	1.41	0.00165	0.00451
PIP3 activates AKT signaling (R-MMU-1257604)	240	230	162.71	+	1.41	3.67e-27	1.32e-25
COPI-independent Golgi-to-ER retrograde traffic (R-MMU-6811436)	48	46	32.54	+	1.41	3.17e-06	1.38e-05
Thromboxane signalling through TP receptor (R-MMU-428930)	24	23	16.27	+	1.41	0.00165	0.0045
COPI-dependent Golgi-to-ER retrograde traffic (R-MMU-6811434)	95	91	64.41	+	1.41	2.44e-11	2.27e-10
COPI-mediated anterograde transport (R-MMU-6807878)	95	91	64.41	+	1.41	2.44e-11	2.25e-10
Signaling by WNT (R-MMU-195721)	237	227	160.68	+	1.41	9.18e-27	3.17e-25
Intra-Golgi and retrograde Golgi-to-ER traffic (R-MMU-6811442)	187	179	126.78	+	1.41	2.78e-21	6.4e-20
Clathrin-mediated endocytosis (R-MMU-8856828)	140	134	94.92	+	1.41	3.3e-16	5.32e-15
RHOB GTPase cycle (R-MMU-9013026)	70	67	47.46	+	1.41	1.84e-08	1.11e-07
Glutamate Neurotransmitter Release Cycle (R-MMU-210500)	23	22	15.59	+	1.41	0.00273	0.00699
Adrenaline,noradrenaline inhibits insulin secretion (R-MMU-400042)	23	22	15.59	+	1.41	0.00273	0.00698
Extra-nuclear estrogen signaling (R-MMU-9009391)	69	66	46.78	+	1.41	1.79e-08	1.09e-07
Nonsense Mediated Decay (NMD) independent of the Exon Junction Complex (EJC) (R-MMU-975956)	91	87	61.7	+	1.41	1.02e-10	8.57e-10
TCF dependent signaling in response to WNT (R-MMU-201681)	155	148	105.09	+	1.41	2.11e-17	4.01e-16
SUMOylation (R-MMU-2990846)	154	147	104.41	+	1.41	3.53e-17	6.56e-16
JNK (c-Jun kinases) phosphorylation and activation mediated by activated human TAK1 (R-MMU-450321)	22	21	14.92	+	1.41	0.00462	0.0112
PINK1-PRKN Mediated Mitophagy (R-MMU-5205685)	22	21	14.92	+	1.41	0.00462	0.0112
Citric acid cycle (TCA cycle) (R-MMU-71403)	22	21	14.92	+	1.41	0.00462	0.0112
Dopamine Neurotransmitter Release Cycle (R-MMU-212676)	22	21	14.92	+	1.41	0.00462	0.0112
Ca2+ pathway (R-MMU-4086398)	44	42	29.83	+	1.41	1.33e-05	5.23e-05
FOXO-mediated transcription (R-MMU-9614085)	22	21	14.92	+	1.41	0.00462	0.0112
Transcriptional Regulation by TP53 (R-MMU-3700989)	301	287	204.07	+	1.41	1.38e-32	5.97e-31
Selective autophagy (R-MMU-9663891)	64	61	43.39	+	1.41	1.17e-07	6.47e-07
Organelle biogenesis and maintenance (R-MMU-1852241)	212	202	143.73	+	1.41	4.7e-23	1.25e-21
SUMO E3 ligases SUMOylate target proteins (R-MMU-3108232)	148	141	100.34	+	1.41	2.23e-16	3.7e-15
Formation of the cornified envelope (R-MMU-6809371)	84	80	56.95	+	1.4	1.08e-09	7.8e-09
Interferon gamma signaling (R-MMU-877300)	21	20	14.24	+	1.4	0.00437	0.0107
Presynaptic function of Kainate receptors (R-MMU-500657)	21	20	14.24	+	1.4	0.00437	0.0107
HS-GAG degradation (R-MMU-2024096)	21	20	14.24	+	1.4	0.00437	0.0106
Toll-like Receptor Cascades (R-MMU-168898)	146	139	98.98	+	1.4	6.21e-16	9.65e-15
Regulation of lipid metabolism by PPARalpha (R-MMU-400206)	20	19	13.56	+	1.4	0.00703	0.0167
Muscle contraction (R-MMU-397014)	160	152	108.48	+	1.4	3.6e-17	6.55e-16
Cargo trafficking to the periciliary membrane (R-MMU-5620920)	40	38	27.12	+	1.4	5.51e-05	0.000201
G beta:gamma signalling through PLC beta (R-MMU-418217)	20	19	13.56	+	1.4	0.00703	0.0167
RET signaling (R-MMU-8853659)	40	38	27.12	+	1.4	5.51e-05	0.000201
Chondroitin sulfate biosynthesis (R-MMU-2022870)	20	19	13.56	+	1.4	0.00703	0.0167
G beta:gamma signalling through CDC42 (R-MMU-8964616)	20	19	13.56	+	1.4	0.00703	0.0167
Transport to the Golgi and subsequent modification (R-MMU-948021)	178	169	120.68	+	1.4	5.47e-19	1.17e-17
Integration of energy metabolism (R-MMU-163685)	79	75	53.56	+	1.4	7.33e-09	4.83e-08
Collagen formation (R-MMU-1474290)	79	75	53.56	+	1.4	7.33e-09	4.81e-08
Cellular responses to stimuli (R-MMU-8953897)	454	431	307.8	+	1.4	7.87e-47	7.99e-45
Interleukin-1 family signaling (R-MMU-446652)	118	112	80	+	1.4	6.31e-13	7.26e-12
Cellular responses to stress (R-MMU-2262752)	451	428	305.77	+	1.4	2.07e-46	1.88e-44
Base Excision Repair (R-MMU-73884)	39	37	26.44	+	1.4	9.09e-05	0.000316
Metabolism of polyamines (R-MMU-351202)	58	55	39.32	+	1.4	7.83e-07	3.75e-06
Cap-dependent Translation Initiation (R-MMU-72737)	116	110	78.65	+	1.4	1.61e-12	1.77e-11
Eukaryotic Translation Initiation (R-MMU-72613)	116	110	78.65	+	1.4	1.61e-12	1.76e-11
Sphingolipid metabolism (R-MMU-428157)	77	73	52.2	+	1.4	1.12e-08	7.09e-08
Fanconi Anemia Pathway (R-MMU-6783310)	38	36	25.76	+	1.4	8.98e-05	0.000314
Resolution of Abasic Sites (AP sites) (R-MMU-73933)	38	36	25.76	+	1.4	8.98e-05	0.000313
EPHA-mediated growth cone collapse (R-MMU-3928663)	19	18	12.88	+	1.4	0.0116	0.0258
Caspase activation via extrinsic apoptotic signalling pathway (R-MMU-5357769)	19	18	12.88	+	1.4	0.0116	0.0258
Prostacyclin signalling through prostacyclin receptor (R-MMU-392851)	19	18	12.88	+	1.4	0.0116	0.0258
Nicotinamide salvaging (R-MMU-197264)	19	18	12.88	+	1.4	0.0116	0.0257
Formation of RNA Pol II elongation complex (R-MMU-112382)	56	53	37.97	+	1.4	1.98e-06	9e-06
RNA Polymerase II Transcription Elongation (R-MMU-75955)	56	53	37.97	+	1.4	1.98e-06	8.97e-06
RHOG GTPase cycle (R-MMU-9013408)	74	70	50.17	+	1.4	2.86e-08	1.69e-07
NCAM signaling for neurite out-growth (R-MMU-375165)	37	35	25.09	+	1.4	0.000141	0.00047
Interleukin-2 family signaling (R-MMU-451927)	37	35	25.09	+	1.4	0.000141	0.000469
Mitochondrial Fatty Acid Beta-Oxidation (R-MMU-77289)	37	35	25.09	+	1.4	0.000141	0.000468
HDR through Single Strand Annealing (SSA) (R-MMU-5685938)	37	35	25.09	+	1.4	0.000141	0.000467
Collagen chain trimerization (R-MMU-8948216)	37	35	25.09	+	1.4	0.000141	0.000466
Opioid Signalling (R-MMU-111885)	73	69	49.49	+	1.39	4.52e-08	2.61e-07
GTP hydrolysis and joining of the 60S ribosomal subunit (R-MMU-72706)	109	103	73.9	+	1.39	1.62e-11	1.51e-10
Platelet activation, signaling and aggregation (R-MMU-76002)	253	239	171.53	+	1.39	1.92e-25	6.24e-24
RHOH GTPase cycle (R-MMU-9013407)	36	34	24.41	+	1.39	0.000226	0.000737
Signaling by ALK (R-MMU-201556)	18	17	12.2	+	1.39	0.0115	0.0258
Regulation of TP53 Activity through Methylation (R-MMU-6804760)	18	17	12.2	+	1.39	0.0115	0.0258
L13a-mediated translational silencing of Ceruloplasmin expression (R-MMU-156827)	108	102	73.22	+	1.39	2.67e-11	2.41e-10
NCAM1 interactions (R-MMU-419037)	18	17	12.2	+	1.39	0.0115	0.0258
ROS and RNS production in phagocytes (R-MMU-1222556)	36	34	24.41	+	1.39	0.000226	0.000736
Signaling by ERBB4 (R-MMU-1236394)	36	34	24.41	+	1.39	0.000226	0.000734
Gastrin-CREB signalling pathway via PKC and MAPK (R-MMU-881907)	18	17	12.2	+	1.39	0.0115	0.0257
LDL clearance (R-MMU-8964038)	18	17	12.2	+	1.39	0.0115	0.0257
G beta:gamma signalling through BTK (R-MMU-8964315)	18	17	12.2	+	1.39	0.0115	0.0257
SRP-dependent cotranslational protein targeting to membrane (R-MMU-1799339)	89	84	60.34	+	1.39	1.7e-09	1.2e-08
Signaling by Interleukins (R-MMU-449147)	265	250	179.66	+	1.39	2.88e-26	9.74e-25
Intraflagellar transport (R-MMU-5620924)	53	50	35.93	+	1.39	4.94e-06	2.07e-05
Glycosaminoglycan metabolism (R-MMU-1630316)	121	114	82.04	+	1.39	2.51e-12	2.66e-11
TNF receptor superfamily (TNFSF) members mediating non-canonical NF-kB pathway (R-MMU-5676594)	17	16	11.53	+	1.39	0.0182	0.0375
Serotonin Neurotransmitter Release Cycle (R-MMU-181429)	17	16	11.53	+	1.39	0.0182	0.0375
Interleukin-7 signaling (R-MMU-1266695)	17	16	11.53	+	1.39	0.0182	0.0374
Metabolism of vitamins and cofactors (R-MMU-196854)	170	160	115.26	+	1.39	8.99e-17	1.57e-15
Signaling by Erythropoietin (R-MMU-9006335)	17	16	11.53	+	1.39	0.0182	0.0374
Cargo recognition for clathrin-mediated endocytosis (R-MMU-8856825)	101	95	68.48	+	1.39	2.6e-10	2.05e-09
Signaling by Non-Receptor Tyrosine Kinases (R-MMU-9006927)	50	47	33.9	+	1.39	1.24e-05	4.98e-05
Signaling by PTK6 (R-MMU-8848021)	50	47	33.9	+	1.39	1.24e-05	4.97e-05
Asparagine N-linked glycosylation (R-MMU-446203)	264	248	178.99	+	1.39	4.54e-25	1.4e-23
Cytosolic sensors of pathogen-associated DNA (R-MMU-1834949)	33	31	22.37	+	1.39	0.000567	0.00169
Cargo concentration in the ER (R-MMU-5694530)	33	31	22.37	+	1.39	0.000567	0.00168
Detoxification of Reactive Oxygen Species (R-MMU-3299685)	33	31	22.37	+	1.39	0.000567	0.00168
Signal amplification (R-MMU-392518)	33	31	22.37	+	1.39	0.000567	0.00168
Formation of the Early Elongation Complex (R-MMU-113418)	33	31	22.37	+	1.39	0.000567	0.00168
Chondroitin sulfate/dermatan sulfate metabolism (R-MMU-1793185)	49	46	33.22	+	1.38	1.97e-05	7.74e-05
Cardiac conduction (R-MMU-5576891)	98	92	66.44	+	1.38	6.33e-10	4.83e-09
Cell-cell junction organization (R-MMU-421270)	49	46	33.22	+	1.38	1.97e-05	7.73e-05
Formation of a pool of free 40S subunits (R-MMU-72689)	98	92	66.44	+	1.38	6.33e-10	4.81e-09
Global Genome Nucleotide Excision Repair (GG-NER) (R-MMU-5696399)	81	76	54.92	+	1.38	2.7e-08	1.6e-07
TNFR2 non-canonical NF-kB pathway (R-MMU-5668541)	97	91	65.76	+	1.38	1.03e-09	7.49e-09
Signaling by FGFR2 (R-MMU-5654738)	64	60	43.39	+	1.38	1.18e-06	5.52e-06
Amino acid transport across the plasma membrane (R-MMU-352230)	32	30	21.7	+	1.38	0.000915	0.00265
Glucagon-like Peptide-1 (GLP1) regulates insulin secretion (R-MMU-381676)	32	30	21.7	+	1.38	0.000915	0.00265
Signaling by ERBB2 (R-MMU-1227986)	48	45	32.54	+	1.38	3.2e-05	0.000122
Metabolism of nucleotides (R-MMU-15869)	95	89	64.41	+	1.38	1.55e-09	1.1e-08
RNA Polymerase II Pre-transcription Events (R-MMU-674695)	78	73	52.88	+	1.38	6.55e-08	3.77e-07
Metabolism of carbohydrates (R-MMU-71387)	264	247	178.99	+	1.38	2.41e-24	6.94e-23
Transferrin endocytosis and recycling (R-MMU-917977)	31	29	21.02	+	1.38	0.00151	0.00414
Regulation of necroptotic cell death (R-MMU-5675482)	31	29	21.02	+	1.38	0.00151	0.00414
RIPK1-mediated regulated necrosis (R-MMU-5213460)	31	29	21.02	+	1.38	0.00151	0.00413
Regulation of insulin secretion (R-MMU-422356)	62	58	42.03	+	1.38	1.76e-06	8.08e-06
RAC3 GTPase cycle (R-MMU-9013423)	92	86	62.37	+	1.38	3.85e-09	2.61e-08
Class I MHC mediated antigen processing & presentation (R-MMU-983169)	361	337	244.75	+	1.38	2.45e-32	1.03e-30
Integrin cell surface interactions (R-MMU-216083)	75	70	50.85	+	1.38	1.6e-07	8.52e-07
DAP12 signaling (R-MMU-2424491)	30	28	20.34	+	1.38	0.00142	0.00397
Insulin receptor recycling (R-MMU-77387)	30	28	20.34	+	1.38	0.00142	0.00397
PKMTs methylate histone lysines (R-MMU-3214841)	45	42	30.51	+	1.38	7.75e-05	0.000275
Disassembly of the destruction complex and recruitment of AXIN to the membrane (R-MMU-4641262)	30	28	20.34	+	1.38	0.00142	0.00396
TP53 Regulates Metabolic Genes (R-MMU-5628897)	74	69	50.17	+	1.38	2.54e-07	1.3e-06
Cell Cycle Checkpoints (R-MMU-69620)	266	248	180.34	+	1.38	8.29e-24	2.27e-22
TP53 Regulates Transcription of DNA Repair Genes (R-MMU-6796648)	44	41	29.83	+	1.37	0.000126	0.000424
mRNA Capping (R-MMU-72086)	29	27	19.66	+	1.37	0.00225	0.00608
RHOC GTPase cycle (R-MMU-9013106)	72	67	48.81	+	1.37	3.93e-07	1.94e-06
Cell Cycle (R-MMU-1640170)	583	542	395.26	+	1.37	7.07e-50	8.14e-48
Kinesins (R-MMU-983189)	56	52	37.97	+	1.37	1.07e-05	4.36e-05
Signaling by BMP (R-MMU-201451)	28	26	18.98	+	1.37	0.00363	0.00914
Phospholipid metabolism (R-MMU-1483257)	193	179	130.85	+	1.37	8.52e-17	1.5e-15
Adherens junctions interactions (R-MMU-418990)	41	38	27.8	+	1.37	0.000301	0.000959
Nucleotide Excision Repair (R-MMU-5696398)	109	101	73.9	+	1.37	7.45e-10	5.59e-09
Interconversion of nucleotide di- and triphosphates (R-MMU-499943)	27	25	18.31	+	1.37	0.00356	0.009
RNA Pol II CTD phosphorylation and interaction with CE (R-MMU-77075)	27	25	18.31	+	1.37	0.00356	0.00899
SUMOylation of intracellular receptors (R-MMU-4090294)	27	25	18.31	+	1.37	0.00356	0.00897
Factors involved in megakaryocyte development and platelet production (R-MMU-983231)	120	111	81.36	+	1.36	1.08e-10	9.02e-10
Glycosphingolipid metabolism (R-MMU-1660662)	40	37	27.12	+	1.36	0.000299	0.000958
Signaling by FGFR3 (R-MMU-5654741)	40	37	27.12	+	1.36	0.000299	0.000956
Cellular response to chemical stress (R-MMU-9711123)	160	148	108.48	+	1.36	8.76e-14	1.09e-12
Peroxisomal protein import (R-MMU-9033241)	66	61	44.75	+	1.36	3.73e-06	1.63e-05
Cell Cycle, Mitotic (R-MMU-69278)	495	457	335.6	+	1.36	6.28e-40	4.17e-38
Azathioprine ADME (R-MMU-9748787)	26	24	17.63	+	1.36	0.0055	0.0133
Protein localization (R-MMU-9609507)	104	96	70.51	+	1.36	4.51e-09	3.03e-08
Signaling by FGFR (R-MMU-190236)	77	71	52.2	+	1.36	5e-07	2.45e-06
Gap-filling DNA repair synthesis and ligation in TC-NER (R-MMU-6782210)	64	59	43.39	+	1.36	5.52e-06	2.31e-05
MAPK family signaling cascades (R-MMU-5683057)	305	281	206.78	+	1.36	1.98e-24	5.8e-23
Response to elevated platelet cytosolic Ca2+ (R-MMU-76005)	127	117	86.1	+	1.36	8.88e-11	7.51e-10
TCR signaling (R-MMU-202403)	113	104	76.61	+	1.36	9.55e-10	6.99e-09
Signaling by CSF3 (G-CSF) (R-MMU-9674555)	25	23	16.95	+	1.36	0.00869	0.0197
A tetrasaccharide linker sequence is required for GAG synthesis (R-MMU-1971475)	25	23	16.95	+	1.36	0.00869	0.0197
WNT ligand biogenesis and trafficking (R-MMU-3238698)	25	23	16.95	+	1.36	0.00869	0.0197
Negative regulation of the PI3K/AKT network (R-MMU-199418)	112	103	75.93	+	1.36	1.44e-09	1.03e-08
Platelet Aggregation (Plug Formation) (R-MMU-76009)	37	34	25.09	+	1.36	0.00114	0.00323
Activation of NMDA receptors and postsynaptic events (R-MMU-442755)	37	34	25.09	+	1.36	0.00114	0.00323
Glutathione conjugation (R-MMU-156590)	37	34	25.09	+	1.36	0.00114	0.00322
Intra-Golgi traffic (R-MMU-6811438)	37	34	25.09	+	1.36	0.00114	0.00322
Assembly of collagen fibrils and other multimeric structures (R-MMU-2022090)	49	45	33.22	+	1.35	9.66e-05	0.000333
Platelet degranulation (R-MMU-114608)	122	112	82.71	+	1.35	3.22e-10	2.51e-09
Glycolysis (R-MMU-70171)	61	56	41.36	+	1.35	1.31e-05	5.19e-05
MAPK1/MAPK3 signaling (R-MMU-5684996)	280	257	189.83	+	1.35	6.62e-22	1.66e-20
Pyruvate metabolism and Citric Acid (TCA) cycle (R-MMU-71406)	48	44	32.54	+	1.35	0.000147	0.000485
Interleukin-6 family signaling (R-MMU-6783589)	24	22	16.27	+	1.35	0.014	0.0293
RHO GTPases Activate NADPH Oxidases (R-MMU-5668599)	24	22	16.27	+	1.35	0.014	0.0293
Pyruvate metabolism (R-MMU-70268)	24	22	16.27	+	1.35	0.014	0.0293
Gamma carboxylation, hypusine formation and arylsulfatase activation (R-MMU-163841)	36	33	24.41	+	1.35	0.00111	0.00314
Biosynthesis of the N-glycan precursor (dolichol lipid-linked oligosaccharide, LLO) and transfer to a nascent protein (R-MMU-446193)	72	66	48.81	+	1.35	2.89e-06	1.27e-05
Aggrephagy (R-MMU-9646399)	36	33	24.41	+	1.35	0.00111	0.00314
RAF/MAP kinase cascade (R-MMU-5673001)	274	251	185.77	+	1.35	5.85e-21	1.31e-19
DNA Repair (R-MMU-73894)	281	257	190.51	+	1.35	2.9e-21	6.58e-20
PI5P, PP2A and IER3 Regulate PI3K/AKT Signaling (R-MMU-6811558)	105	96	71.19	+	1.35	1.23e-08	7.72e-08
Glucose metabolism (R-MMU-70326)	81	74	54.92	+	1.35	9.59e-07	4.56e-06
Transport of inorganic cations/anions and amino acids/oligopeptides (R-MMU-425393)	104	95	70.51	+	1.35	1.88e-08	1.13e-07
RNA Polymerase II Transcription Initiation And Promoter Clearance (R-MMU-76042)	46	42	31.19	+	1.35	0.000364	0.00114
Transcriptional regulation by the AP-2 (TFAP2) family of transcription factors (R-MMU-8864260)	23	21	15.59	+	1.35	0.0134	0.0281
RNA Polymerase II Transcription Initiation (R-MMU-75953)	46	42	31.19	+	1.35	0.000364	0.00114
RNA Polymerase II Transcription Pre-Initiation And Promoter Opening (R-MMU-73779)	46	42	31.19	+	1.35	0.000364	0.00114
RNA Polymerase II Promoter Escape (R-MMU-73776)	46	42	31.19	+	1.35	0.000364	0.00114
Ion channel transport (R-MMU-983712)	172	157	116.61	+	1.35	4.04e-13	4.74e-12
Iron uptake and transport (R-MMU-917937)	57	52	38.64	+	1.35	4.74e-05	0.000175
Vasopressin regulates renal water homeostasis via Aquaporins (R-MMU-432040)	33	30	22.37	+	1.34	0.00265	0.00696
Amino acids regulate mTORC1 (R-MMU-9639288)	55	50	37.29	+	1.34	0.000117	0.000393
Cellular response to starvation (R-MMU-9711097)	55	50	37.29	+	1.34	0.000117	0.000393
ADP signalling through P2Y purinoceptor 12 (R-MMU-392170)	22	20	14.92	+	1.34	0.0207	0.0424
Cell-Cell communication (R-MMU-1500931)	97	88	65.76	+	1.34	1.52e-07	8.15e-07
Metabolism of proteins (R-MMU-392499)	1633	1479	1107.14	+	1.34	1.87e-112	1.07e-109
Formation of TC-NER Pre-Incision Complex (R-MMU-6781823)	53	48	35.93	+	1.34	0.000169	0.000555
Downstream TCR signaling (R-MMU-202424)	95	86	64.41	+	1.34	2.32e-07	1.18e-06
G2/M Checkpoints (R-MMU-69481)	145	131	98.31	+	1.33	2.7e-10	2.11e-09
Cytokine Signaling in Immune system (R-MMU-1280215)	403	364	273.23	+	1.33	8.04e-27	2.83e-25
Glutamate binding, activation of AMPA receptors and synaptic plasticity (R-MMU-399721)	31	28	21.02	+	1.33	0.00614	0.0147
Trafficking of AMPA receptors (R-MMU-399719)	31	28	21.02	+	1.33	0.00614	0.0147
Fatty acid metabolism (R-MMU-8978868)	165	149	111.87	+	1.33	1.23e-11	1.16e-10
Signaling by FGFR4 (R-MMU-5654743)	41	37	27.8	+	1.33	0.00123	0.00345
Synthesis of substrates in N-glycan biosythesis (R-MMU-446219)	61	55	41.36	+	1.33	8.38e-05	0.000296
Post-translational protein modification (R-MMU-597592)	1287	1160	872.56	+	1.33	7.03e-84	2.43e-81
MAP2K and MAPK activation (R-MMU-5674135)	40	36	27.12	+	1.33	0.00188	0.0051
M Phase (R-MMU-68886)	368	331	249.5	+	1.33	9.89e-24	2.67e-22
Signaling by Insulin receptor (R-MMU-74752)	79	71	53.56	+	1.33	5.57e-06	2.33e-05
Costimulation by the CD28 family (R-MMU-388841)	69	62	46.78	+	1.33	2.57e-05	9.82e-05
Signaling by FGFR1 (R-MMU-5654736)	49	44	33.22	+	1.32	0.000586	0.00173
Gene expression (Transcription) (R-MMU-74160)	1064	955	721.37	+	1.32	1.45e-66	2.77e-64
Transport of vitamins, nucleosides, and related molecules (R-MMU-425397)	39	35	26.44	+	1.32	0.00292	0.00745
Negative regulation of FGFR3 signaling (R-MMU-5654732)	29	26	19.66	+	1.32	0.00931	0.021
Transcription-Coupled Nucleotide Excision Repair (TC-NER) (R-MMU-6781827)	77	69	52.2	+	1.32	1.24e-05	4.99e-05
Metabolism of lipids (R-MMU-556833)	602	539	408.14	+	1.32	7.4e-37	4.41e-35
Protein ubiquitination (R-MMU-8852135)	66	59	44.75	+	1.32	5.8e-05	0.000211
DNA Double-Strand Break Repair (R-MMU-5693532)	141	126	95.59	+	1.32	3.19e-09	2.18e-08
Deubiquitination (R-MMU-5688426)	252	225	170.85	+	1.32	1.44e-15	2.16e-14
Downregulation of ERBB2 signaling (R-MMU-8863795)	28	25	18.98	+	1.32	0.014	0.0292
Extracellular matrix organization (R-MMU-1474244)	252	225	170.85	+	1.32	1.44e-15	2.15e-14
Signal Transduction (R-MMU-162582)	2230	1990	1511.89	+	1.32	1.41e-136	1.22e-133
Metabolism (R-MMU-1430728)	1769	1578	1199.34	+	1.32	3.53e-106	1.52e-103
Plasma lipoprotein assembly, remodeling, and clearance (R-MMU-174824)	64	57	43.39	+	1.31	0.00013	0.000434
RNA Polymerase II Transcription (R-MMU-73857)	934	831	633.23	+	1.31	8.27e-54	1.3e-51
Mitochondrial biogenesis (R-MMU-1592230)	27	24	18.31	+	1.31	0.0214	0.0423
Integrin signaling (R-MMU-354192)	27	24	18.31	+	1.31	0.0214	0.0423
Heparan sulfate/heparin (HS-GAG) metabolism (R-MMU-1638091)	53	47	35.93	+	1.31	0.000603	0.00177
Transport of small molecules (R-MMU-382551)	663	587	449.5	+	1.31	1.44e-36	8.31e-35
Metabolism of amino acids and derivatives (R-MMU-71291)	252	223	170.85	+	1.31	2.52e-14	3.32e-13
TNFs bind their physiological receptors (R-MMU-5669034)	26	23	17.63	+	1.3	0.0213	0.0422
Carboxyterminal post-translational modifications of tubulin (R-MMU-8955332)	26	23	17.63	+	1.3	0.0213	0.0422
Formation of Incision Complex in GG-NER (R-MMU-5696395)	43	38	29.15	+	1.3	0.00287	0.00733
Gap junction trafficking and regulation (R-MMU-157858)	43	38	29.15	+	1.3	0.00287	0.00732
Negative regulation of FGFR2 signaling (R-MMU-5654727)	34	30	23.05	+	1.3	0.00937	0.0211
Glycerophospholipid biosynthesis (R-MMU-1483206)	118	104	80	+	1.3	4.73e-07	2.33e-06
Chemokine receptors bind chemokines (R-MMU-380108)	50	44	33.9	+	1.3	0.00132	0.00371
Neurotransmitter release cycle (R-MMU-112310)	50	44	33.9	+	1.3	0.00132	0.00371
Sialic acid metabolism (R-MMU-4085001)	33	29	22.37	+	1.3	0.014	0.0293
Fatty acyl-CoA biosynthesis (R-MMU-75105)	33	29	22.37	+	1.3	0.014	0.0293
Dual Incision in GG-NER (R-MMU-5696400)	41	36	27.8	+	1.3	0.00427	0.0105
Gap junction trafficking (R-MMU-190828)	41	36	27.8	+	1.3	0.00427	0.0105
Dual incision in TC-NER (R-MMU-6782135)	65	57	44.07	+	1.29	0.000284	0.00091
Stimuli-sensing channels (R-MMU-2672351)	97	85	65.76	+	1.29	9.37e-06	3.83e-05
Generic Transcription Pathway (R-MMU-212436)	816	715	553.23	+	1.29	1.16e-40	8.04e-39
Aquaporin-mediated transport (R-MMU-445717)	40	35	27.12	+	1.29	0.00622	0.0148
The citric acid (TCA) cycle and respiratory electron transport (R-MMU-1428517)	167	146	113.22	+	1.29	5.38e-09	3.57e-08
Signaling by Nuclear Receptors (R-MMU-9006931)	186	162	126.1	+	1.28	1.78e-09	1.25e-08
Negative regulation of FGFR4 signaling (R-MMU-5654733)	31	27	21.02	+	1.28	0.0204	0.0419
O-linked glycosylation (R-MMU-5173105)	108	94	73.22	+	1.28	6.36e-06	2.65e-05
Homology Directed Repair (R-MMU-5693538)	113	98	76.61	+	1.28	6.32e-06	2.64e-05
RNA Polymerase I Promoter Clearance (R-MMU-73854)	45	39	30.51	+	1.28	0.006	0.0144
IRS-mediated signalling (R-MMU-112399)	45	39	30.51	+	1.28	0.006	0.0144
ESR-mediated signaling (R-MMU-8939211)	135	117	91.53	+	1.28	6.49e-07	3.13e-06
Respiratory electron transport (R-MMU-611105)	96	83	65.09	+	1.28	3.96e-05	0.000147
PI3K Cascade (R-MMU-109704)	44	38	29.83	+	1.27	0.00883	0.02
RNA Polymerase I Transcription Initiation (R-MMU-73762)	44	38	29.83	+	1.27	0.00883	0.02
Insulin receptor signalling cascade (R-MMU-74751)	51	44	34.58	+	1.27	0.00393	0.00988
Signaling by Type 1 Insulin-like Growth Factor 1 Receptor (IGF1R) (R-MMU-2404192)	51	44	34.58	+	1.27	0.00393	0.00986
Ub-specific processing proteases (R-MMU-5689880)	182	157	123.39	+	1.27	1.46e-08	9.16e-08
GABA B receptor activation (R-MMU-977444)	43	37	29.15	+	1.27	0.00864	0.0197
Activation of GABAB receptors (R-MMU-991365)	43	37	29.15	+	1.27	0.00864	0.0196
IGF1R signaling cascade (R-MMU-2428924)	50	43	33.9	+	1.27	0.00573	0.0138
HDR through Homologous Recombination (HRR) or Single Strand Annealing (SSA) (R-MMU-5693567)	107	92	72.54	+	1.27	2.56e-05	9.8e-05
SLC-mediated transmembrane transport (R-MMU-425407)	228	196	154.58	+	1.27	3.24e-10	2.51e-09
Respiratory electron transport, ATP synthesis by chemiosmotic coupling, and heat production by uncoupling proteins. (R-MMU-163200)	119	102	80.68	+	1.26	1.14e-05	4.63e-05
Developmental Biology (R-MMU-1266738)	490	420	332.21	+	1.26	4.47e-20	9.64e-19
Complex I biogenesis (R-MMU-6799198)	56	48	37.97	+	1.26	0.00373	0.00939
IRS-related events triggered by IGF1R (R-MMU-2428928)	49	42	33.22	+	1.26	0.00564	0.0136
Signaling by Retinoic Acid (R-MMU-5362517)	42	36	28.48	+	1.26	0.0124	0.0266
Cytoprotection by HMOX1 (R-MMU-9707564)	54	46	36.61	+	1.26	0.00521	0.0126
Metabolism of fat-soluble vitamins (R-MMU-6806667)	47	40	31.86	+	1.26	0.0115	0.0258
RNA Polymerase I Transcription (R-MMU-73864)	46	39	31.19	+	1.25	0.0115	0.0258
E3 ubiquitin ligases ubiquitinate target proteins (R-MMU-8866654)	46	39	31.19	+	1.25	0.0115	0.0257
Nuclear Receptor transcription pathway (R-MMU-383280)	50	42	33.9	+	1.24	0.0145	0.0303
Transmission across Chemical Synapses (R-MMU-112315)	212	178	143.73	+	1.24	1.13e-07	6.27e-07
Regulation of Insulin-like Growth Factor (IGF) transport and uptake by Insulin-like Growth Factor Binding Proteins (IGFBPs) (R-MMU-381426)	121	101	82.04	+	1.23	0.000124	0.000416
Antigen processing-Cross presentation (R-MMU-1236975)	96	80	65.09	+	1.23	0.000911	0.00264
Neutrophil degranulation (R-MMU-6798695)	546	454	370.18	+	1.23	2.47e-16	4.06e-15
Arachidonic acid metabolism (R-MMU-2142753)	53	44	35.93	+	1.22	0.0179	0.0369
Post-translational protein phosphorylation (R-MMU-8957275)	115	95	77.97	+	1.22	0.000425	0.00132
G2/M DNA damage checkpoint (R-MMU-69473)	73	60	49.49	+	1.21	0.00801	0.0183
Degradation of the extracellular matrix (R-MMU-1474228)	111	91	75.26	+	1.21	0.00104	0.00295
Chromatin modifying enzymes (R-MMU-3247509)	177	145	120	+	1.21	3.27e-05	0.000124
Chromatin organization (R-MMU-4839726)	177	145	120	+	1.21	3.27e-05	0.000123
Processing of DNA double-strand break ends (R-MMU-5693607)	71	58	48.14	+	1.2	0.0108	0.0243
Immune System (R-MMU-168256)	1758	1436	1191.89	+	1.2	5.3e-42	3.98e-40
Neurotransmitter receptors and postsynaptic signal transmission (R-MMU-112314)	146	119	98.98	+	1.2	0.000247	0.000794
Neuronal System (R-MMU-112316)	338	275	229.16	+	1.2	2.03e-08	1.21e-07
UCH proteinases (R-MMU-5689603)	96	78	65.09	+	1.2	0.00421	0.0105
Visual phototransduction (R-MMU-2187338)	90	73	61.02	+	1.2	0.00637	0.0152
Protein-protein interactions at synapses (R-MMU-6794362)	68	55	46.1	+	1.19	0.0193	0.0397
Transport of bile salts and organic acids, metal ions and amine compounds (R-MMU-425366)	73	59	49.49	+	1.19	0.0168	0.0347
G alpha (q) signalling events (R-MMU-416476)	208	168	141.02	+	1.19	3.65e-05	0.000137
Metabolism of steroids (R-MMU-8957322)	127	102	86.1	+	1.18	0.00218	0.00591
Adaptive Immune System (R-MMU-1280218)	804	643	545.09	+	1.18	5.5e-15	7.77e-14
Interferon Signaling (R-MMU-913531)	79	63	53.56	+	1.18	0.0219	0.0432
Vesicle-mediated transport (R-MMU-5653656)	708	564	480.01	+	1.17	1.13e-12	1.26e-11
Potassium Channels (R-MMU-1296071)	100	79	67.8	+	1.17	0.0178	0.0368
Transcriptional regulation by RUNX1 (R-MMU-8878171)	166	130	112.54	+	1.16	0.0034	0.00864
Innate Immune System (R-MMU-168249)	1090	830	739	+	1.12	6.89e-10	5.22e-09
GPCR downstream signalling (R-MMU-388396)	591	449	400.69	+	1.12	1.17e-05	4.73e-05
Hemostasis (R-MMU-109582)	624	470	423.06	+	1.11	3.52e-05	0.000132
Signaling by GPCR (R-MMU-372790)	625	470	423.74	+	1.11	4.35e-05	0.00016
G alpha (i) signalling events (R-MMU-418594)	278	207	188.48	+	1.1	0.0168	0.0347
Unclassified (UNCLASSIFIED)	12918	7091	8758.13	-	0.81	0	0
Fc epsilon receptor (FCERI) signaling (R-MMU-2454202)	236	118	160	-	0.74	1.43e-08	8.95e-08
Amine ligand-binding receptors (R-MMU-375280)	44	22	29.83	-	0.74	0.0149	0.0309
Deposition of new CENPA-containing nucleosomes at the centromere (R-MMU-606279)	61	30	41.36	-	0.73	0.00353	0.00896
Nucleosome assembly (R-MMU-774815)	61	30	41.36	-	0.73	0.00353	0.00894
Signaling by the B Cell Receptor (BCR) (R-MMU-983705)	216	99	146.44	-	0.68	3.19e-11	2.85e-10
Sensory Perception (R-MMU-9709957)	199	83	134.92	-	0.62	3.35e-14	4.38e-13
RUNX1 regulates genes involved in megakaryocyte differentiation and platelet function (R-MMU-8936459)	56	23	37.97	-	0.61	4.16e-05	0.000154
Regulation of IFNA/IFNB signaling (R-MMU-912694)	25	10	16.95	-	0.59	0.00463	0.0112
Cell surface interactions at the vascular wall (R-MMU-202733)	211	84	143.05	-	0.59	8.14e-17	1.45e-15
Fcgamma receptor (FCGR) dependent phagocytosis (R-MMU-2029480)	196	76	132.88	-	0.57	7.36e-17	1.32e-15
FCERI mediated NF-kB activation (R-MMU-2871837)	191	74	129.49	-	0.57	2.22e-16	3.72e-15
Glucuronidation (R-MMU-156588)	22	8	14.92	-	0.54	0.0026	0.00684
Aspirin ADME (R-MMU-9749641)	36	13	24.41	-	0.53	0.000108	0.000372
Sensory perception of taste (R-MMU-9717189)	25	9	16.95	-	0.53	0.00185	0.00504
Immunoregulatory interactions between a Lymphoid and a non-Lymphoid cell (R-MMU-198933)	228	82	154.58	-	0.53	5.23e-23	1.37e-21
Prednisone ADME (R-MMU-9757110)	20	7	13.56	-	0.52	0.00304	0.00775
Antimicrobial peptides (R-MMU-6803157)	90	31	61.02	-	0.51	9.28e-11	7.81e-10
PRC2 methylates histones and DNA (R-MMU-212300)	49	16	33.22	-	0.48	6.04e-07	2.93e-06
Regulation of actin dynamics for phagocytic cup formation (R-MMU-2029482)	175	57	118.65	-	0.48	1.12e-21	2.77e-20
Interaction With Cumulus Cells And The Zona Pellucida (R-MMU-2534343)	10	3	6.78	-	0.44	0.0161	0.0334
Condensation of Prophase Chromosomes (R-MMU-2299718)	44	13	29.83	-	0.44	2.57e-07	1.31e-06
Beta defensins (R-MMU-1461957)	17	5	11.53	-	0.43	0.00133	0.00372
Mineralocorticoid biosynthesis (R-MMU-193993)	11	3	7.46	-	0.4	0.00697	0.0166
Sensory perception of sweet, bitter, and umami (glutamate) taste (R-MMU-9717207)	22	6	14.92	-	0.4	0.000115	0.000387
Relaxin receptors (R-MMU-444821)	8	2	5.42	-	0.37	0.0164	0.034
Complement cascade (R-MMU-166658)	166	38	112.54	-	0.34	1.14e-32	5.06e-31
Class C/3 (Metabotropic glutamate/pheromone receptors) (R-MMU-420499)	31	7	21.02	-	0.33	3.02e-07	1.51e-06
FCERI mediated MAPK activation (R-MMU-2871796)	147	31	99.66	-	0.31	2.08e-31	8.56e-30
Regulation of Complement cascade (R-MMU-977606)	156	32	105.76	-	0.3	4.59e-34	2.2e-32
FCERI mediated Ca+2 mobilization (R-MMU-2871809)	142	27	96.27	-	0.28	4.08e-33	1.85e-31
Binding and Uptake of Ligands by Scavenger Receptors (R-MMU-2173782)	148	27	100.34	-	0.27	1.46e-35	7.86e-34
Antigen activates B Cell Receptor (BCR) leading to generation of second messengers (R-MMU-983695)	138	23	93.56	-	0.25	2.01e-35	1.02e-33
Role of phospholipids in phagocytosis (R-MMU-2029485)	140	20	94.92	-	0.21	1.86e-39	1.19e-37
Defensins (R-MMU-1461973)	52	7	35.25	-	0.2	6.26e-16	9.64e-15
Initial triggering of complement (R-MMU-166663)	138	16	93.56	-	0.17	3.48e-43	2.73e-41
Role of LAT2/NTAL/LAB on calcium mobilization (R-MMU-2730905)	130	15	88.14	-	0.17	7.74e-41	5.56e-39
Scavenging of heme from plasma (R-MMU-2168880)	136	15	92.21	-	0.16	1.65e-43	1.36e-41
FCGR activation (R-MMU-2029481)	131	13	88.82	-	0.15	9.17e-44	7.91e-42
Creation of C4 and C2 activators (R-MMU-166786)	131	9	88.82	-	0.1	3.5e-49	3.77e-47
Alpha-defensins (R-MMU-1462054)	35	2	23.73	-	0.08	1.54e-14	2.08e-13
Classical antibody-mediated complement activation (R-MMU-173623)	124	6	84.07	-	0.07	2.01e-50	2.66e-48
Olfactory Signaling Pathway (R-MMU-381753)	87	4	58.98	-	0.07	5.02e-36	2.8e-34
CD22 mediated BCR regulation (R-MMU-5690714)	120	5	81.36	-	0.06	3.88e-50	4.78e-48
