# Supplementary material for: CDC42-effector interaction inhibitors alter patterns of vessel arborization in skin and tumors in vivo
Source: iScience. 2025 Jul 14;28(7):112971. doi: 10.1016/j.isci.2025.112971 (PMC12432855; doi:10.1016/j.isci.2025.112971)
Supplement: Table S4. Excel file containing additional data too large to fit in a PDF, related to Figure 5B — Unique genes with p < 0.009 from Tab1 were annotated in STRING to identify overrepresented functional processes. [file mmc5.xlsx]

## Sheet: Table_S4
STRING (v12.0) processes (Biological Process, Molecular Function, Cellular Component, KEGG Pathways, Reactome Pathways)
#term ID	term description: Biological Process (Gene Ontology)	observed gene count	background gene count	strength	false discovery rate	matching proteins in your network (IDs)	matching proteins in your network (labels)
GO:0002376	Immune system process	99	2249	0.52	7.47e-23	10090.ENSMUSP00000000193,10090.ENSMUSP00000000727,10090.ENSMUSP00000001156,10090.ENSMUSP00000002180,10090.ENSMUSP00000003370,10090.ENSMUSP00000003459,10090.ENSMUSP00000010502,10090.ENSMUSP00000013851,10090.ENSMUSP00000015667,10090.ENSMUSP00000016168,10090.ENSMUSP00000016640,10090.ENSMUSP00000017604,10090.ENSMUSP00000018918,10090.ENSMUSP00000021011,10090.ENSMUSP00000021860,10090.ENSMUSP00000023147…	Ccl2,Rab5b,Cfp,Spi1,Hck,Myo1g,Ifi35,Tnfaip8l2,Ctss,Lbp,Cd274,Cyba,Cd68,Ccl7,Ly86,Ciita,Gsdmd,Hcls1,Ifnar2,Cd4,Tapbp,H2-K1,Psmb8,Tap2,C2,Scgb1a1,Slc15a3,Fcgr2b,Gsn,Vcam1,Adam15,Tnfrsf4,Clec4d,Clec4a2,Il21r,Sash3,Il2rg,Psmb10,Ubd,Ninj1,Trim14,C1qb,Tnfsf9,H2-Ab1,H2-DMb2,Snx10,Crp,Batf2,Lyl1,Lat2,Cd300ld,C3ar1,Zdhhc5,C1qa,Cnpy3,Ffar2,Hamp,Pstpip1,Cfd,Wdfy4,Chd7,Pik3cg,C1ra,Fpr2,Fcer1g,Fes,Adora1,Adgr…
GO:0002682	Regulation of immune system process	76	1523	0.57	1.36e-19	10090.ENSMUSP00000000193,10090.ENSMUSP00000001156,10090.ENSMUSP00000002180,10090.ENSMUSP00000003459,10090.ENSMUSP00000010502,10090.ENSMUSP00000013851,10090.ENSMUSP00000016168,10090.ENSMUSP00000016640,10090.ENSMUSP00000017604,10090.ENSMUSP00000018918,10090.ENSMUSP00000021011,10090.ENSMUSP00000021942,10090.ENSMUSP00000023531,10090.ENSMUSP00000024044,10090.ENSMUSP00000025161,10090.ENSMUSP00000025181…	Ccl2,Cfp,Spi1,Myo1g,Ifi35,Tnfaip8l2,Lbp,Cd274,Cyba,Cd68,Ccl7,Prelid1,Hcls1,Cd4,Tapbp,H2-K1,Tap2,C2,Scgb1a1,Lpxn,Slc15a3,Fcgr2b,Vcam1,Tnfrsf4,Clec4d,Sash3,Il2rg,Cmtm3,Crlf2,Ninj1,Lmo1,C1qb,Tnfsf9,H2-Ab1,H2-DMb2,Crp,Lat2,C3ar1,Zdhhc5,C1qa,Pik3r6,Ffar2,Cd200r1,Hamp,Cfd,C1ra,Fpr2,Fcer1g,Fes,Gpx1,Adora1,Myo1f,Lgals1,Cd86,Stxbp1,Pydc4,Cd74,Lilr4b,Adam8,Csf3r,Cd300a,Trem2,Ccdc88b,H2-DMb1,Csf1r,Laptm5,Cd…
GO:0006952	Defense response	74	1439	0.59	1.36e-19	10090.ENSMUSP00000000193,10090.ENSMUSP00000001156,10090.ENSMUSP00000002180,10090.ENSMUSP00000003370,10090.ENSMUSP00000010195,10090.ENSMUSP00000010502,10090.ENSMUSP00000013851,10090.ENSMUSP00000016168,10090.ENSMUSP00000017604,10090.ENSMUSP00000018918,10090.ENSMUSP00000021011,10090.ENSMUSP00000021860,10090.ENSMUSP00000023147,10090.ENSMUSP00000023238,10090.ENSMUSP00000023693,10090.ENSMUSP00000023775…	Ccl2,Cfp,Spi1,Hck,Nat6,Ifi35,Tnfaip8l2,Lbp,Cyba,Cd68,Ccl7,Ly86,Ciita,Gsdmd,Ifnar2,Cela1,Cd4,Tapbp,H2-K1,C2,Slc15a3,Fcgr2b,Gsn,Vcam1,Adam15,Tnfrsf4,Clec4d,Clec4a2,Siglece,Itgax,Ubd,Crlf2,Ninj1,Ptger2,Trim14,C1qb,H2-Ab1,Hpse,Crp,Batf2,C3ar1,Zdhhc5,C1qa,Cnpy3,Ffar2,Hamp,Pstpip1,Cfd,Pik3cg,C1ra,Fpr2,Fcer1g,Fes,Myo1f,Cd86,Stxbp1,Lyz2,Wfdc17,Cd74,Adam8,Cd300a,Trem2,Ccdc88b,Csf1r,Isg20,Naip2,Laptm5,Cd84…
GO:0002684	Positive regulation of immune system process	58	928	0.67	1.4e-18	10090.ENSMUSP00000000193,10090.ENSMUSP00000001156,10090.ENSMUSP00000002180,10090.ENSMUSP00000003459,10090.ENSMUSP00000010502,10090.ENSMUSP00000016168,10090.ENSMUSP00000016640,10090.ENSMUSP00000021011,10090.ENSMUSP00000023531,10090.ENSMUSP00000024044,10090.ENSMUSP00000025181,10090.ENSMUSP00000025197,10090.ENSMUSP00000025230,10090.ENSMUSP00000029574,10090.ENSMUSP00000030952,10090.ENSMUSP00000032240…	Ccl2,Cfp,Spi1,Myo1g,Ifi35,Lbp,Cd274,Ccl7,Hcls1,Cd4,H2-K1,Tap2,C2,Vcam1,Tnfrsf4,Clec4d,Sash3,Il2rg,Cmtm3,Crlf2,Ninj1,C1qb,Tnfsf9,H2-Ab1,H2-DMb2,Crp,Lat2,C3ar1,C1qa,Pik3r6,Ffar2,Hamp,Cfd,C1ra,Fpr2,Fcer1g,Fes,Myo1f,Lgals1,Cd86,Stxbp1,Pydc4,Cd74,Lilr4b,Adam8,Cd300a,Trem2,Ccdc88b,H2-DMb1,Csf1r,Laptm5,Cd84,C1s1,Fcgr3,Sh2d1b1,Ptprc,Sirpb1a,H2-Eb1
GO:0006955	Immune response	68	1284	0.6	1.4e-18	10090.ENSMUSP00000000193,10090.ENSMUSP00000001156,10090.ENSMUSP00000002180,10090.ENSMUSP00000003370,10090.ENSMUSP00000003459,10090.ENSMUSP00000010502,10090.ENSMUSP00000013851,10090.ENSMUSP00000015667,10090.ENSMUSP00000016168,10090.ENSMUSP00000016640,10090.ENSMUSP00000017604,10090.ENSMUSP00000018918,10090.ENSMUSP00000021011,10090.ENSMUSP00000021860,10090.ENSMUSP00000023147,10090.ENSMUSP00000023238…	Ccl2,Cfp,Spi1,Hck,Myo1g,Ifi35,Tnfaip8l2,Ctss,Lbp,Cd274,Cyba,Cd68,Ccl7,Ly86,Ciita,Gsdmd,Ifnar2,Cd4,H2-K1,Tap2,C2,Slc15a3,Fcgr2b,Gsn,Adam15,Clec4d,Clec4a2,Il21r,Ubd,Trim14,C1qb,Tnfsf9,H2-Ab1,H2-DMb2,Crp,Lat2,C3ar1,Zdhhc5,C1qa,Cnpy3,Ffar2,Hamp,Pstpip1,Cfd,C1ra,Fcer1g,Fes,Adgre1,Myo1f,Lgals1,Cd86,Stxbp1,Wfdc17,Cd74,Cd300a,Trem2,H2-DMb1,Csf1r,Isg20,Naip2,Cd84,Unc93b1,C1s1,Irf5,Fcgr3,Sh2d1b1,Tnfsf12,H2…
GO:0044419	Biological process involved in interspecies interaction between organisms	73	1609	0.53	1e-16	10090.ENSMUSP00000000193,10090.ENSMUSP00000001156,10090.ENSMUSP00000002180,10090.ENSMUSP00000003370,10090.ENSMUSP00000010195,10090.ENSMUSP00000010502,10090.ENSMUSP00000013851,10090.ENSMUSP00000016168,10090.ENSMUSP00000016640,10090.ENSMUSP00000017604,10090.ENSMUSP00000018918,10090.ENSMUSP00000021011,10090.ENSMUSP00000021668,10090.ENSMUSP00000021860,10090.ENSMUSP00000023147,10090.ENSMUSP00000023238…	Ccl2,Cfp,Spi1,Hck,Nat6,Ifi35,Tnfaip8l2,Lbp,Cd274,Cyba,Cd68,Ccl7,Npc2,Ly86,Ciita,Gsdmd,Ifnar2,Cd4,H2-K1,Tap2,C2,Scgb1a1,Slc15a3,Fcgr2b,Gsn,Vcam1,Adam15,Clec4d,Clec4a2,Itgax,Cd209e,Il10ra,Ubd,Ptger2,Trim14,Cd209c,C1qb,H2-Ab1,Crp,Batf2,Cd300ld,Vps37b,Zdhhc5,C1qa,Cnpy3,Ifi27l2a,Hamp,Pstpip1,Cfd,Wdfy4,Chd7,C1ra,Fcer1g,Fes,Gpx1,Myo1f,Cd86,Stxbp1,Lyz2,Wfdc17,Cd74,Trem2,Ccdc88b,Csf1r,Isg20,Naip2,Cd84,Unc…
GO:0009607	Response to biotic stimulus	70	1494	0.54	1.07e-16	10090.ENSMUSP00000000193,10090.ENSMUSP00000001156,10090.ENSMUSP00000002180,10090.ENSMUSP00000003370,10090.ENSMUSP00000010195,10090.ENSMUSP00000010502,10090.ENSMUSP00000013851,10090.ENSMUSP00000016168,10090.ENSMUSP00000016640,10090.ENSMUSP00000017604,10090.ENSMUSP00000018918,10090.ENSMUSP00000021011,10090.ENSMUSP00000021668,10090.ENSMUSP00000021860,10090.ENSMUSP00000023147,10090.ENSMUSP00000023238…	Ccl2,Cfp,Spi1,Hck,Nat6,Ifi35,Tnfaip8l2,Lbp,Cd274,Cyba,Cd68,Ccl7,Npc2,Ly86,Ciita,Gsdmd,Ifnar2,Cd4,H2-K1,Tap2,C2,Scgb1a1,Slc15a3,Fcgr2b,Gsn,Vcam1,Adam15,Clec4d,Clec4a2,Itgax,Il10ra,Ubd,Ptger2,Trim14,C1qb,H2-Ab1,Crp,Batf2,Zdhhc5,C1qa,Cnpy3,Ifi27l2a,Hamp,Pstpip1,Cfd,Wdfy4,Chd7,C1ra,Fcer1g,Fes,Gpx1,Myo1f,Cd86,Stxbp1,Lyz2,Wfdc17,Cd74,Trem2,Ccdc88b,Csf1r,Isg20,Naip2,Laptm5,Cd84,Unc93b1,C1s1,Irf5,Psmb9,S…
GO:0050776	Regulation of immune response	53	861	0.66	1.07e-16	10090.ENSMUSP00000001156,10090.ENSMUSP00000002180,10090.ENSMUSP00000003459,10090.ENSMUSP00000010502,10090.ENSMUSP00000016168,10090.ENSMUSP00000016640,10090.ENSMUSP00000017604,10090.ENSMUSP00000024044,10090.ENSMUSP00000025161,10090.ENSMUSP00000025181,10090.ENSMUSP00000025197,10090.ENSMUSP00000025230,10090.ENSMUSP00000025601,10090.ENSMUSP00000025646,10090.ENSMUSP00000027966,10090.ENSMUSP00000032240…	Cfp,Spi1,Myo1g,Ifi35,Lbp,Cd274,Cyba,Cd4,Tapbp,H2-K1,Tap2,C2,Lpxn,Slc15a3,Fcgr2b,Clec4d,Sash3,Cmtm3,Ninj1,C1qb,H2-Ab1,H2-DMb2,Crp,Lat2,C3ar1,Zdhhc5,C1qa,Pik3r6,Ffar2,Cfd,C1ra,Fpr2,Fcer1g,Fes,Gpx1,Myo1f,Cd86,Stxbp1,Pydc4,Cd74,Lilr4b,Adam8,Cd300a,Trem2,H2-DMb1,Laptm5,Cd84,Unc93b1,C1s1,Fcgr3,Sh2d1b1,Ptprc,Usp15
GO:0051707	Response to other organism	69	1451	0.55	1.07e-16	10090.ENSMUSP00000000193,10090.ENSMUSP00000001156,10090.ENSMUSP00000002180,10090.ENSMUSP00000003370,10090.ENSMUSP00000010195,10090.ENSMUSP00000010502,10090.ENSMUSP00000013851,10090.ENSMUSP00000016168,10090.ENSMUSP00000016640,10090.ENSMUSP00000017604,10090.ENSMUSP00000018918,10090.ENSMUSP00000021011,10090.ENSMUSP00000021668,10090.ENSMUSP00000021860,10090.ENSMUSP00000023147,10090.ENSMUSP00000023238…	Ccl2,Cfp,Spi1,Hck,Nat6,Ifi35,Tnfaip8l2,Lbp,Cd274,Cyba,Cd68,Ccl7,Npc2,Ly86,Ciita,Gsdmd,Ifnar2,Cd4,H2-K1,Tap2,C2,Scgb1a1,Slc15a3,Fcgr2b,Gsn,Vcam1,Adam15,Clec4d,Clec4a2,Itgax,Il10ra,Ubd,Ptger2,Trim14,C1qb,H2-Ab1,Crp,Batf2,Zdhhc5,C1qa,Cnpy3,Ifi27l2a,Hamp,Pstpip1,Cfd,Wdfy4,Chd7,C1ra,Fcer1g,Fes,Gpx1,Myo1f,Cd86,Stxbp1,Lyz2,Wfdc17,Cd74,Trem2,Ccdc88b,Csf1r,Isg20,Naip2,Cd84,Unc93b1,C1s1,Irf5,Psmb9,Sh2d1b1,…
GO:0009605	Response to external stimulus	88	2575	0.41	1.23e-13	10090.ENSMUSP00000000193,10090.ENSMUSP00000001156,10090.ENSMUSP00000002180,10090.ENSMUSP00000003370,10090.ENSMUSP00000010195,10090.ENSMUSP00000010502,10090.ENSMUSP00000013851,10090.ENSMUSP00000016168,10090.ENSMUSP00000016640,10090.ENSMUSP00000017604,10090.ENSMUSP00000018918,10090.ENSMUSP00000021011,10090.ENSMUSP00000021668,10090.ENSMUSP00000021860,10090.ENSMUSP00000023147,10090.ENSMUSP00000023238…	Ccl2,Cfp,Spi1,Hck,Nat6,Ifi35,Tnfaip8l2,Lbp,Cd274,Cyba,Cd68,Ccl7,Npc2,Ly86,Ciita,Gsdmd,Ifnar2,Cd4,Clic5,H2-K1,Tap2,C2,Scgb1a1,Slc15a3,Opn3,Fcgr2b,Acvr1c,Gsn,Vcam1,Adam15,Clec4d,Clec4a2,Itgax,Cmtm3,Il10ra,Ubd,Ninj1,Ptger2,Fbxl8,Trim14,C1qb,H2-Ab1,Crp,Batf2,C3ar1,Zdhhc5,C1qa,Cnpy3,Ffar2,Ifi27l2a,Hamp,Pstpip1,Cfd,Wdfy4,Chd7,Pik3cg,C1ra,Arhgdia,Fpr2,Prr5,Fcer1g,Fes,Gpx1,Adora1,Myo1f,Cd86,Stxbp1,Lyz2,W…
GO:0098542	Defense response to other organism	53	1040	0.58	1.88e-13	10090.ENSMUSP00000000193,10090.ENSMUSP00000001156,10090.ENSMUSP00000003370,10090.ENSMUSP00000010502,10090.ENSMUSP00000013851,10090.ENSMUSP00000016168,10090.ENSMUSP00000017604,10090.ENSMUSP00000021011,10090.ENSMUSP00000021860,10090.ENSMUSP00000023147,10090.ENSMUSP00000023238,10090.ENSMUSP00000023693,10090.ENSMUSP00000024044,10090.ENSMUSP00000025181,10090.ENSMUSP00000025230,10090.ENSMUSP00000025646…	Ccl2,Cfp,Hck,Ifi35,Tnfaip8l2,Lbp,Cyba,Ccl7,Ly86,Ciita,Gsdmd,Ifnar2,Cd4,H2-K1,C2,Slc15a3,Gsn,Adam15,Clec4d,Clec4a2,Itgax,Ubd,Trim14,C1qb,H2-Ab1,Crp,Batf2,Zdhhc5,C1qa,Cnpy3,Hamp,Pstpip1,Cfd,C1ra,Fcer1g,Fes,Myo1f,Cd86,Stxbp1,Lyz2,Wfdc17,Cd74,Trem2,Ccdc88b,Csf1r,Isg20,Naip2,Cd84,Unc93b1,C1s1,Irf5,Sh2d1b1,Ptprc
GO:0019884	Antigen processing and presentation of exogenous antigen	15	38	1.47	2.17e-13	10090.ENSMUSP00000015667,10090.ENSMUSP00000025161,10090.ENSMUSP00000025181,10090.ENSMUSP00000025197,10090.ENSMUSP00000027966,10090.ENSMUSP00000032248,10090.ENSMUSP00000041008,10090.ENSMUSP00000043526,10090.ENSMUSP00000078875,10090.ENSMUSP00000095171,10090.ENSMUSP00000109870,10090.ENSMUSP00000123798,10090.ENSMUSP00000124272,10090.ENSMUSP00000131938,10090.ENSMUSP00000158533	Ctss,Tapbp,H2-K1,Tap2,Fcgr2b,Clec4a2,H2-Ab1,H2-DMb2,Fcer1g,Cd74,H2-DMb1,Psme2,Unc93b1,Fcgr3,H2-Eb1
GO:0002478	Antigen processing and presentation of exogenous peptide antigen	14	31	1.53	4.64e-13	10090.ENSMUSP00000015667,10090.ENSMUSP00000025161,10090.ENSMUSP00000025181,10090.ENSMUSP00000025197,10090.ENSMUSP00000027966,10090.ENSMUSP00000032248,10090.ENSMUSP00000041008,10090.ENSMUSP00000043526,10090.ENSMUSP00000078875,10090.ENSMUSP00000095171,10090.ENSMUSP00000109870,10090.ENSMUSP00000124272,10090.ENSMUSP00000131938,10090.ENSMUSP00000158533	Ctss,Tapbp,H2-K1,Tap2,Fcgr2b,Clec4a2,H2-Ab1,H2-DMb2,Fcer1g,Cd74,H2-DMb1,Unc93b1,Fcgr3,H2-Eb1
GO:0002250	Adaptive immune response	30	333	0.83	1.36e-12	10090.ENSMUSP00000003459,10090.ENSMUSP00000015667,10090.ENSMUSP00000016640,10090.ENSMUSP00000024044,10090.ENSMUSP00000025181,10090.ENSMUSP00000025197,10090.ENSMUSP00000025230,10090.ENSMUSP00000027966,10090.ENSMUSP00000032240,10090.ENSMUSP00000032248,10090.ENSMUSP00000033000,10090.ENSMUSP00000040246,10090.ENSMUSP00000041008,10090.ENSMUSP00000043526,10090.ENSMUSP00000044665,10090.ENSMUSP00000046900…	Myo1g,Ctss,Cd274,Cd4,H2-K1,Tap2,C2,Fcgr2b,Clec4d,Clec4a2,Il21r,C1qb,H2-Ab1,H2-DMb2,Crp,Lat2,C3ar1,C1qa,C1ra,Fcer1g,Adgre1,Cd86,Cd74,H2-DMb1,Cd84,Unc93b1,C1s1,Fcgr3,Sh2d1b1,H2-Eb1
GO:0045087	Innate immune response	43	748	0.63	2.89e-12	10090.ENSMUSP00000000193,10090.ENSMUSP00000001156,10090.ENSMUSP00000003370,10090.ENSMUSP00000010502,10090.ENSMUSP00000013851,10090.ENSMUSP00000016168,10090.ENSMUSP00000017604,10090.ENSMUSP00000021011,10090.ENSMUSP00000021860,10090.ENSMUSP00000023147,10090.ENSMUSP00000023238,10090.ENSMUSP00000023693,10090.ENSMUSP00000025230,10090.ENSMUSP00000025646,10090.ENSMUSP00000028239,10090.ENSMUSP00000029676…	Ccl2,Cfp,Hck,Ifi35,Tnfaip8l2,Lbp,Cyba,Ccl7,Ly86,Ciita,Gsdmd,Ifnar2,C2,Slc15a3,Gsn,Adam15,Clec4d,Clec4a2,Ubd,Trim14,C1qb,H2-Ab1,Crp,Zdhhc5,C1qa,Cnpy3,Pstpip1,Cfd,C1ra,Fcer1g,Fes,Stxbp1,Wfdc17,Cd74,Trem2,Csf1r,Isg20,Naip2,Cd84,Unc93b1,C1s1,Irf5,Sh2d1b1
GO:0019882	Antigen processing and presentation	19	105	1.13	3.31e-12	10090.ENSMUSP00000000727,10090.ENSMUSP00000015667,10090.ENSMUSP00000025161,10090.ENSMUSP00000025181,10090.ENSMUSP00000025196,10090.ENSMUSP00000025197,10090.ENSMUSP00000027966,10090.ENSMUSP00000032248,10090.ENSMUSP00000041008,10090.ENSMUSP00000043526,10090.ENSMUSP00000057556,10090.ENSMUSP00000078875,10090.ENSMUSP00000095171,10090.ENSMUSP00000109870,10090.ENSMUSP00000123798,10090.ENSMUSP00000124272…	Rab5b,Ctss,Tapbp,H2-K1,Psmb8,Tap2,Fcgr2b,Clec4a2,H2-Ab1,H2-DMb2,Wdfy4,Fcer1g,Cd74,H2-DMb1,Psme2,Unc93b1,Fcgr3,Psmb9,H2-Eb1
GO:0048584	Positive regulation of response to stimulus	78	2261	0.41	4.91e-12	10090.ENSMUSP00000000193,10090.ENSMUSP00000001156,10090.ENSMUSP00000002180,10090.ENSMUSP00000003459,10090.ENSMUSP00000009777,10090.ENSMUSP00000010502,10090.ENSMUSP00000015667,10090.ENSMUSP00000016168,10090.ENSMUSP00000016640,10090.ENSMUSP00000017604,10090.ENSMUSP00000021011,10090.ENSMUSP00000021283,10090.ENSMUSP00000021860,10090.ENSMUSP00000023531,10090.ENSMUSP00000023807,10090.ENSMUSP00000024044…	Ccl2,Cfp,Spi1,Myo1g,G0s2,Ifi35,Ctss,Lbp,Cd274,Cyba,Ccl7,Pik3r5,Ly86,Hcls1,Igfbp6,Cd4,H2-K1,Tap2,C2,Slc15a3,Fcgr2b,Clec4d,Lmcd1,Sash3,Cmtm3,Il10ra,Ubd,Crlf2,Ninj1,Trim14,C1qb,H2-Ab1,H2-DMb2,Mrap,Hpse,Crp,Prkcdbp,Lat2,C3ar1,Zdhhc5,C1qa,Pik3r6,Ffar2,Hic1,P2ry6,Cfd,Pik3cg,C1ra,Fpr2,Prr5,Gpr65,Fcer1g,Gpx1,Map4k1,Adora1,Lgals1,Cd86,Stxbp1,Pydc4,Cd74,Cdk5rap3,Adam8,Steap3,Trem2,H2-DMb1,Csf1r,Naip2,Laptm…
GO:0048583	Regulation of response to stimulus	110	4029	0.31	1.42e-11	10090.ENSMUSP00000000193,10090.ENSMUSP00000001156,10090.ENSMUSP00000002180,10090.ENSMUSP00000003459,10090.ENSMUSP00000006367,10090.ENSMUSP00000009777,10090.ENSMUSP00000010502,10090.ENSMUSP00000013851,10090.ENSMUSP00000015667,10090.ENSMUSP00000016168,10090.ENSMUSP00000016640,10090.ENSMUSP00000017604,10090.ENSMUSP00000021011,10090.ENSMUSP00000021283,10090.ENSMUSP00000021860,10090.ENSMUSP00000021942…	Ccl2,Cfp,Spi1,Myo1g,Htra1,G0s2,Ifi35,Tnfaip8l2,Ctss,Lbp,Cd274,Cyba,Ccl7,Pik3r5,Ly86,Prelid1,Hcls1,Igfbp6,Cd4,Tapbp,H2-K1,Tap2,C2,Scgb1a1,Lpxn,Slc15a3,Rgs18,Fcgr2b,Tnfrsf4,Lrpap1,Clec4d,Lmcd1,Siglece,Pde3b,Sash3,Cmtm3,Il10ra,Bcl2l10,Ubd,Crlf2,Ninj1,Trim14,C1qb,H2-Ab1,Cyth4,H2-DMb2,Mrap,Hpse,Crp,Prkcdbp,Lat2,C3ar1,Zdhhc5,C1qa,Pik3r6,Ffar2,Hic1,Cd200r1,Hamp,P2ry6,Ly6e,Cfd,Pik3cg,C1ra,Arhgdia,Fpr2,Pr…
GO:0002694	Regulation of leukocyte activation	38	633	0.65	3e-11	10090.ENSMUSP00000000193,10090.ENSMUSP00000002180,10090.ENSMUSP00000013851,10090.ENSMUSP00000016168,10090.ENSMUSP00000016640,10090.ENSMUSP00000021942,10090.ENSMUSP00000024044,10090.ENSMUSP00000025554,10090.ENSMUSP00000027966,10090.ENSMUSP00000029574,10090.ENSMUSP00000030952,10090.ENSMUSP00000032240,10090.ENSMUSP00000033427,10090.ENSMUSP00000033664,10090.ENSMUSP00000036326,10090.ENSMUSP00000037079…	Ccl2,Spi1,Tnfaip8l2,Lbp,Cd274,Prelid1,Cd4,Scgb1a1,Fcgr2b,Vcam1,Tnfrsf4,Clec4d,Sash3,Il2rg,Crlf2,Lmo1,Tnfsf9,H2-Ab1,H2-DMb2,Pik3r6,Hamp,Fcer1g,Fes,Lgals1,Cd86,Stxbp1,Cd74,Lilr4b,Adam8,Cd300a,Trem2,Ccdc88b,H2-DMb1,Laptm5,Cd84,Ptprc,Sirpb1a,H2-Eb1
GO:0006950	Response to stress	99	3453	0.33	3e-11	10090.ENSMUSP00000000193,10090.ENSMUSP00000001156,10090.ENSMUSP00000001595,10090.ENSMUSP00000002180,10090.ENSMUSP00000003370,10090.ENSMUSP00000010195,10090.ENSMUSP00000010502,10090.ENSMUSP00000013851,10090.ENSMUSP00000016168,10090.ENSMUSP00000017604,10090.ENSMUSP00000018651,10090.ENSMUSP00000018918,10090.ENSMUSP00000021011,10090.ENSMUSP00000021166,10090.ENSMUSP00000021860,10090.ENSMUSP00000023147…	Ccl2,Cfp,Fkbp10,Spi1,Hck,Nat6,Ifi35,Tnfaip8l2,Lbp,Cyba,Trpv2,Cd68,Ccl7,Cygb,Ly86,Ciita,Gsdmd,Ifnar2,Cela1,Cd4,Tapbp,H2-K1,C2,Scgb1a1,Slc15a3,Fcgr2b,Gsn,Vcam1,Adam15,Gpx7,Tnfrsf4,Clec4d,Clec4a2,Siglece,Itgax,Bcl2l10,Ubd,Scamp5,Poln,Crlf2,Ninj1,Ptger2,Trim14,C1qb,H2-Ab1,Edem2,Hpse,Crp,Batf2,Usp28,C3ar1,Zdhhc5,C1qa,Cnpy3,Oxtr,Ffar2,Hic1,Hamp,Pstpip1,Aldh3b1,Cfd,Has2,Pik3cg,C1ra,Bcl2a1b,Fpr2,Fcer1g,F…
GO:0050778	Positive regulation of immune response	34	511	0.7	4.47e-11	10090.ENSMUSP00000001156,10090.ENSMUSP00000002180,10090.ENSMUSP00000003459,10090.ENSMUSP00000010502,10090.ENSMUSP00000016168,10090.ENSMUSP00000016640,10090.ENSMUSP00000024044,10090.ENSMUSP00000025181,10090.ENSMUSP00000025197,10090.ENSMUSP00000025230,10090.ENSMUSP00000033427,10090.ENSMUSP00000034343,10090.ENSMUSP00000040246,10090.ENSMUSP00000041008,10090.ENSMUSP00000043526,10090.ENSMUSP00000044665…	Cfp,Spi1,Myo1g,Ifi35,Lbp,Cd274,Cd4,H2-K1,Tap2,C2,Sash3,Cmtm3,C1qb,H2-Ab1,H2-DMb2,Crp,Lat2,C3ar1,C1qa,Ffar2,Cfd,C1ra,Fpr2,Fcer1g,Stxbp1,Pydc4,Cd74,Adam8,Trem2,H2-DMb1,C1s1,Fcgr3,Sh2d1b1,Ptprc
GO:0050865	Regulation of cell activation	39	688	0.63	6.84e-11	10090.ENSMUSP00000000193,10090.ENSMUSP00000002180,10090.ENSMUSP00000013851,10090.ENSMUSP00000016168,10090.ENSMUSP00000016640,10090.ENSMUSP00000021166,10090.ENSMUSP00000021942,10090.ENSMUSP00000024044,10090.ENSMUSP00000025554,10090.ENSMUSP00000027966,10090.ENSMUSP00000029574,10090.ENSMUSP00000030952,10090.ENSMUSP00000032240,10090.ENSMUSP00000033427,10090.ENSMUSP00000033664,10090.ENSMUSP00000036326…	Ccl2,Spi1,Tnfaip8l2,Lbp,Cd274,Cygb,Prelid1,Cd4,Scgb1a1,Fcgr2b,Vcam1,Tnfrsf4,Clec4d,Sash3,Il2rg,Crlf2,Lmo1,Tnfsf9,H2-Ab1,H2-DMb2,Pik3r6,Hamp,Fcer1g,Fes,Lgals1,Cd86,Stxbp1,Cd74,Lilr4b,Adam8,Cd300a,Trem2,Ccdc88b,H2-DMb1,Laptm5,Cd84,Ptprc,Sirpb1a,H2-Eb1
GO:0006954	Inflammatory response	34	539	0.67	1.71e-10	10090.ENSMUSP00000000193,10090.ENSMUSP00000003370,10090.ENSMUSP00000010195,10090.ENSMUSP00000016168,10090.ENSMUSP00000017604,10090.ENSMUSP00000018918,10090.ENSMUSP00000021011,10090.ENSMUSP00000021860,10090.ENSMUSP00000023147,10090.ENSMUSP00000023238,10090.ENSMUSP00000023775,10090.ENSMUSP00000029574,10090.ENSMUSP00000030952,10090.ENSMUSP00000032667,10090.ENSMUSP00000036326,10090.ENSMUSP00000036740…	Ccl2,Hck,Nat6,Lbp,Cyba,Cd68,Ccl7,Ly86,Ciita,Gsdmd,Cela1,Vcam1,Tnfrsf4,Siglece,Crlf2,Ninj1,Ptger2,Hpse,Crp,C3ar1,C1qa,Ffar2,Hamp,Pstpip1,Pik3cg,Fpr2,Fcer1g,Adam8,Cd300a,Trem2,Csf1r,Naip2,Irf5,Fcgr3
GO:0045321	Leukocyte activation	37	666	0.62	5.09e-10	10090.ENSMUSP00000002180,10090.ENSMUSP00000010502,10090.ENSMUSP00000013851,10090.ENSMUSP00000016168,10090.ENSMUSP00000023693,10090.ENSMUSP00000024044,10090.ENSMUSP00000025554,10090.ENSMUSP00000027966,10090.ENSMUSP00000030952,10090.ENSMUSP00000032240,10090.ENSMUSP00000032248,10090.ENSMUSP00000033427,10090.ENSMUSP00000033664,10090.ENSMUSP00000034369,10090.ENSMUSP00000035808,10090.ENSMUSP00000040412…	Spi1,Ifi35,Tnfaip8l2,Lbp,Ifnar2,Cd4,Scgb1a1,Fcgr2b,Tnfrsf4,Clec4d,Clec4a2,Sash3,Il2rg,Psmb10,Ubd,Tnfsf9,H2-Ab1,Batf2,Lyl1,Lat2,C1qa,Hamp,Wdfy4,Chd7,Fcer1g,Myo1f,Lgals1,Cd86,Cd74,Selplg,Lilr4b,Cd300a,Trem2,Cd84,Fcgr3,Sh2d1b1,Ptprc
GO:0002252	Immune effector process	28	397	0.72	1.94e-09	10090.ENSMUSP00000001156,10090.ENSMUSP00000002180,10090.ENSMUSP00000003459,10090.ENSMUSP00000010502,10090.ENSMUSP00000016168,10090.ENSMUSP00000025181,10090.ENSMUSP00000025197,10090.ENSMUSP00000025230,10090.ENSMUSP00000027966,10090.ENSMUSP00000032240,10090.ENSMUSP00000033000,10090.ENSMUSP00000040246,10090.ENSMUSP00000041008,10090.ENSMUSP00000044665,10090.ENSMUSP00000046900,10090.ENSMUSP00000048836…	Cfp,Spi1,Myo1g,Ifi35,Lbp,H2-K1,Tap2,C2,Fcgr2b,Clec4d,Il21r,C1qb,H2-Ab1,Crp,Lat2,C1qa,Cfd,C1ra,Fcer1g,Myo1f,Lgals1,Cd74,Cd300a,Trem2,Unc93b1,C1s1,Fcgr3,Sh2d1b1
GO:0002696	Positive regulation of leukocyte activation	28	400	0.72	2.2e-09	10090.ENSMUSP00000000193,10090.ENSMUSP00000016168,10090.ENSMUSP00000016640,10090.ENSMUSP00000024044,10090.ENSMUSP00000029574,10090.ENSMUSP00000030952,10090.ENSMUSP00000032240,10090.ENSMUSP00000033427,10090.ENSMUSP00000033664,10090.ENSMUSP00000036326,10090.ENSMUSP00000040412,10090.ENSMUSP00000041008,10090.ENSMUSP00000043526,10090.ENSMUSP00000052522,10090.ENSMUSP00000055404,10090.ENSMUSP00000078875…	Ccl2,Lbp,Cd274,Cd4,Vcam1,Tnfrsf4,Clec4d,Sash3,Il2rg,Crlf2,Tnfsf9,H2-Ab1,H2-DMb2,Pik3r6,Hamp,Fcer1g,Lgals1,Cd86,Stxbp1,Cd74,Lilr4b,Adam8,Trem2,Ccdc88b,H2-DMb1,Ptprc,Sirpb1a,H2-Eb1
GO:0002699	Positive regulation of immune effector process	24	288	0.79	2.59e-09	10090.ENSMUSP00000000193,10090.ENSMUSP00000001156,10090.ENSMUSP00000002180,10090.ENSMUSP00000016168,10090.ENSMUSP00000025181,10090.ENSMUSP00000025197,10090.ENSMUSP00000025230,10090.ENSMUSP00000030952,10090.ENSMUSP00000033427,10090.ENSMUSP00000043526,10090.ENSMUSP00000052600,10090.ENSMUSP00000078875,10090.ENSMUSP00000079733,10090.ENSMUSP00000087047,10090.ENSMUSP00000089051,10090.ENSMUSP00000095171…	Ccl2,Cfp,Spi1,Lbp,H2-K1,Tap2,C2,Tnfrsf4,Sash3,H2-DMb2,Ffar2,Fcer1g,Fes,Cd86,Stxbp1,Cd74,Cd300a,Trem2,H2-DMb1,Laptm5,Cd84,Fcgr3,Sh2d1b1,Ptprc
GO:0001775	Cell activation	38	758	0.57	3.84e-09	10090.ENSMUSP00000002180,10090.ENSMUSP00000010502,10090.ENSMUSP00000013851,10090.ENSMUSP00000016168,10090.ENSMUSP00000023693,10090.ENSMUSP00000024044,10090.ENSMUSP00000025554,10090.ENSMUSP00000027966,10090.ENSMUSP00000030952,10090.ENSMUSP00000032240,10090.ENSMUSP00000032248,10090.ENSMUSP00000033427,10090.ENSMUSP00000033664,10090.ENSMUSP00000034369,10090.ENSMUSP00000035808,10090.ENSMUSP00000040412…	Spi1,Ifi35,Tnfaip8l2,Lbp,Ifnar2,Cd4,Scgb1a1,Fcgr2b,Tnfrsf4,Clec4d,Clec4a2,Sash3,Il2rg,Psmb10,Ubd,Tnfsf9,H2-Ab1,Batf2,Lyl1,Lat2,C1qa,Hamp,Wdfy4,Chd7,Fcer1g,Myo1f,Lgals1,Cd86,Stxbp1,Cd74,Selplg,Lilr4b,Cd300a,Trem2,Cd84,Fcgr3,Sh2d1b1,Ptprc
GO:0002697	Regulation of immune effector process	28	427	0.69	7.94e-09	10090.ENSMUSP00000000193,10090.ENSMUSP00000001156,10090.ENSMUSP00000002180,10090.ENSMUSP00000016168,10090.ENSMUSP00000025181,10090.ENSMUSP00000025197,10090.ENSMUSP00000025230,10090.ENSMUSP00000027966,10090.ENSMUSP00000030952,10090.ENSMUSP00000033427,10090.ENSMUSP00000043526,10090.ENSMUSP00000052522,10090.ENSMUSP00000052600,10090.ENSMUSP00000078875,10090.ENSMUSP00000079733,10090.ENSMUSP00000087047…	Ccl2,Cfp,Spi1,Lbp,H2-K1,Tap2,C2,Fcgr2b,Tnfrsf4,Sash3,H2-DMb2,Pik3r6,Ffar2,Fcer1g,Fes,Cd86,Stxbp1,Cd74,Lilr4b,Cd300a,Trem2,H2-DMb1,Laptm5,Cd84,Fcgr3,Sh2d1b1,Ptprc,Twist2
GO:0030155	Regulation of cell adhesion	39	829	0.55	1.12e-08	10090.ENSMUSP00000000193,10090.ENSMUSP00000002180,10090.ENSMUSP00000010195,10090.ENSMUSP00000013851,10090.ENSMUSP00000016640,10090.ENSMUSP00000024044,10090.ENSMUSP00000024880,10090.ENSMUSP00000025554,10090.ENSMUSP00000025601,10090.ENSMUSP00000028239,10090.ENSMUSP00000029574,10090.ENSMUSP00000029676,10090.ENSMUSP00000032909,10090.ENSMUSP00000033427,10090.ENSMUSP00000033664,10090.ENSMUSP00000036740…	Ccl2,Spi1,Nat6,Tnfaip8l2,Cd274,Cd4,Vit,Scgb1a1,Lpxn,Gsn,Vcam1,Adam15,Pde3b,Sash3,Il2rg,Ninj1,Tnfsf9,H2-Ab1,H2-DMb2,Hpse,Fbln2,Pik3r6,Epb4.1l5,Has2,Fes,Myo1f,C77370,Lgals1,Cd86,Cd74,Lilr4b,Adam8,Cd300a,Ccdc88b,H2-DMb1,Laptm5,Ptprc,Sirpb1a,H2-Eb1
GO:0050863	Regulation of T cell activation	26	378	0.71	1.54e-08	10090.ENSMUSP00000000193,10090.ENSMUSP00000013851,10090.ENSMUSP00000016640,10090.ENSMUSP00000021942,10090.ENSMUSP00000024044,10090.ENSMUSP00000025554,10090.ENSMUSP00000029574,10090.ENSMUSP00000033427,10090.ENSMUSP00000033664,10090.ENSMUSP00000037079,10090.ENSMUSP00000040412,10090.ENSMUSP00000041008,10090.ENSMUSP00000043526,10090.ENSMUSP00000052522,10090.ENSMUSP00000086795,10090.ENSMUSP00000087047…	Ccl2,Tnfaip8l2,Cd274,Prelid1,Cd4,Scgb1a1,Vcam1,Sash3,Il2rg,Lmo1,Tnfsf9,H2-Ab1,H2-DMb2,Pik3r6,Lgals1,Cd86,Cd74,Lilr4b,Adam8,Cd300a,Ccdc88b,H2-DMb1,Laptm5,Ptprc,Sirpb1a,H2-Eb1
GO:0019886	Antigen processing and presentation of exogenous peptide antigen via MHC class II	9	18	1.57	1.85e-08	10090.ENSMUSP00000015667,10090.ENSMUSP00000027966,10090.ENSMUSP00000041008,10090.ENSMUSP00000043526,10090.ENSMUSP00000078875,10090.ENSMUSP00000095171,10090.ENSMUSP00000109870,10090.ENSMUSP00000124272,10090.ENSMUSP00000158533	Ctss,Fcgr2b,H2-Ab1,H2-DMb2,Fcer1g,Cd74,H2-DMb1,Unc93b1,H2-Eb1
GO:0050896	Response to stimulus	178	9122	0.16	1.91e-08	10090.ENSMUSP00000000193,10090.ENSMUSP00000001156,10090.ENSMUSP00000001595,10090.ENSMUSP00000002180,10090.ENSMUSP00000003370,10090.ENSMUSP00000003459,10090.ENSMUSP00000009777,10090.ENSMUSP00000010195,10090.ENSMUSP00000010502,10090.ENSMUSP00000010795,10090.ENSMUSP00000013851,10090.ENSMUSP00000015394,10090.ENSMUSP00000015667,10090.ENSMUSP00000016168,10090.ENSMUSP00000016640,10090.ENSMUSP00000017604…	Ccl2,Cfp,Fkbp10,Spi1,Hck,Myo1g,G0s2,Nat6,Ifi35,Acaa1b,Tnfaip8l2,Mmp13,Ctss,Lbp,Cd274,Cyba,Trpv2,Cd68,Ccl7,Cygb,Pik3r5,Akr1c13,Npc2,Ly86,Ciita,Gsdmd,Hcls1,Ifnar2,Cela1,Cd4,Clic5,Tapbp,H2-K1,Tap2,C2,Scgb1a1,Ms4a7,Lpxn,Slc15a3,Mmp19,Gsta3,Rgs18,Opn3,Fcgr2b,Olfm1,Acvr1c,Gsn,Wisp2,Vcam1,Adam15,Angptl3,Gpx7,Akr1a1,Tnfrsf4,Lrpap1,Abcg3,Gnb2,Clec4d,Clec4a2,Siglece,Pde3b,Il21r,Itgax,Bcat2,Il2rg,Ces1f,Cmtm…
GO:0048518	Positive regulation of biological process	142	6612	0.21	2.36e-08	10090.ENSMUSP00000000193,10090.ENSMUSP00000001156,10090.ENSMUSP00000002180,10090.ENSMUSP00000003370,10090.ENSMUSP00000003459,10090.ENSMUSP00000006367,10090.ENSMUSP00000009777,10090.ENSMUSP00000010195,10090.ENSMUSP00000010502,10090.ENSMUSP00000015394,10090.ENSMUSP00000015667,10090.ENSMUSP00000016168,10090.ENSMUSP00000016640,10090.ENSMUSP00000017604,10090.ENSMUSP00000018651,10090.ENSMUSP00000021011…	Ccl2,Cfp,Spi1,Hck,Myo1g,Htra1,G0s2,Nat6,Ifi35,Mmp13,Ctss,Lbp,Cd274,Cyba,Trpv2,Ccl7,Pik3r5,Ly86,Prelid1,Samd4,Ciita,Gsdmd,Hcls1,Cela1,Igfbp6,Cd4,Vit,H2-K1,Tap2,C2,Slc15a3,Opn3,Fcgr2b,Olfm1,Acvr1c,Gsn,Vcam1,Angptl3,Tnfrsf4,Clec4d,Lmcd1,Itgax,Sash3,Il2rg,Ces1f,Cmtm3,Il10ra,Bcl2l10,Nnmt,Ubd,Scamp5,Crlf2,Ninj1,Lmo1,Ptger2,Trim14,C1qb,Tnfsf9,H2-Ab1,Edem2,H2-DMb2,Mrap,Hpse,Crp,Prkcdbp,Acsl3,Lyl1,Lat2,Vp…
GO:1903037	Regulation of leukocyte cell-cell adhesion	25	377	0.7	6.56e-08	10090.ENSMUSP00000000193,10090.ENSMUSP00000013851,10090.ENSMUSP00000016640,10090.ENSMUSP00000024044,10090.ENSMUSP00000025554,10090.ENSMUSP00000029574,10090.ENSMUSP00000033427,10090.ENSMUSP00000033664,10090.ENSMUSP00000040412,10090.ENSMUSP00000041008,10090.ENSMUSP00000043526,10090.ENSMUSP00000052522,10090.ENSMUSP00000062212,10090.ENSMUSP00000086795,10090.ENSMUSP00000087047,10090.ENSMUSP00000095171…	Ccl2,Tnfaip8l2,Cd274,Cd4,Scgb1a1,Vcam1,Sash3,Il2rg,Tnfsf9,H2-Ab1,H2-DMb2,Pik3r6,Has2,Lgals1,Cd86,Cd74,Lilr4b,Adam8,Cd300a,Ccdc88b,H2-DMb1,Laptm5,Ptprc,Sirpb1a,H2-Eb1
GO:0002443	Leukocyte mediated immunity	20	235	0.8	8.26e-08	10090.ENSMUSP00000003459,10090.ENSMUSP00000025181,10090.ENSMUSP00000025197,10090.ENSMUSP00000025230,10090.ENSMUSP00000027966,10090.ENSMUSP00000033000,10090.ENSMUSP00000040246,10090.ENSMUSP00000041008,10090.ENSMUSP00000044665,10090.ENSMUSP00000046900,10090.ENSMUSP00000048836,10090.ENSMUSP00000063707,10090.ENSMUSP00000078875,10090.ENSMUSP00000084887,10090.ENSMUSP00000095171,10090.ENSMUSP00000102192…	Myo1g,H2-K1,Tap2,C2,Fcgr2b,Il21r,C1qb,H2-Ab1,Crp,Lat2,C1qa,C1ra,Fcer1g,Myo1f,Cd74,Cd300a,Unc93b1,C1s1,Fcgr3,Sh2d1b1
GO:0050764	Regulation of phagocytosis	15	121	0.97	1.39e-07	10090.ENSMUSP00000000193,10090.ENSMUSP00000001156,10090.ENSMUSP00000003370,10090.ENSMUSP00000016168,10090.ENSMUSP00000017604,10090.ENSMUSP00000025230,10090.ENSMUSP00000027966,10090.ENSMUSP00000032667,10090.ENSMUSP00000033664,10090.ENSMUSP00000078875,10090.ENSMUSP00000102192,10090.ENSMUSP00000108863,10090.ENSMUSP00000131938,10090.ENSMUSP00000138350,10090.ENSMUSP00000141504	Ccl2,Cfp,Hck,Lbp,Cyba,C2,Fcgr2b,Siglece,Il2rg,Fcer1g,Cd300a,Trem2,Fcgr3,Ptprc,Sirpb1a
GO:1903039	Positive regulation of leukocyte cell-cell adhesion	21	272	0.76	1.45e-07	10090.ENSMUSP00000000193,10090.ENSMUSP00000016640,10090.ENSMUSP00000024044,10090.ENSMUSP00000029574,10090.ENSMUSP00000033427,10090.ENSMUSP00000033664,10090.ENSMUSP00000040412,10090.ENSMUSP00000041008,10090.ENSMUSP00000043526,10090.ENSMUSP00000052522,10090.ENSMUSP00000062212,10090.ENSMUSP00000086795,10090.ENSMUSP00000087047,10090.ENSMUSP00000095171,10090.ENSMUSP00000099958,10090.ENSMUSP00000101684…	Ccl2,Cd274,Cd4,Vcam1,Sash3,Il2rg,Tnfsf9,H2-Ab1,H2-DMb2,Pik3r6,Has2,Lgals1,Cd86,Cd74,Lilr4b,Adam8,Ccdc88b,H2-DMb1,Ptprc,Sirpb1a,H2-Eb1
GO:0050870	Positive regulation of T cell activation	20	246	0.78	1.62e-07	10090.ENSMUSP00000000193,10090.ENSMUSP00000016640,10090.ENSMUSP00000024044,10090.ENSMUSP00000029574,10090.ENSMUSP00000033427,10090.ENSMUSP00000033664,10090.ENSMUSP00000040412,10090.ENSMUSP00000041008,10090.ENSMUSP00000043526,10090.ENSMUSP00000052522,10090.ENSMUSP00000086795,10090.ENSMUSP00000087047,10090.ENSMUSP00000095171,10090.ENSMUSP00000099958,10090.ENSMUSP00000101684,10090.ENSMUSP00000109067…	Ccl2,Cd274,Cd4,Vcam1,Sash3,Il2rg,Tnfsf9,H2-Ab1,H2-DMb2,Pik3r6,Lgals1,Cd86,Cd74,Lilr4b,Adam8,Ccdc88b,H2-DMb1,Ptprc,Sirpb1a,H2-Eb1
GO:0002449	Lymphocyte mediated immunity	17	169	0.88	1.68e-07	10090.ENSMUSP00000003459,10090.ENSMUSP00000025181,10090.ENSMUSP00000025197,10090.ENSMUSP00000025230,10090.ENSMUSP00000027966,10090.ENSMUSP00000033000,10090.ENSMUSP00000040246,10090.ENSMUSP00000041008,10090.ENSMUSP00000044665,10090.ENSMUSP00000048836,10090.ENSMUSP00000063707,10090.ENSMUSP00000078875,10090.ENSMUSP00000095171,10090.ENSMUSP00000124272,10090.ENSMUSP00000125531,10090.ENSMUSP00000131938…	Myo1g,H2-K1,Tap2,C2,Fcgr2b,Il21r,C1qb,H2-Ab1,Crp,C1qa,C1ra,Fcer1g,Cd74,Unc93b1,C1s1,Fcgr3,Sh2d1b1
GO:0022407	Regulation of cell-cell adhesion	28	505	0.62	2.1e-07	10090.ENSMUSP00000000193,10090.ENSMUSP00000002180,10090.ENSMUSP00000013851,10090.ENSMUSP00000016640,10090.ENSMUSP00000024044,10090.ENSMUSP00000025554,10090.ENSMUSP00000029574,10090.ENSMUSP00000033427,10090.ENSMUSP00000033664,10090.ENSMUSP00000040412,10090.ENSMUSP00000041008,10090.ENSMUSP00000043526,10090.ENSMUSP00000052522,10090.ENSMUSP00000058966,10090.ENSMUSP00000062212,10090.ENSMUSP00000085187…	Ccl2,Spi1,Tnfaip8l2,Cd274,Cd4,Scgb1a1,Vcam1,Sash3,Il2rg,Tnfsf9,H2-Ab1,H2-DMb2,Pik3r6,Epb4.1l5,Has2,C77370,Lgals1,Cd86,Cd74,Lilr4b,Adam8,Cd300a,Ccdc88b,H2-DMb1,Laptm5,Ptprc,Sirpb1a,H2-Eb1
GO:0002460	Adaptive immune response based on somatic recombination of immune receptors built from immunoglobulin superfamily domains	17	175	0.86	2.63e-07	10090.ENSMUSP00000003459,10090.ENSMUSP00000025181,10090.ENSMUSP00000025197,10090.ENSMUSP00000025230,10090.ENSMUSP00000027966,10090.ENSMUSP00000033000,10090.ENSMUSP00000040246,10090.ENSMUSP00000041008,10090.ENSMUSP00000044665,10090.ENSMUSP00000048092,10090.ENSMUSP00000048836,10090.ENSMUSP00000063707,10090.ENSMUSP00000078875,10090.ENSMUSP00000095171,10090.ENSMUSP00000124272,10090.ENSMUSP00000125531…	Myo1g,H2-K1,Tap2,C2,Fcgr2b,Il21r,C1qb,H2-Ab1,Crp,C3ar1,C1qa,C1ra,Fcer1g,Cd74,Unc93b1,C1s1,Fcgr3
GO:0070887	Cellular response to chemical stimulus	77	2827	0.31	2.82e-07	10090.ENSMUSP00000000193,10090.ENSMUSP00000002180,10090.ENSMUSP00000010195,10090.ENSMUSP00000010795,10090.ENSMUSP00000015667,10090.ENSMUSP00000016168,10090.ENSMUSP00000016640,10090.ENSMUSP00000017604,10090.ENSMUSP00000018918,10090.ENSMUSP00000021011,10090.ENSMUSP00000021166,10090.ENSMUSP00000021634,10090.ENSMUSP00000021860,10090.ENSMUSP00000023147,10090.ENSMUSP00000023531,10090.ENSMUSP00000023693…	Ccl2,Spi1,Nat6,Acaa1b,Ctss,Lbp,Cd274,Cyba,Cd68,Ccl7,Cygb,Akr1c13,Ly86,Ciita,Hcls1,Ifnar2,Cd4,Lpxn,Gsta3,Fcgr2b,Acvr1c,Gsn,Vcam1,Adam15,Gpx7,Akr1a1,Tnfrsf4,Abcg3,Pde3b,Il21r,Bcat2,Il2rg,Ces1f,Il10ra,Stoml1,Lrrc2,Crlf2,Ninj1,Ptger2,H2-Ab1,Snx10,Crp,Ffar2,P2ry6,Aldh3b1,Ly6e,Epb4.1l5,Has2,Pik3cg,Fpr2,Fcer1g,Fes,Gpx1,Map4k1,Cd86,Stxbp1,Pydc4,Cd74,E2f1,Cdk5rap3,Ltc4s,Adam8,Csf3r,Arap1,Trem2,Csf1r,Naip2…
GO:0051249	Regulation of lymphocyte activation	28	518	0.61	3.39e-07	10090.ENSMUSP00000000193,10090.ENSMUSP00000013851,10090.ENSMUSP00000016640,10090.ENSMUSP00000021942,10090.ENSMUSP00000024044,10090.ENSMUSP00000025554,10090.ENSMUSP00000027966,10090.ENSMUSP00000029574,10090.ENSMUSP00000030952,10090.ENSMUSP00000033427,10090.ENSMUSP00000033664,10090.ENSMUSP00000037079,10090.ENSMUSP00000040412,10090.ENSMUSP00000041008,10090.ENSMUSP00000043526,10090.ENSMUSP00000052522…	Ccl2,Tnfaip8l2,Cd274,Prelid1,Cd4,Scgb1a1,Fcgr2b,Vcam1,Tnfrsf4,Sash3,Il2rg,Lmo1,Tnfsf9,H2-Ab1,H2-DMb2,Pik3r6,Lgals1,Cd86,Cd74,Lilr4b,Adam8,Cd300a,Ccdc88b,H2-DMb1,Laptm5,Ptprc,Sirpb1a,H2-Eb1
GO:0032944	Regulation of mononuclear cell proliferation	20	260	0.76	3.51e-07	10090.ENSMUSP00000016640,10090.ENSMUSP00000024044,10090.ENSMUSP00000025554,10090.ENSMUSP00000027966,10090.ENSMUSP00000029574,10090.ENSMUSP00000030952,10090.ENSMUSP00000033427,10090.ENSMUSP00000037079,10090.ENSMUSP00000040412,10090.ENSMUSP00000043526,10090.ENSMUSP00000044665,10090.ENSMUSP00000087047,10090.ENSMUSP00000095171,10090.ENSMUSP00000099958,10090.ENSMUSP00000102192,10090.ENSMUSP00000109067…	Cd274,Cd4,Scgb1a1,Fcgr2b,Vcam1,Tnfrsf4,Sash3,Lmo1,Tnfsf9,H2-DMb2,Crp,Cd86,Cd74,Lilr4b,Cd300a,Ccdc88b,H2-DMb1,Csf1r,Laptm5,Ptprc
GO:0001817	Regulation of cytokine production	35	798	0.52	4.94e-07	10090.ENSMUSP00000000193,10090.ENSMUSP00000016168,10090.ENSMUSP00000016640,10090.ENSMUSP00000017604,10090.ENSMUSP00000023238,10090.ENSMUSP00000025554,10090.ENSMUSP00000027966,10090.ENSMUSP00000030952,10090.ENSMUSP00000032248,10090.ENSMUSP00000033427,10090.ENSMUSP00000035898,10090.ENSMUSP00000036326,10090.ENSMUSP00000040412,10090.ENSMUSP00000044072,10090.ENSMUSP00000044665,10090.ENSMUSP00000047022…	Ccl2,Lbp,Cd274,Cyba,Gsdmd,Scgb1a1,Fcgr2b,Tnfrsf4,Clec4a2,Sash3,Scamp5,Crlf2,Tnfsf9,Hpse,Crp,Cd300ld,C3ar1,Ffar2,Cd200r1,Fcer1g,Cd74,Lilr4b,Adam8,Trem2,Ccdc88b,Csf1r,Laptm5,Cd84,Unc93b1,Srgn,Irf5,Fcgr3,Sh2d1b1,Ptprc,Twist2
GO:0009967	Positive regulation of signal transduction	53	1630	0.39	7.61e-07	10090.ENSMUSP00000000193,10090.ENSMUSP00000002180,10090.ENSMUSP00000009777,10090.ENSMUSP00000010502,10090.ENSMUSP00000016168,10090.ENSMUSP00000017604,10090.ENSMUSP00000021011,10090.ENSMUSP00000021283,10090.ENSMUSP00000021860,10090.ENSMUSP00000023531,10090.ENSMUSP00000023807,10090.ENSMUSP00000024044,10090.ENSMUSP00000025646,10090.ENSMUSP00000027966,10090.ENSMUSP00000032240,10090.ENSMUSP00000032376…	Ccl2,Spi1,G0s2,Ifi35,Lbp,Cyba,Ccl7,Pik3r5,Ly86,Hcls1,Igfbp6,Cd4,Slc15a3,Fcgr2b,Clec4d,Lmcd1,Cmtm3,Il10ra,Ubd,Crlf2,Ninj1,Trim14,Mrap,Hpse,Prkcdbp,Zdhhc5,Pik3r6,Hic1,P2ry6,Pik3cg,Fpr2,Prr5,Gpr65,Gpx1,Map4k1,Adora1,Cd86,Cd74,Cdk5rap3,Adam8,Steap3,Trem2,Csf1r,Naip2,Laptm5,Cd84,Daxx,Arhgap8,Tgfb1i1,Sh2d1b1,Tnfsf12,Ptprc,Usp15
GO:0023056	Positive regulation of signaling	57	1853	0.36	1.18e-06	10090.ENSMUSP00000000193,10090.ENSMUSP00000002180,10090.ENSMUSP00000009777,10090.ENSMUSP00000010502,10090.ENSMUSP00000016168,10090.ENSMUSP00000017604,10090.ENSMUSP00000021011,10090.ENSMUSP00000021283,10090.ENSMUSP00000021860,10090.ENSMUSP00000023531,10090.ENSMUSP00000023807,10090.ENSMUSP00000024044,10090.ENSMUSP00000025646,10090.ENSMUSP00000027966,10090.ENSMUSP00000032240,10090.ENSMUSP00000032376…	Ccl2,Spi1,G0s2,Ifi35,Lbp,Cyba,Ccl7,Pik3r5,Ly86,Hcls1,Igfbp6,Cd4,Slc15a3,Fcgr2b,Clec4d,Lmcd1,Cmtm3,Il10ra,Ubd,Crlf2,Ninj1,Trim14,Mrap,Hpse,Prkcdbp,Zdhhc5,Oxtr,Pik3r6,Hic1,P2ry6,Pik3cg,Fpr2,Prr5,Gpr65,Gpx1,Map4k1,Adora1,Cd86,Stxbp1,Cd74,Cdk5rap3,Nadk,Adam8,Arap1,Steap3,Trem2,Csf1r,Naip2,Laptm5,Cd84,Daxx,Arhgap8,Tgfb1i1,Sh2d1b1,Tnfsf12,Ptprc,Usp15
GO:0045785	Positive regulation of cell adhesion	27	518	0.59	1.3e-06	10090.ENSMUSP00000000193,10090.ENSMUSP00000010195,10090.ENSMUSP00000016640,10090.ENSMUSP00000024044,10090.ENSMUSP00000024880,10090.ENSMUSP00000029574,10090.ENSMUSP00000033427,10090.ENSMUSP00000033664,10090.ENSMUSP00000036740,10090.ENSMUSP00000040412,10090.ENSMUSP00000041008,10090.ENSMUSP00000043526,10090.ENSMUSP00000044072,10090.ENSMUSP00000048334,10090.ENSMUSP00000052522,10090.ENSMUSP00000058966…	Ccl2,Nat6,Cd274,Cd4,Vit,Vcam1,Sash3,Il2rg,Ninj1,Tnfsf9,H2-Ab1,H2-DMb2,Hpse,Fbln2,Pik3r6,Epb4.1l5,Has2,Lgals1,Cd86,Cd74,Lilr4b,Adam8,Ccdc88b,H2-DMb1,Ptprc,Sirpb1a,H2-Eb1
GO:0023051	Regulation of signaling	86	3456	0.27	1.35e-06	10090.ENSMUSP00000000193,10090.ENSMUSP00000002180,10090.ENSMUSP00000006367,10090.ENSMUSP00000009777,10090.ENSMUSP00000010502,10090.ENSMUSP00000016168,10090.ENSMUSP00000017604,10090.ENSMUSP00000021011,10090.ENSMUSP00000021283,10090.ENSMUSP00000021860,10090.ENSMUSP00000021942,10090.ENSMUSP00000023531,10090.ENSMUSP00000023807,10090.ENSMUSP00000024044,10090.ENSMUSP00000025601,10090.ENSMUSP00000025646…	Ccl2,Spi1,Htra1,G0s2,Ifi35,Lbp,Cyba,Ccl7,Pik3r5,Ly86,Prelid1,Hcls1,Igfbp6,Cd4,Lpxn,Slc15a3,Rgs18,Fcgr2b,Acvr1c,Tnfrsf4,Lrpap1,Clec4d,Lmcd1,Pde3b,Cmtm3,Il10ra,Bcl2l10,Ubd,Crlf2,Ninj1,Trim14,Cyth4,Mrap,Hpse,Prkcdbp,Zdhhc5,Oxtr,Pik3r6,Ffar2,Hic1,P2ry6,Ly6e,Rhot1,Chd7,Pik3cg,Arhgdia,Fpr2,Prr5,Gpr65,Syn1,Gpx1,Map4k1,Adora1,Htra3,Cd86,Dnm1,Stxbp1,Trabd2b,Cd74,Cdk5rap3,Dennd1a,Lilr4b,Nadk,Adam8,Ssx2ip,C…
GO:0050766	Positive regulation of phagocytosis	12	88	1.01	2.27e-06	10090.ENSMUSP00000000193,10090.ENSMUSP00000001156,10090.ENSMUSP00000016168,10090.ENSMUSP00000017604,10090.ENSMUSP00000025230,10090.ENSMUSP00000027966,10090.ENSMUSP00000033664,10090.ENSMUSP00000078875,10090.ENSMUSP00000108863,10090.ENSMUSP00000131938,10090.ENSMUSP00000138350,10090.ENSMUSP00000141504	Ccl2,Cfp,Lbp,Cyba,C2,Fcgr2b,Il2rg,Fcer1g,Trem2,Fcgr3,Ptprc,Sirpb1a
GO:0010647	Positive regulation of cell communication	56	1846	0.36	2.41e-06	10090.ENSMUSP00000000193,10090.ENSMUSP00000002180,10090.ENSMUSP00000009777,10090.ENSMUSP00000010502,10090.ENSMUSP00000016168,10090.ENSMUSP00000017604,10090.ENSMUSP00000021011,10090.ENSMUSP00000021283,10090.ENSMUSP00000021860,10090.ENSMUSP00000023531,10090.ENSMUSP00000023807,10090.ENSMUSP00000024044,10090.ENSMUSP00000025646,10090.ENSMUSP00000027966,10090.ENSMUSP00000032240,10090.ENSMUSP00000032376…	Ccl2,Spi1,G0s2,Ifi35,Lbp,Cyba,Ccl7,Pik3r5,Ly86,Hcls1,Igfbp6,Cd4,Slc15a3,Fcgr2b,Clec4d,Lmcd1,Cmtm3,Il10ra,Ubd,Crlf2,Ninj1,Trim14,Mrap,Hpse,Prkcdbp,Zdhhc5,Oxtr,Pik3r6,Hic1,P2ry6,Pik3cg,Fpr2,Prr5,Gpr65,Gpx1,Map4k1,Adora1,Cd86,Stxbp1,Cd74,Cdk5rap3,Nadk,Adam8,Steap3,Trem2,Csf1r,Naip2,Laptm5,Cd84,Daxx,Arhgap8,Tgfb1i1,Sh2d1b1,Tnfsf12,Ptprc,Usp15
GO:0010646	Regulation of cell communication	85	3447	0.27	2.48e-06	10090.ENSMUSP00000000193,10090.ENSMUSP00000002180,10090.ENSMUSP00000006367,10090.ENSMUSP00000009777,10090.ENSMUSP00000010502,10090.ENSMUSP00000016168,10090.ENSMUSP00000017604,10090.ENSMUSP00000021011,10090.ENSMUSP00000021283,10090.ENSMUSP00000021860,10090.ENSMUSP00000021942,10090.ENSMUSP00000023531,10090.ENSMUSP00000023807,10090.ENSMUSP00000024044,10090.ENSMUSP00000025601,10090.ENSMUSP00000025646…	Ccl2,Spi1,Htra1,G0s2,Ifi35,Lbp,Cyba,Ccl7,Pik3r5,Ly86,Prelid1,Hcls1,Igfbp6,Cd4,Lpxn,Slc15a3,Rgs18,Fcgr2b,Acvr1c,Tnfrsf4,Lrpap1,Clec4d,Lmcd1,Pde3b,Cmtm3,Il10ra,Bcl2l10,Ubd,Crlf2,Ninj1,Trim14,Cyth4,Mrap,Hpse,Prkcdbp,Zdhhc5,Oxtr,Pik3r6,Ffar2,Hic1,P2ry6,Ly6e,Rhot1,Chd7,Pik3cg,Arhgdia,Fpr2,Prr5,Gpr65,Syn1,Gpx1,Map4k1,Adora1,Htra3,Cd86,Dnm1,Stxbp1,Trabd2b,Cd74,Cdk5rap3,Dennd1a,Lilr4b,Nadk,Adam8,Ssx2ip,C…
GO:0065007	Biological regulation	229	13744	0.1	2.76e-06	10090.ENSMUSP00000000193,10090.ENSMUSP00000000369,10090.ENSMUSP00000000727,10090.ENSMUSP00000001156,10090.ENSMUSP00000001304,10090.ENSMUSP00000002180,10090.ENSMUSP00000003370,10090.ENSMUSP00000003459,10090.ENSMUSP00000004968,10090.ENSMUSP00000005069,10090.ENSMUSP00000006367,10090.ENSMUSP00000006762,10090.ENSMUSP00000009777,10090.ENSMUSP00000010195,10090.ENSMUSP00000010502,10090.ENSMUSP00000013851…	Ccl2,Rem1,Rab5b,Cfp,Ckb,Spi1,Hck,Myo1g,Plod3,Nmrk2,Htra1,Snai3,G0s2,Nat6,Ifi35,Tnfaip8l2,Dguok,Mmp13,Ctss,Lbp,Cd274,Cyba,Trpv2,Cd68,Map1s,Ccl7,Cygb,Pik3r5,Npc2,Ly86,Prelid1,Samd4,Ciita,Gsdmd,Hcls1,Ifnar2,Cela1,Igfbp6,Cd4,Clic5,Vit,Tapbp,H2-K1,Slc39a7,Psmb8,Tap2,C2,Scgb1a1,Ms4a7,Lpxn,Slc15a3,Rgs18,Opn3,Fcgr2b,Olfm1,Acvr1c,Gsn,Wisp2,Vcam1,Adam15,Angptl3,Trnau1ap,Tnfrsf4,Lrpap1,Gnb2,Clec4d,Clec4a2,L…
GO:0051251	Positive regulation of lymphocyte activation	21	335	0.67	3.26e-06	10090.ENSMUSP00000000193,10090.ENSMUSP00000016640,10090.ENSMUSP00000024044,10090.ENSMUSP00000029574,10090.ENSMUSP00000030952,10090.ENSMUSP00000033427,10090.ENSMUSP00000033664,10090.ENSMUSP00000040412,10090.ENSMUSP00000041008,10090.ENSMUSP00000043526,10090.ENSMUSP00000052522,10090.ENSMUSP00000086795,10090.ENSMUSP00000087047,10090.ENSMUSP00000095171,10090.ENSMUSP00000099958,10090.ENSMUSP00000101684…	Ccl2,Cd274,Cd4,Vcam1,Tnfrsf4,Sash3,Il2rg,Tnfsf9,H2-Ab1,H2-DMb2,Pik3r6,Lgals1,Cd86,Cd74,Lilr4b,Adam8,Ccdc88b,H2-DMb1,Ptprc,Sirpb1a,H2-Eb1
GO:0031347	Regulation of defense response	30	665	0.53	3.51e-06	10090.ENSMUSP00000002180,10090.ENSMUSP00000006367,10090.ENSMUSP00000010502,10090.ENSMUSP00000013851,10090.ENSMUSP00000015667,10090.ENSMUSP00000016168,10090.ENSMUSP00000017604,10090.ENSMUSP00000025197,10090.ENSMUSP00000025554,10090.ENSMUSP00000027966,10090.ENSMUSP00000032667,10090.ENSMUSP00000036740,10090.ENSMUSP00000044072,10090.ENSMUSP00000052522,10090.ENSMUSP00000052600,10090.ENSMUSP00000053822…	Spi1,Htra1,Ifi35,Tnfaip8l2,Ctss,Lbp,Cyba,Tap2,Scgb1a1,Fcgr2b,Siglece,Ninj1,Hpse,Pik3r6,Ffar2,Cd200r1,Hamp,Pik3cg,Fcer1g,Gpx1,Adora1,Myo1f,Lgals1,Pydc4,Cd74,Adam8,Trem2,Fcgr3,Sh2d1b1,Usp15
GO:0002683	Negative regulation of immune system process	25	478	0.59	3.95e-06	10090.ENSMUSP00000000193,10090.ENSMUSP00000002180,10090.ENSMUSP00000013851,10090.ENSMUSP00000016640,10090.ENSMUSP00000018918,10090.ENSMUSP00000025197,10090.ENSMUSP00000025554,10090.ENSMUSP00000025601,10090.ENSMUSP00000027966,10090.ENSMUSP00000030952,10090.ENSMUSP00000053822,10090.ENSMUSP00000078875,10090.ENSMUSP00000081010,10090.ENSMUSP00000083656,10090.ENSMUSP00000087047,10090.ENSMUSP00000095171…	Ccl2,Spi1,Tnfaip8l2,Cd274,Cd68,Tap2,Scgb1a1,Lpxn,Fcgr2b,Tnfrsf4,Cd200r1,Fcer1g,Gpx1,Adora1,Cd86,Cd74,Lilr4b,Cd300a,Trem2,Laptm5,Cd84,Sh2d1b1,Ptprc,Twist2,Usp15
GO:0016064	Immunoglobulin mediated immune response	12	94	0.98	3.95e-06	10090.ENSMUSP00000025230,10090.ENSMUSP00000027966,10090.ENSMUSP00000033000,10090.ENSMUSP00000040246,10090.ENSMUSP00000041008,10090.ENSMUSP00000044665,10090.ENSMUSP00000048836,10090.ENSMUSP00000063707,10090.ENSMUSP00000078875,10090.ENSMUSP00000095171,10090.ENSMUSP00000125531,10090.ENSMUSP00000131938	C2,Fcgr2b,Il21r,C1qb,H2-Ab1,Crp,C1qa,C1ra,Fcer1g,Cd74,C1s1,Fcgr3
GO:0032879	Regulation of localization	65	2366	0.31	4.65e-06	10090.ENSMUSP00000000193,10090.ENSMUSP00000000369,10090.ENSMUSP00000000727,10090.ENSMUSP00000001156,10090.ENSMUSP00000002180,10090.ENSMUSP00000003370,10090.ENSMUSP00000015394,10090.ENSMUSP00000015667,10090.ENSMUSP00000016168,10090.ENSMUSP00000017604,10090.ENSMUSP00000018651,10090.ENSMUSP00000021942,10090.ENSMUSP00000023531,10090.ENSMUSP00000024044,10090.ENSMUSP00000024755,10090.ENSMUSP00000025230…	Ccl2,Rem1,Rab5b,Cfp,Spi1,Hck,Mmp13,Ctss,Lbp,Cyba,Trpv2,Prelid1,Hcls1,Cd4,Clic5,C2,Opn3,Fcgr2b,Acvr1c,Gsn,Lrpap1,Gnb2,Siglece,Pde3b,Il2rg,Ces1f,Stoml1,Scamp5,Trim14,Edem2,Mrap,Crp,Acsl3,Zdhhc5,Oxtr,Ffar2,Hamp,P2ry6,Rhot1,Epb4.1l5,Chd7,Pik3cg,Arhgdia,Fcer1g,Fes,Syn1,Adora1,Dnm1,Stxbp1,Cd74,Cdk5rap3,Lilr4b,Nadk,Cd300a,Pltp,Trem2,Fhl1,Rab27b,Cd84,Kcnab2,Tifab,Fcgr3,Arhgap8,Ptprc,Sirpb1a
GO:0048522	Positive regulation of cellular process	124	5948	0.19	4.65e-06	10090.ENSMUSP00000000193,10090.ENSMUSP00000001156,10090.ENSMUSP00000002180,10090.ENSMUSP00000003370,10090.ENSMUSP00000006367,10090.ENSMUSP00000009777,10090.ENSMUSP00000010195,10090.ENSMUSP00000010502,10090.ENSMUSP00000015394,10090.ENSMUSP00000015667,10090.ENSMUSP00000016168,10090.ENSMUSP00000016640,10090.ENSMUSP00000017604,10090.ENSMUSP00000018651,10090.ENSMUSP00000021011,10090.ENSMUSP00000021283…	Ccl2,Cfp,Spi1,Hck,Htra1,G0s2,Nat6,Ifi35,Mmp13,Ctss,Lbp,Cd274,Cyba,Trpv2,Ccl7,Pik3r5,Ly86,Prelid1,Samd4,Ciita,Hcls1,Cela1,Igfbp6,Cd4,Vit,H2-K1,Tap2,C2,Slc15a3,Opn3,Fcgr2b,Olfm1,Acvr1c,Gsn,Vcam1,Angptl3,Tnfrsf4,Clec4d,Lmcd1,Itgax,Sash3,Il2rg,Cmtm3,Il10ra,Bcl2l10,Nnmt,Ubd,Scamp5,Crlf2,Ninj1,Lmo1,Trim14,Tnfsf9,H2-Ab1,Edem2,H2-DMb2,Mrap,Hpse,Crp,Prkcdbp,Acsl3,Lyl1,C3ar1,Zdhhc5,Fbln2,C1qa,Oxtr,Pik3r6,H…
GO:0034097	Response to cytokine	36	931	0.46	4.97e-06	10090.ENSMUSP00000000193,10090.ENSMUSP00000002180,10090.ENSMUSP00000010195,10090.ENSMUSP00000016640,10090.ENSMUSP00000017604,10090.ENSMUSP00000021011,10090.ENSMUSP00000023147,10090.ENSMUSP00000023531,10090.ENSMUSP00000023693,10090.ENSMUSP00000024044,10090.ENSMUSP00000025554,10090.ENSMUSP00000028239,10090.ENSMUSP00000029574,10090.ENSMUSP00000030952,10090.ENSMUSP00000033000,10090.ENSMUSP00000033098…	Ccl2,Spi1,Nat6,Cd274,Cyba,Ccl7,Ciita,Hcls1,Ifnar2,Cd4,Scgb1a1,Gsn,Vcam1,Tnfrsf4,Il21r,Bcat2,Il2rg,Il10ra,Stoml1,Lrrc2,Ubd,Crlf2,H2-Ab1,Snx10,Oxtr,Has2,Fcer1g,Stxbp1,Pydc4,Cd74,Csf3r,Trem2,Csf1r,Laptm5,Irf5,Il3ra
GO:0007166	Cell surface receptor signaling pathway	58	2010	0.33	6.02e-06	10090.ENSMUSP00000000193,10090.ENSMUSP00000002180,10090.ENSMUSP00000003370,10090.ENSMUSP00000003459,10090.ENSMUSP00000009777,10090.ENSMUSP00000016168,10090.ENSMUSP00000016640,10090.ENSMUSP00000021011,10090.ENSMUSP00000021860,10090.ENSMUSP00000023693,10090.ENSMUSP00000023775,10090.ENSMUSP00000024044,10090.ENSMUSP00000025574,10090.ENSMUSP00000025601,10090.ENSMUSP00000027966,10090.ENSMUSP00000028178…	Ccl2,Spi1,Hck,Myo1g,G0s2,Lbp,Cd274,Ccl7,Ly86,Ifnar2,Cela1,Cd4,Ms4a7,Lpxn,Fcgr2b,Acvr1c,Adam15,Tnfrsf4,Clec4d,Il21r,Itgax,Il2rg,Il10ra,Bcl2l10,Stoml1,Crlf2,Svep1,Lat2,C3ar1,Ffar2,Hic1,Hamp,P2ry6,Cfd,Arhgdia,Bcl2a1b,Fpr2,Fcer1g,Fes,Adora1,Adgre1,Cd86,Trabd2b,Cd74,Lilr4b,Csf3r,Arap1,Trem2,Csf1r,Irf5,Daxx,Fcgr3,Tgfb1i1,Sh2d1b1,Tnfsf12,Ptprc,Usp15,Il3ra
GO:0050670	Regulation of lymphocyte proliferation	18	255	0.72	6.02e-06	10090.ENSMUSP00000016640,10090.ENSMUSP00000024044,10090.ENSMUSP00000025554,10090.ENSMUSP00000027966,10090.ENSMUSP00000029574,10090.ENSMUSP00000030952,10090.ENSMUSP00000033427,10090.ENSMUSP00000037079,10090.ENSMUSP00000040412,10090.ENSMUSP00000043526,10090.ENSMUSP00000087047,10090.ENSMUSP00000095171,10090.ENSMUSP00000099958,10090.ENSMUSP00000102192,10090.ENSMUSP00000109067,10090.ENSMUSP00000109870…	Cd274,Cd4,Scgb1a1,Fcgr2b,Vcam1,Tnfrsf4,Sash3,Lmo1,Tnfsf9,H2-DMb2,Cd86,Cd74,Lilr4b,Cd300a,Ccdc88b,H2-DMb1,Laptm5,Ptprc
GO:0002274	Myeloid leukocyte activation	15	172	0.81	6.61e-06	10090.ENSMUSP00000002180,10090.ENSMUSP00000010502,10090.ENSMUSP00000016168,10090.ENSMUSP00000035808,10090.ENSMUSP00000040412,10090.ENSMUSP00000045744,10090.ENSMUSP00000046900,10090.ENSMUSP00000048836,10090.ENSMUSP00000055404,10090.ENSMUSP00000078875,10090.ENSMUSP00000084887,10090.ENSMUSP00000099958,10090.ENSMUSP00000102192,10090.ENSMUSP00000108863,10090.ENSMUSP00000131938	Spi1,Ifi35,Lbp,Ubd,Tnfsf9,Batf2,Lat2,C1qa,Hamp,Fcer1g,Myo1f,Lilr4b,Cd300a,Trem2,Fcgr3
GO:0009966	Regulation of signal transduction	76	3013	0.28	6.74e-06	10090.ENSMUSP00000000193,10090.ENSMUSP00000002180,10090.ENSMUSP00000006367,10090.ENSMUSP00000009777,10090.ENSMUSP00000010502,10090.ENSMUSP00000016168,10090.ENSMUSP00000017604,10090.ENSMUSP00000021011,10090.ENSMUSP00000021283,10090.ENSMUSP00000021860,10090.ENSMUSP00000021942,10090.ENSMUSP00000023531,10090.ENSMUSP00000023807,10090.ENSMUSP00000024044,10090.ENSMUSP00000025601,10090.ENSMUSP00000025646…	Ccl2,Spi1,Htra1,G0s2,Ifi35,Lbp,Cyba,Ccl7,Pik3r5,Ly86,Prelid1,Hcls1,Igfbp6,Cd4,Lpxn,Slc15a3,Rgs18,Fcgr2b,Tnfrsf4,Lrpap1,Clec4d,Lmcd1,Pde3b,Cmtm3,Il10ra,Bcl2l10,Ubd,Crlf2,Ninj1,Trim14,Cyth4,Mrap,Hpse,Prkcdbp,Zdhhc5,Pik3r6,Hic1,P2ry6,Ly6e,Pik3cg,Arhgdia,Fpr2,Prr5,Gpr65,Gpx1,Map4k1,Adora1,Htra3,Cd86,Dnm1,Trabd2b,Cd74,Cdk5rap3,Dennd1a,Lilr4b,Adam8,Ssx2ip,Cd300a,Rgs19,Aida,Steap3,Paqr3,Trem2,Csf1r,Naip…
GO:0071310	Cellular response to organic substance	61	2191	0.32	8.02e-06	10090.ENSMUSP00000000193,10090.ENSMUSP00000002180,10090.ENSMUSP00000010195,10090.ENSMUSP00000015667,10090.ENSMUSP00000016168,10090.ENSMUSP00000016640,10090.ENSMUSP00000017604,10090.ENSMUSP00000018918,10090.ENSMUSP00000021011,10090.ENSMUSP00000021860,10090.ENSMUSP00000023147,10090.ENSMUSP00000023531,10090.ENSMUSP00000023693,10090.ENSMUSP00000024044,10090.ENSMUSP00000025601,10090.ENSMUSP00000027966…	Ccl2,Spi1,Nat6,Ctss,Lbp,Cd274,Cyba,Cd68,Ccl7,Ly86,Ciita,Hcls1,Ifnar2,Cd4,Lpxn,Fcgr2b,Acvr1c,Gsn,Vcam1,Adam15,Tnfrsf4,Pde3b,Il21r,Bcat2,Il2rg,Ces1f,Il10ra,Stoml1,Lrrc2,Crlf2,Ptger2,H2-Ab1,Snx10,Ffar2,P2ry6,Epb4.1l5,Has2,Pik3cg,Fpr2,Fcer1g,Fes,Gpx1,Map4k1,Cd86,Stxbp1,Pydc4,Cd74,E2f1,Cdk5rap3,Csf3r,Arap1,Trem2,Csf1r,Naip2,Laptm5,Ramp2,Irf5,Daxx,Folr2,Usp15,Il3ra
GO:1902533	Positive regulation of intracellular signal transduction	38	1047	0.43	8.81e-06	10090.ENSMUSP00000000193,10090.ENSMUSP00000002180,10090.ENSMUSP00000010502,10090.ENSMUSP00000021011,10090.ENSMUSP00000021283,10090.ENSMUSP00000023531,10090.ENSMUSP00000023807,10090.ENSMUSP00000024044,10090.ENSMUSP00000025646,10090.ENSMUSP00000027966,10090.ENSMUSP00000032240,10090.ENSMUSP00000032376,10090.ENSMUSP00000035808,10090.ENSMUSP00000038719,10090.ENSMUSP00000044072,10090.ENSMUSP00000044979…	Ccl2,Spi1,Ifi35,Ccl7,Pik3r5,Hcls1,Igfbp6,Cd4,Slc15a3,Fcgr2b,Clec4d,Lmcd1,Ubd,Trim14,Hpse,Prkcdbp,Pik3r6,Hic1,P2ry6,Pik3cg,Prr5,Gpr65,Gpx1,Map4k1,Adora1,Cd86,Cd74,Cdk5rap3,Adam8,Steap3,Trem2,Csf1r,Naip2,Laptm5,Cd84,Arhgap8,Ptprc,Usp15
GO:0060627	Regulation of vesicle-mediated transport	28	642	0.51	1.78e-05	10090.ENSMUSP00000000193,10090.ENSMUSP00000000727,10090.ENSMUSP00000001156,10090.ENSMUSP00000002180,10090.ENSMUSP00000003370,10090.ENSMUSP00000016168,10090.ENSMUSP00000017604,10090.ENSMUSP00000025230,10090.ENSMUSP00000027966,10090.ENSMUSP00000030986,10090.ENSMUSP00000032667,10090.ENSMUSP00000033664,10090.ENSMUSP00000035898,10090.ENSMUSP00000045291,10090.ENSMUSP00000055404,10090.ENSMUSP00000078875…	Ccl2,Rab5b,Cfp,Spi1,Hck,Lbp,Cyba,C2,Fcgr2b,Lrpap1,Siglece,Il2rg,Scamp5,Acsl3,Hamp,Fcer1g,Fes,Syn1,Dnm1,Stxbp1,Cd300a,Trem2,Rab27b,Cd84,Fcgr3,Arhgap8,Ptprc,Sirpb1a
GO:0071345	Cellular response to cytokine stimulus	32	810	0.47	1.79e-05	10090.ENSMUSP00000000193,10090.ENSMUSP00000002180,10090.ENSMUSP00000010195,10090.ENSMUSP00000017604,10090.ENSMUSP00000021011,10090.ENSMUSP00000023147,10090.ENSMUSP00000023531,10090.ENSMUSP00000023693,10090.ENSMUSP00000024044,10090.ENSMUSP00000028239,10090.ENSMUSP00000029574,10090.ENSMUSP00000030952,10090.ENSMUSP00000033000,10090.ENSMUSP00000033098,10090.ENSMUSP00000033664,10090.ENSMUSP00000034594…	Ccl2,Spi1,Nat6,Cyba,Ccl7,Ciita,Hcls1,Ifnar2,Cd4,Gsn,Vcam1,Tnfrsf4,Il21r,Bcat2,Il2rg,Il10ra,Stoml1,Lrrc2,Crlf2,H2-Ab1,Snx10,Has2,Fcer1g,Stxbp1,Pydc4,Cd74,Csf3r,Trem2,Csf1r,Laptm5,Irf5,Il3ra
GO:1903555	Regulation of tumor necrosis factor superfamily cytokine production	15	192	0.77	2.34e-05	10090.ENSMUSP00000000193,10090.ENSMUSP00000016168,10090.ENSMUSP00000016640,10090.ENSMUSP00000017604,10090.ENSMUSP00000032248,10090.ENSMUSP00000033427,10090.ENSMUSP00000047022,10090.ENSMUSP00000078875,10090.ENSMUSP00000099958,10090.ENSMUSP00000101684,10090.ENSMUSP00000108863,10090.ENSMUSP00000120881,10090.ENSMUSP00000131938,10090.ENSMUSP00000138350,10090.ENSMUSP00000139531	Ccl2,Lbp,Cd274,Cyba,Clec4a2,Sash3,Cd300ld,Fcer1g,Lilr4b,Adam8,Trem2,Cd84,Fcgr3,Ptprc,Twist2
GO:0050789	Regulation of biological process	217	13021	0.1	2.4e-05	10090.ENSMUSP00000000193,10090.ENSMUSP00000000369,10090.ENSMUSP00000000727,10090.ENSMUSP00000001156,10090.ENSMUSP00000002180,10090.ENSMUSP00000003370,10090.ENSMUSP00000003459,10090.ENSMUSP00000005069,10090.ENSMUSP00000006367,10090.ENSMUSP00000006762,10090.ENSMUSP00000009777,10090.ENSMUSP00000010195,10090.ENSMUSP00000010502,10090.ENSMUSP00000013851,10090.ENSMUSP00000014698,10090.ENSMUSP00000015394…	Ccl2,Rem1,Rab5b,Cfp,Spi1,Hck,Myo1g,Nmrk2,Htra1,Snai3,G0s2,Nat6,Ifi35,Tnfaip8l2,Dguok,Mmp13,Ctss,Lbp,Cd274,Cyba,Trpv2,Cd68,Map1s,Ccl7,Cygb,Pik3r5,Ly86,Prelid1,Samd4,Ciita,Gsdmd,Hcls1,Ifnar2,Cela1,Igfbp6,Cd4,Clic5,Vit,Tapbp,H2-K1,Psmb8,Tap2,C2,Scgb1a1,Ms4a7,Lpxn,Slc15a3,Rgs18,Opn3,Fcgr2b,Olfm1,Acvr1c,Gsn,Wisp2,Vcam1,Adam15,Angptl3,Trnau1ap,Tnfrsf4,Lrpap1,Gnb2,Clec4d,Clec4a2,Lmcd1,Siglece,Pde3b,Il21…
GO:0051049	Regulation of transport	56	1998	0.32	2.47e-05	10090.ENSMUSP00000000193,10090.ENSMUSP00000000369,10090.ENSMUSP00000000727,10090.ENSMUSP00000001156,10090.ENSMUSP00000002180,10090.ENSMUSP00000003370,10090.ENSMUSP00000015394,10090.ENSMUSP00000015667,10090.ENSMUSP00000016168,10090.ENSMUSP00000017604,10090.ENSMUSP00000018651,10090.ENSMUSP00000021942,10090.ENSMUSP00000023531,10090.ENSMUSP00000024044,10090.ENSMUSP00000024755,10090.ENSMUSP00000025230…	Ccl2,Rem1,Rab5b,Cfp,Spi1,Hck,Mmp13,Ctss,Lbp,Cyba,Trpv2,Prelid1,Hcls1,Cd4,Clic5,C2,Opn3,Fcgr2b,Acvr1c,Lrpap1,Gnb2,Siglece,Pde3b,Il2rg,Ces1f,Stoml1,Scamp5,Edem2,Acsl3,Oxtr,Ffar2,Hamp,P2ry6,Rhot1,Chd7,Pik3cg,Fcer1g,Fes,Syn1,Adora1,Dnm1,Stxbp1,Cd74,Nadk,Cd300a,Pltp,Trem2,Fhl1,Rab27b,Cd84,Kcnab2,Tifab,Fcgr3,Arhgap8,Ptprc,Sirpb1a
GO:0009617	Response to bacterium	31	794	0.47	3.52e-05	10090.ENSMUSP00000000193,10090.ENSMUSP00000002180,10090.ENSMUSP00000003370,10090.ENSMUSP00000016168,10090.ENSMUSP00000016640,10090.ENSMUSP00000018918,10090.ENSMUSP00000021860,10090.ENSMUSP00000023238,10090.ENSMUSP00000024044,10090.ENSMUSP00000025181,10090.ENSMUSP00000025197,10090.ENSMUSP00000025230,10090.ENSMUSP00000025554,10090.ENSMUSP00000027966,10090.ENSMUSP00000029574,10090.ENSMUSP00000032240…	Ccl2,Spi1,Hck,Lbp,Cd274,Cd68,Ly86,Gsdmd,Cd4,H2-K1,Tap2,C2,Scgb1a1,Fcgr2b,Vcam1,Clec4d,Il10ra,Ptger2,Hamp,Cfd,Chd7,Fcer1g,Gpx1,Myo1f,Cd86,Lyz2,Wfdc17,Trem2,Naip2,Irf5,Psmb9
GO:0032101	Regulation of response to external stimulus	36	1019	0.42	3.58e-05	10090.ENSMUSP00000000193,10090.ENSMUSP00000002180,10090.ENSMUSP00000006367,10090.ENSMUSP00000010502,10090.ENSMUSP00000013851,10090.ENSMUSP00000015667,10090.ENSMUSP00000016168,10090.ENSMUSP00000017604,10090.ENSMUSP00000021011,10090.ENSMUSP00000021860,10090.ENSMUSP00000025197,10090.ENSMUSP00000025554,10090.ENSMUSP00000027966,10090.ENSMUSP00000032667,10090.ENSMUSP00000036740,10090.ENSMUSP00000044072…	Ccl2,Spi1,Htra1,Ifi35,Tnfaip8l2,Ctss,Lbp,Cyba,Ccl7,Ly86,Tap2,Scgb1a1,Fcgr2b,Siglece,Ninj1,Hpse,C3ar1,Pik3r6,Ffar2,Cd200r1,Hamp,Pik3cg,Fcer1g,Gpx1,Adora1,Myo1f,Lgals1,Pydc4,Cd74,Adam8,Trem2,Csf1r,Cd84,Fcgr3,Sh2d1b1,Usp15
GO:0050727	Regulation of inflammatory response	20	365	0.61	4.32e-05	10090.ENSMUSP00000010502,10090.ENSMUSP00000013851,10090.ENSMUSP00000015667,10090.ENSMUSP00000016168,10090.ENSMUSP00000025554,10090.ENSMUSP00000027966,10090.ENSMUSP00000032667,10090.ENSMUSP00000036740,10090.ENSMUSP00000044072,10090.ENSMUSP00000052600,10090.ENSMUSP00000053822,10090.ENSMUSP00000055404,10090.ENSMUSP00000062864,10090.ENSMUSP00000078875,10090.ENSMUSP00000081010,10090.ENSMUSP00000083656…	Ifi35,Tnfaip8l2,Ctss,Lbp,Scgb1a1,Fcgr2b,Siglece,Ninj1,Hpse,Ffar2,Cd200r1,Hamp,Pik3cg,Fcer1g,Gpx1,Adora1,Lgals1,Adam8,Trem2,Fcgr3
GO:0002703	Regulation of leukocyte mediated immunity	17	267	0.68	4.91e-05	10090.ENSMUSP00000000193,10090.ENSMUSP00000002180,10090.ENSMUSP00000025181,10090.ENSMUSP00000025197,10090.ENSMUSP00000027966,10090.ENSMUSP00000033427,10090.ENSMUSP00000052522,10090.ENSMUSP00000078875,10090.ENSMUSP00000079733,10090.ENSMUSP00000089051,10090.ENSMUSP00000099958,10090.ENSMUSP00000102192,10090.ENSMUSP00000108863,10090.ENSMUSP00000120881,10090.ENSMUSP00000131938,10090.ENSMUSP00000137069…	Ccl2,Spi1,H2-K1,Tap2,Fcgr2b,Sash3,Pik3r6,Fcer1g,Fes,Stxbp1,Lilr4b,Cd300a,Trem2,Cd84,Fcgr3,Sh2d1b1,Ptprc
GO:0051239	Regulation of multicellular organismal process	74	3060	0.26	5e-05	10090.ENSMUSP00000000193,10090.ENSMUSP00000002180,10090.ENSMUSP00000009777,10090.ENSMUSP00000010195,10090.ENSMUSP00000015667,10090.ENSMUSP00000016168,10090.ENSMUSP00000016640,10090.ENSMUSP00000017604,10090.ENSMUSP00000018651,10090.ENSMUSP00000021942,10090.ENSMUSP00000023238,10090.ENSMUSP00000023531,10090.ENSMUSP00000023775,10090.ENSMUSP00000024044,10090.ENSMUSP00000025554,10090.ENSMUSP00000027966…	Ccl2,Spi1,G0s2,Nat6,Ctss,Lbp,Cd274,Cyba,Trpv2,Prelid1,Gsdmd,Hcls1,Cela1,Cd4,Scgb1a1,Fcgr2b,Olfm1,Acvr1c,Angptl3,Tnfrsf4,Lrpap1,Clec4a2,Lmcd1,Pde3b,Itgax,Sash3,Il2rg,Scamp5,Crlf2,Ninj1,Ptger2,Tnfsf9,Hpse,Crp,Cd300ld,C3ar1,Oxtr,Pik3r6,Ffar2,Cd200r1,Hamp,Epb4.1l5,Chd7,Has2,Pik3cg,Fcer1g,Fes,Adora1,Cd86,Cd74,E2f1,Lilr4b,Adam8,Csf3r,Aida,Trem2,Srpx2,Ccdc88b,Csf1r,Laptm5,Cd84,Ramp2,Unc93b1,Srgn,Irf5,Bs…
GO:0001819	Positive regulation of cytokine production	24	520	0.54	5.22e-05	10090.ENSMUSP00000000193,10090.ENSMUSP00000016168,10090.ENSMUSP00000016640,10090.ENSMUSP00000017604,10090.ENSMUSP00000023238,10090.ENSMUSP00000033427,10090.ENSMUSP00000035898,10090.ENSMUSP00000036326,10090.ENSMUSP00000040412,10090.ENSMUSP00000044072,10090.ENSMUSP00000048092,10090.ENSMUSP00000052600,10090.ENSMUSP00000078875,10090.ENSMUSP00000095171,10090.ENSMUSP00000101684,10090.ENSMUSP00000108863…	Ccl2,Lbp,Cd274,Cyba,Gsdmd,Sash3,Scamp5,Crlf2,Tnfsf9,Hpse,C3ar1,Ffar2,Fcer1g,Cd74,Adam8,Trem2,Ccdc88b,Csf1r,Laptm5,Cd84,Unc93b1,Irf5,Fcgr3,Ptprc
GO:0006897	Endocytosis	22	455	0.56	7.82e-05	10090.ENSMUSP00000000727,10090.ENSMUSP00000027966,10090.ENSMUSP00000028239,10090.ENSMUSP00000032667,10090.ENSMUSP00000033888,10090.ENSMUSP00000034594,10090.ENSMUSP00000035579,10090.ENSMUSP00000044165,10090.ENSMUSP00000055823,10090.ENSMUSP00000062864,10090.ENSMUSP00000065799,10090.ENSMUSP00000078875,10090.ENSMUSP00000088618,10090.ENSMUSP00000099632,10090.ENSMUSP00000099848,10090.ENSMUSP00000099958…	Rab5b,Fcgr2b,Gsn,Siglece,Cd209e,Il10ra,Lgals3bp,Snx10,Pstpip1,Pik3cg,Fpr2,Fcer1g,Dnm1,Asgr2,Dennd1a,Lilr4b,Cd300a,Trem2,Rab27b,Ramp2,Fcgr3,Folr2
GO:0010033	Response to organic substance	76	3234	0.24	9.65e-05	10090.ENSMUSP00000000193,10090.ENSMUSP00000002180,10090.ENSMUSP00000010195,10090.ENSMUSP00000015394,10090.ENSMUSP00000015667,10090.ENSMUSP00000016168,10090.ENSMUSP00000016640,10090.ENSMUSP00000017604,10090.ENSMUSP00000018918,10090.ENSMUSP00000021011,10090.ENSMUSP00000021860,10090.ENSMUSP00000023147,10090.ENSMUSP00000023531,10090.ENSMUSP00000023693,10090.ENSMUSP00000024044,10090.ENSMUSP00000025197…	Ccl2,Spi1,Nat6,Mmp13,Ctss,Lbp,Cd274,Cyba,Cd68,Ccl7,Ly86,Ciita,Hcls1,Ifnar2,Cd4,Tap2,Scgb1a1,Lpxn,Mmp19,Fcgr2b,Acvr1c,Gsn,Vcam1,Adam15,Angptl3,Akr1a1,Tnfrsf4,Pde3b,Il21r,Bcat2,Il2rg,Ces1f,Il10ra,Nnmt,Stoml1,Lrrc2,Ubd,Crlf2,Ptger2,H2-Ab1,Edem2,Hpse,Snx10,Oxtr,Ffar2,P2ry6,Ly6e,Epb4.1l5,Has2,Pik3cg,Fpr2,Fcer1g,Fes,Gpx1,Map4k1,Adora1,Cd86,Stxbp1,Pydc4,Cd74,E2f1,Cdk5rap3,Csf3r,Arap1,Rgs19,Trem2,Csf1r,N…
GO:0002253	Activation of immune response	16	252	0.68	0.00011	10090.ENSMUSP00000001156,10090.ENSMUSP00000003459,10090.ENSMUSP00000025230,10090.ENSMUSP00000040246,10090.ENSMUSP00000044665,10090.ENSMUSP00000046900,10090.ENSMUSP00000048092,10090.ENSMUSP00000048836,10090.ENSMUSP00000052600,10090.ENSMUSP00000056836,10090.ENSMUSP00000063707,10090.ENSMUSP00000065799,10090.ENSMUSP00000078875,10090.ENSMUSP00000095070,10090.ENSMUSP00000125531,10090.ENSMUSP00000138350	Cfp,Myo1g,C2,C1qb,Crp,Lat2,C3ar1,C1qa,Ffar2,Cfd,C1ra,Fpr2,Fcer1g,Pydc4,C1s1,Ptprc
GO:0007162	Negative regulation of cell adhesion	18	325	0.62	0.00014	10090.ENSMUSP00000002180,10090.ENSMUSP00000013851,10090.ENSMUSP00000016640,10090.ENSMUSP00000025554,10090.ENSMUSP00000025601,10090.ENSMUSP00000029676,10090.ENSMUSP00000032909,10090.ENSMUSP00000058966,10090.ENSMUSP00000084887,10090.ENSMUSP00000085187,10090.ENSMUSP00000086795,10090.ENSMUSP00000087047,10090.ENSMUSP00000095171,10090.ENSMUSP00000099958,10090.ENSMUSP00000101684,10090.ENSMUSP00000102192…	Spi1,Tnfaip8l2,Cd274,Scgb1a1,Lpxn,Adam15,Pde3b,Epb4.1l5,Myo1f,C77370,Lgals1,Cd86,Cd74,Lilr4b,Adam8,Cd300a,Laptm5,Ptprc
GO:0002673	Regulation of acute inflammatory response	8	50	1.08	0.00015	10090.ENSMUSP00000027966,10090.ENSMUSP00000044072,10090.ENSMUSP00000052600,10090.ENSMUSP00000062864,10090.ENSMUSP00000078875,10090.ENSMUSP00000083656,10090.ENSMUSP00000101684,10090.ENSMUSP00000131938	Fcgr2b,Hpse,Ffar2,Pik3cg,Fcer1g,Adora1,Adam8,Fcgr3
GO:0032103	Positive regulation of response to external stimulus	22	476	0.54	0.00015	10090.ENSMUSP00000000193,10090.ENSMUSP00000002180,10090.ENSMUSP00000010502,10090.ENSMUSP00000015667,10090.ENSMUSP00000016168,10090.ENSMUSP00000017604,10090.ENSMUSP00000021011,10090.ENSMUSP00000021860,10090.ENSMUSP00000036740,10090.ENSMUSP00000048092,10090.ENSMUSP00000052600,10090.ENSMUSP00000062864,10090.ENSMUSP00000078875,10090.ENSMUSP00000086795,10090.ENSMUSP00000095070,10090.ENSMUSP00000095171…	Ccl2,Spi1,Ifi35,Ctss,Lbp,Cyba,Ccl7,Ly86,Ninj1,C3ar1,Ffar2,Pik3cg,Fcer1g,Lgals1,Pydc4,Cd74,Adam8,Trem2,Csf1r,Fcgr3,Sh2d1b1,Usp15
GO:0042129	Regulation of T cell proliferation	14	197	0.73	0.00015	10090.ENSMUSP00000016640,10090.ENSMUSP00000024044,10090.ENSMUSP00000025554,10090.ENSMUSP00000029574,10090.ENSMUSP00000033427,10090.ENSMUSP00000037079,10090.ENSMUSP00000040412,10090.ENSMUSP00000043526,10090.ENSMUSP00000087047,10090.ENSMUSP00000099958,10090.ENSMUSP00000109067,10090.ENSMUSP00000109870,10090.ENSMUSP00000118415,10090.ENSMUSP00000138350	Cd274,Cd4,Scgb1a1,Vcam1,Sash3,Lmo1,Tnfsf9,H2-DMb2,Cd86,Lilr4b,Ccdc88b,H2-DMb1,Laptm5,Ptprc
GO:0006956	Complement activation	8	51	1.07	0.00017	10090.ENSMUSP00000001156,10090.ENSMUSP00000025230,10090.ENSMUSP00000040246,10090.ENSMUSP00000044665,10090.ENSMUSP00000048836,10090.ENSMUSP00000056836,10090.ENSMUSP00000063707,10090.ENSMUSP00000125531	Cfp,C2,C1qb,Crp,C1qa,Cfd,C1ra,C1s1
GO:0070665	Positive regulation of leukocyte proliferation	13	170	0.76	0.00017	10090.ENSMUSP00000016640,10090.ENSMUSP00000024044,10090.ENSMUSP00000029574,10090.ENSMUSP00000030952,10090.ENSMUSP00000033427,10090.ENSMUSP00000040412,10090.ENSMUSP00000043526,10090.ENSMUSP00000087047,10090.ENSMUSP00000095171,10090.ENSMUSP00000109067,10090.ENSMUSP00000109870,10090.ENSMUSP00000110923,10090.ENSMUSP00000138350	Cd274,Cd4,Vcam1,Tnfrsf4,Sash3,Tnfsf9,H2-DMb2,Cd86,Cd74,Ccdc88b,H2-DMb1,Csf1r,Ptprc
GO:1902531	Regulation of intracellular signal transduction	48	1707	0.32	0.00018	10090.ENSMUSP00000000193,10090.ENSMUSP00000002180,10090.ENSMUSP00000010502,10090.ENSMUSP00000021011,10090.ENSMUSP00000021283,10090.ENSMUSP00000023531,10090.ENSMUSP00000023807,10090.ENSMUSP00000024044,10090.ENSMUSP00000025646,10090.ENSMUSP00000027966,10090.ENSMUSP00000032240,10090.ENSMUSP00000032376,10090.ENSMUSP00000032909,10090.ENSMUSP00000034709,10090.ENSMUSP00000035808,10090.ENSMUSP00000038719…	Ccl2,Spi1,Ifi35,Ccl7,Pik3r5,Hcls1,Igfbp6,Cd4,Slc15a3,Fcgr2b,Clec4d,Lmcd1,Pde3b,Bcl2l10,Ubd,Trim14,Cyth4,Hpse,Prkcdbp,Pik3r6,Hic1,P2ry6,Pik3cg,Arhgdia,Prr5,Gpr65,Gpx1,Map4k1,Adora1,Cd86,Cd74,Cdk5rap3,Dennd1a,Lilr4b,Adam8,Ssx2ip,Cd300a,Aida,Steap3,Paqr3,Trem2,Csf1r,Naip2,Laptm5,Cd84,Arhgap8,Ptprc,Usp15
GO:0046649	Lymphocyte activation	23	529	0.51	0.00022	10090.ENSMUSP00000002180,10090.ENSMUSP00000013851,10090.ENSMUSP00000023693,10090.ENSMUSP00000024044,10090.ENSMUSP00000025554,10090.ENSMUSP00000027966,10090.ENSMUSP00000030952,10090.ENSMUSP00000032240,10090.ENSMUSP00000032248,10090.ENSMUSP00000033427,10090.ENSMUSP00000033664,10090.ENSMUSP00000034369,10090.ENSMUSP00000041008,10090.ENSMUSP00000046010,10090.ENSMUSP00000046900,10090.ENSMUSP00000057556…	Spi1,Tnfaip8l2,Ifnar2,Cd4,Scgb1a1,Fcgr2b,Tnfrsf4,Clec4d,Clec4a2,Sash3,Il2rg,Psmb10,H2-Ab1,Lyl1,Lat2,Wdfy4,Chd7,Fcer1g,Lgals1,Cd86,Cd74,Cd84,Ptprc
GO:0038094	Fc-gamma receptor signaling pathway	5	11	1.53	0.00024	10090.ENSMUSP00000003459,10090.ENSMUSP00000027966,10090.ENSMUSP00000032240,10090.ENSMUSP00000078875,10090.ENSMUSP00000131938	Myo1g,Fcgr2b,Clec4d,Fcer1g,Fcgr3
GO:0050671	Positive regulation of lymphocyte proliferation	12	149	0.78	0.00026	10090.ENSMUSP00000016640,10090.ENSMUSP00000024044,10090.ENSMUSP00000029574,10090.ENSMUSP00000030952,10090.ENSMUSP00000033427,10090.ENSMUSP00000040412,10090.ENSMUSP00000043526,10090.ENSMUSP00000087047,10090.ENSMUSP00000095171,10090.ENSMUSP00000109067,10090.ENSMUSP00000109870,10090.ENSMUSP00000138350	Cd274,Cd4,Vcam1,Tnfrsf4,Sash3,Tnfsf9,H2-DMb2,Cd86,Cd74,Ccdc88b,H2-DMb1,Ptprc
GO:0051240	Positive regulation of multicellular organismal process	48	1733	0.32	0.00026	10090.ENSMUSP00000000193,10090.ENSMUSP00000009777,10090.ENSMUSP00000010195,10090.ENSMUSP00000016168,10090.ENSMUSP00000016640,10090.ENSMUSP00000017604,10090.ENSMUSP00000018651,10090.ENSMUSP00000023238,10090.ENSMUSP00000023531,10090.ENSMUSP00000023775,10090.ENSMUSP00000024044,10090.ENSMUSP00000028177,10090.ENSMUSP00000030280,10090.ENSMUSP00000033053,10090.ENSMUSP00000033427,10090.ENSMUSP00000033664…	Ccl2,G0s2,Nat6,Lbp,Cd274,Cyba,Trpv2,Gsdmd,Hcls1,Cela1,Cd4,Olfm1,Angptl3,Itgax,Sash3,Il2rg,Scamp5,Crlf2,Ninj1,Ptger2,Tnfsf9,Hpse,C3ar1,Oxtr,Pik3r6,Ffar2,Hamp,Chd7,Fcer1g,Fes,Cd74,E2f1,Lilr4b,Adam8,Trem2,Srpx2,Ccdc88b,Csf1r,Laptm5,Cd84,Ramp2,Unc93b1,Irf5,Bscl2,Thbs2,Fcgr3,Tgfb1i1,Ptprc
GO:1902107	Positive regulation of leukocyte differentiation	14	211	0.7	0.0003	10090.ENSMUSP00000023531,10090.ENSMUSP00000024044,10090.ENSMUSP00000033427,10090.ENSMUSP00000033664,10090.ENSMUSP00000036740,10090.ENSMUSP00000040412,10090.ENSMUSP00000052522,10090.ENSMUSP00000079733,10090.ENSMUSP00000095171,10090.ENSMUSP00000099958,10090.ENSMUSP00000101684,10090.ENSMUSP00000108863,10090.ENSMUSP00000110923,10090.ENSMUSP00000138350	Hcls1,Cd4,Sash3,Il2rg,Ninj1,Tnfsf9,Pik3r6,Fes,Cd74,Lilr4b,Adam8,Trem2,Csf1r,Ptprc
GO:0042590	Antigen processing and presentation of exogenous peptide antigen via MHC class I	5	12	1.49	0.00032	10090.ENSMUSP00000025161,10090.ENSMUSP00000025181,10090.ENSMUSP00000032248,10090.ENSMUSP00000078875,10090.ENSMUSP00000131938	Tapbp,H2-K1,Clec4a2,Fcer1g,Fcgr3
GO:0002821	Positive regulation of adaptive immune response	11	127	0.81	0.00034	10090.ENSMUSP00000016640,10090.ENSMUSP00000024044,10090.ENSMUSP00000025181,10090.ENSMUSP00000025197,10090.ENSMUSP00000033427,10090.ENSMUSP00000041008,10090.ENSMUSP00000078875,10090.ENSMUSP00000095171,10090.ENSMUSP00000108863,10090.ENSMUSP00000131938,10090.ENSMUSP00000138350	Cd274,Cd4,H2-K1,Tap2,Sash3,H2-Ab1,Fcer1g,Cd74,Trem2,Fcgr3,Ptprc
GO:0032680	Regulation of tumor necrosis factor production	13	189	0.71	0.00046	10090.ENSMUSP00000000193,10090.ENSMUSP00000016168,10090.ENSMUSP00000017604,10090.ENSMUSP00000032248,10090.ENSMUSP00000033427,10090.ENSMUSP00000047022,10090.ENSMUSP00000078875,10090.ENSMUSP00000099958,10090.ENSMUSP00000108863,10090.ENSMUSP00000120881,10090.ENSMUSP00000131938,10090.ENSMUSP00000138350,10090.ENSMUSP00000139531	Ccl2,Lbp,Cyba,Clec4a2,Sash3,Cd300ld,Fcer1g,Lilr4b,Trem2,Cd84,Fcgr3,Ptprc,Twist2
GO:2000145	Regulation of cell motility	34	1066	0.38	0.00056	10090.ENSMUSP00000000193,10090.ENSMUSP00000002180,10090.ENSMUSP00000010195,10090.ENSMUSP00000016168,10090.ENSMUSP00000016640,10090.ENSMUSP00000021011,10090.ENSMUSP00000021166,10090.ENSMUSP00000028178,10090.ENSMUSP00000029676,10090.ENSMUSP00000030280,10090.ENSMUSP00000033053,10090.ENSMUSP00000036740,10090.ENSMUSP00000044072,10090.ENSMUSP00000048092,10090.ENSMUSP00000053822,10090.ENSMUSP00000055697…	Ccl2,Spi1,Nat6,Lbp,Cd274,Ccl7,Cygb,Acvr1c,Adam15,Angptl3,Itgax,Ninj1,Hpse,C3ar1,Cd200r1,P2ry6,Epb4.1l5,Has2,Pik3cg,Arhgdia,Prr5,Fes,Adora1,Myo1f,C77370,Cd74,Adam8,Ssx2ip,Cd300a,Trem2,Srpx2,Csf1r,Ptprc,Twist2
GO:0002501	Peptide antigen assembly with MHC protein complex	5	14	1.43	0.00057	10090.ENSMUSP00000025161,10090.ENSMUSP00000041008,10090.ENSMUSP00000043526,10090.ENSMUSP00000109870,10090.ENSMUSP00000158533	Tapbp,H2-Ab1,H2-DMb2,H2-DMb1,H2-Eb1
GO:0042102	Positive regulation of T cell proliferation	10	111	0.83	0.00069	10090.ENSMUSP00000016640,10090.ENSMUSP00000024044,10090.ENSMUSP00000029574,10090.ENSMUSP00000033427,10090.ENSMUSP00000040412,10090.ENSMUSP00000043526,10090.ENSMUSP00000087047,10090.ENSMUSP00000109067,10090.ENSMUSP00000109870,10090.ENSMUSP00000138350	Cd274,Cd4,Vcam1,Sash3,Tnfsf9,H2-DMb2,Cd86,Ccdc88b,H2-DMb1,Ptprc
GO:0002474	Antigen processing and presentation of peptide antigen via MHC class I	6	28	1.2	0.00071	10090.ENSMUSP00000025161,10090.ENSMUSP00000025181,10090.ENSMUSP00000025197,10090.ENSMUSP00000032248,10090.ENSMUSP00000078875,10090.ENSMUSP00000131938	Tapbp,H2-K1,Tap2,Clec4a2,Fcer1g,Fcgr3
GO:0002521	Leukocyte differentiation	20	453	0.52	0.00076	10090.ENSMUSP00000002180,10090.ENSMUSP00000023693,10090.ENSMUSP00000024044,10090.ENSMUSP00000032240,10090.ENSMUSP00000033427,10090.ENSMUSP00000033664,10090.ENSMUSP00000035808,10090.ENSMUSP00000040412,10090.ENSMUSP00000041008,10090.ENSMUSP00000044165,10090.ENSMUSP00000045744,10090.ENSMUSP00000046010,10090.ENSMUSP00000059079,10090.ENSMUSP00000078875,10090.ENSMUSP00000086795,10090.ENSMUSP00000095171…	Spi1,Ifnar2,Cd4,Clec4d,Sash3,Il2rg,Ubd,Tnfsf9,H2-Ab1,Snx10,Batf2,Lyl1,Chd7,Fcer1g,Lgals1,Cd74,Adam8,Trem2,Csf1r,Ptprc
GO:0032675	Regulation of interleukin-6 production	12	169	0.73	0.00076	10090.ENSMUSP00000016168,10090.ENSMUSP00000017604,10090.ENSMUSP00000040412,10090.ENSMUSP00000047022,10090.ENSMUSP00000053822,10090.ENSMUSP00000078875,10090.ENSMUSP00000095171,10090.ENSMUSP00000099958,10090.ENSMUSP00000108863,10090.ENSMUSP00000118415,10090.ENSMUSP00000120881,10090.ENSMUSP00000124272	Lbp,Cyba,Tnfsf9,Cd300ld,Cd200r1,Fcer1g,Cd74,Lilr4b,Trem2,Laptm5,Cd84,Unc93b1
GO:0002831	Regulation of response to biotic stimulus	18	377	0.55	0.00081	10090.ENSMUSP00000002180,10090.ENSMUSP00000006367,10090.ENSMUSP00000010502,10090.ENSMUSP00000016168,10090.ENSMUSP00000016640,10090.ENSMUSP00000017604,10090.ENSMUSP00000021860,10090.ENSMUSP00000025197,10090.ENSMUSP00000052522,10090.ENSMUSP00000052600,10090.ENSMUSP00000084887,10090.ENSMUSP00000095070,10090.ENSMUSP00000095171,10090.ENSMUSP00000101684,10090.ENSMUSP00000108863,10090.ENSMUSP00000120881…	Spi1,Htra1,Ifi35,Lbp,Cd274,Cyba,Ly86,Tap2,Pik3r6,Ffar2,Myo1f,Pydc4,Cd74,Adam8,Trem2,Cd84,Sh2d1b1,Usp15
GO:0043408	Regulation of MAPK cascade	27	757	0.43	0.00082	10090.ENSMUSP00000000193,10090.ENSMUSP00000002180,10090.ENSMUSP00000021011,10090.ENSMUSP00000021283,10090.ENSMUSP00000023807,10090.ENSMUSP00000024044,10090.ENSMUSP00000027966,10090.ENSMUSP00000044979,10090.ENSMUSP00000052522,10090.ENSMUSP00000055697,10090.ENSMUSP00000062864,10090.ENSMUSP00000082995,10090.ENSMUSP00000083656,10090.ENSMUSP00000095171,10090.ENSMUSP00000099441,10090.ENSMUSP00000099958…	Ccl2,Spi1,Ccl7,Pik3r5,Igfbp6,Cd4,Fcgr2b,Prkcdbp,Pik3r6,P2ry6,Pik3cg,Map4k1,Adora1,Cd74,Cdk5rap3,Lilr4b,Adam8,Cd300a,Aida,Paqr3,Trem2,Csf1r,Naip2,Laptm5,Cd84,Arhgap8,Ptprc
GO:0002819	Regulation of adaptive immune response	13	204	0.68	0.00092	10090.ENSMUSP00000016640,10090.ENSMUSP00000024044,10090.ENSMUSP00000025181,10090.ENSMUSP00000025197,10090.ENSMUSP00000027966,10090.ENSMUSP00000033427,10090.ENSMUSP00000041008,10090.ENSMUSP00000078875,10090.ENSMUSP00000095171,10090.ENSMUSP00000099958,10090.ENSMUSP00000108863,10090.ENSMUSP00000131938,10090.ENSMUSP00000138350	Cd274,Cd4,H2-K1,Tap2,Fcgr2b,Sash3,H2-Ab1,Fcer1g,Cd74,Lilr4b,Trem2,Fcgr3,Ptprc
GO:0031349	Positive regulation of defense response	16	307	0.59	0.00093	10090.ENSMUSP00000002180,10090.ENSMUSP00000010502,10090.ENSMUSP00000015667,10090.ENSMUSP00000016168,10090.ENSMUSP00000017604,10090.ENSMUSP00000036740,10090.ENSMUSP00000052600,10090.ENSMUSP00000062864,10090.ENSMUSP00000078875,10090.ENSMUSP00000086795,10090.ENSMUSP00000095070,10090.ENSMUSP00000095171,10090.ENSMUSP00000101684,10090.ENSMUSP00000108863,10090.ENSMUSP00000131938,10090.ENSMUSP00000137069	Spi1,Ifi35,Ctss,Lbp,Cyba,Ninj1,Ffar2,Pik3cg,Fcer1g,Lgals1,Pydc4,Cd74,Adam8,Trem2,Fcgr3,Sh2d1b1
GO:0043410	Positive regulation of MAPK cascade	22	545	0.48	0.00096	10090.ENSMUSP00000000193,10090.ENSMUSP00000002180,10090.ENSMUSP00000021011,10090.ENSMUSP00000021283,10090.ENSMUSP00000023807,10090.ENSMUSP00000024044,10090.ENSMUSP00000027966,10090.ENSMUSP00000044979,10090.ENSMUSP00000052522,10090.ENSMUSP00000055697,10090.ENSMUSP00000062864,10090.ENSMUSP00000082995,10090.ENSMUSP00000083656,10090.ENSMUSP00000095171,10090.ENSMUSP00000101684,10090.ENSMUSP00000108863…	Ccl2,Spi1,Ccl7,Pik3r5,Igfbp6,Cd4,Fcgr2b,Prkcdbp,Pik3r6,P2ry6,Pik3cg,Map4k1,Adora1,Cd74,Adam8,Trem2,Csf1r,Naip2,Laptm5,Cd84,Arhgap8,Ptprc
GO:0002824	Positive regulation of adaptive immune response based on somatic recombination of immune receptors built from immunoglobulin superfamily domains	10	119	0.8	0.0011	10090.ENSMUSP00000016640,10090.ENSMUSP00000024044,10090.ENSMUSP00000025181,10090.ENSMUSP00000025197,10090.ENSMUSP00000033427,10090.ENSMUSP00000041008,10090.ENSMUSP00000078875,10090.ENSMUSP00000108863,10090.ENSMUSP00000131938,10090.ENSMUSP00000138350	Cd274,Cd4,H2-K1,Tap2,Sash3,H2-Ab1,Fcer1g,Trem2,Fcgr3,Ptprc
GO:0030334	Regulation of cell migration	32	1007	0.38	0.0011	10090.ENSMUSP00000000193,10090.ENSMUSP00000002180,10090.ENSMUSP00000010195,10090.ENSMUSP00000016168,10090.ENSMUSP00000016640,10090.ENSMUSP00000021011,10090.ENSMUSP00000021166,10090.ENSMUSP00000028178,10090.ENSMUSP00000029676,10090.ENSMUSP00000030280,10090.ENSMUSP00000033053,10090.ENSMUSP00000036740,10090.ENSMUSP00000044072,10090.ENSMUSP00000048092,10090.ENSMUSP00000053822,10090.ENSMUSP00000055697…	Ccl2,Spi1,Nat6,Lbp,Cd274,Ccl7,Cygb,Acvr1c,Adam15,Angptl3,Itgax,Ninj1,Hpse,C3ar1,Cd200r1,P2ry6,Epb4.1l5,Has2,Pik3cg,Arhgdia,Prr5,Adora1,Myo1f,C77370,Cd74,Adam8,Cd300a,Trem2,Srpx2,Csf1r,Ptprc,Twist2
GO:0030335	Positive regulation of cell migration	23	595	0.46	0.0011	10090.ENSMUSP00000000193,10090.ENSMUSP00000002180,10090.ENSMUSP00000010195,10090.ENSMUSP00000016168,10090.ENSMUSP00000016640,10090.ENSMUSP00000021011,10090.ENSMUSP00000030280,10090.ENSMUSP00000033053,10090.ENSMUSP00000044072,10090.ENSMUSP00000048092,10090.ENSMUSP00000055697,10090.ENSMUSP00000058966,10090.ENSMUSP00000062212,10090.ENSMUSP00000062864,10090.ENSMUSP00000066396,10090.ENSMUSP00000084887…	Ccl2,Spi1,Nat6,Lbp,Cd274,Ccl7,Angptl3,Itgax,Hpse,C3ar1,P2ry6,Epb4.1l5,Has2,Pik3cg,Prr5,Myo1f,Cd74,Adam8,Trem2,Srpx2,Csf1r,Ptprc,Twist2
GO:0050729	Positive regulation of inflammatory response	11	146	0.75	0.0011	10090.ENSMUSP00000010502,10090.ENSMUSP00000015667,10090.ENSMUSP00000016168,10090.ENSMUSP00000036740,10090.ENSMUSP00000052600,10090.ENSMUSP00000062864,10090.ENSMUSP00000078875,10090.ENSMUSP00000086795,10090.ENSMUSP00000101684,10090.ENSMUSP00000108863,10090.ENSMUSP00000131938	Ifi35,Ctss,Lbp,Ninj1,Ffar2,Pik3cg,Fcer1g,Lgals1,Adam8,Trem2,Fcgr3
GO:0062208	Positive regulation of pattern recognition receptor signaling pathway	7	50	1.02	0.0012	10090.ENSMUSP00000010502,10090.ENSMUSP00000016168,10090.ENSMUSP00000017604,10090.ENSMUSP00000025646,10090.ENSMUSP00000036740,10090.ENSMUSP00000048198,10090.ENSMUSP00000151244	Ifi35,Lbp,Cyba,Slc15a3,Ninj1,Zdhhc5,Usp15
GO:0009987	Cellular process	248	16238	0.06	0.0013	10090.ENSMUSP00000000193,10090.ENSMUSP00000000727,10090.ENSMUSP00000001304,10090.ENSMUSP00000001595,10090.ENSMUSP00000001854,10090.ENSMUSP00000002180,10090.ENSMUSP00000002790,10090.ENSMUSP00000003370,10090.ENSMUSP00000003459,10090.ENSMUSP00000004968,10090.ENSMUSP00000005069,10090.ENSMUSP00000006353,10090.ENSMUSP00000006367,10090.ENSMUSP00000009777,10090.ENSMUSP00000010195,10090.ENSMUSP00000010502…	Ccl2,Rab5b,Ckb,Fkbp10,Slc7a10,Spi1,Cse1l,Hck,Myo1g,Plod3,Nmrk2,Cdkal1,Htra1,G0s2,Nat6,Ifi35,Acaa1b,Tnfaip8l2,Dguok,Mmp13,Ctss,Lbp,Cd274,Cyba,Trpv2,Cd68,Map1s,Tpgs1,Ccl7,Cygb,Pik3r5,Akr1c13,Npc2,Ly86,Prelid1,Nid2,Samd4,Ciita,Gsdmd,Hcls1,Ifnar2,Cela1,Igfbp6,Cd4,Clic5,Clip4,Vit,Tapbp,H2-K1,Slc39a7,Psmb8,Tap2,Scgb1a1,Ms4a7,Lpxn,Slc15a3,Mmp19,Tspan17,Gsta3,Rgs18,Opn3,Fcgr2b,Olfm1,Acvr1c,Gsn,Wisp2,Vcam…
GO:0050794	Regulation of cellular process	200	12265	0.09	0.0015	10090.ENSMUSP00000000193,10090.ENSMUSP00000000369,10090.ENSMUSP00000000727,10090.ENSMUSP00000001156,10090.ENSMUSP00000002180,10090.ENSMUSP00000003370,10090.ENSMUSP00000003459,10090.ENSMUSP00000005069,10090.ENSMUSP00000006367,10090.ENSMUSP00000006762,10090.ENSMUSP00000009777,10090.ENSMUSP00000010195,10090.ENSMUSP00000010502,10090.ENSMUSP00000013851,10090.ENSMUSP00000014698,10090.ENSMUSP00000015394…	Ccl2,Rem1,Rab5b,Cfp,Spi1,Hck,Myo1g,Nmrk2,Htra1,Snai3,G0s2,Nat6,Ifi35,Tnfaip8l2,Dguok,Mmp13,Ctss,Lbp,Cd274,Cyba,Trpv2,Map1s,Ccl7,Cygb,Pik3r5,Ly86,Prelid1,Samd4,Ciita,Hcls1,Ifnar2,Cela1,Igfbp6,Cd4,Clic5,Vit,H2-K1,Tap2,C2,Scgb1a1,Ms4a7,Lpxn,Slc15a3,Rgs18,Opn3,Fcgr2b,Olfm1,Acvr1c,Gsn,Wisp2,Vcam1,Adam15,Angptl3,Trnau1ap,Tnfrsf4,Lrpap1,Gnb2,Clec4d,Lmcd1,Siglece,Pde3b,Il21r,Itgax,Sash3,Il2rg,Ces1f,Cmtm3…
GO:0002685	Regulation of leukocyte migration	14	251	0.62	0.0016	10090.ENSMUSP00000000193,10090.ENSMUSP00000002180,10090.ENSMUSP00000016168,10090.ENSMUSP00000021011,10090.ENSMUSP00000036740,10090.ENSMUSP00000048092,10090.ENSMUSP00000053822,10090.ENSMUSP00000083656,10090.ENSMUSP00000084887,10090.ENSMUSP00000095171,10090.ENSMUSP00000101684,10090.ENSMUSP00000102192,10090.ENSMUSP00000108863,10090.ENSMUSP00000110923	Ccl2,Spi1,Lbp,Ccl7,Ninj1,C3ar1,Cd200r1,Adora1,Myo1f,Cd74,Adam8,Cd300a,Trem2,Csf1r
GO:0042110	T cell activation	17	363	0.54	0.0016	10090.ENSMUSP00000002180,10090.ENSMUSP00000013851,10090.ENSMUSP00000023693,10090.ENSMUSP00000024044,10090.ENSMUSP00000025554,10090.ENSMUSP00000030952,10090.ENSMUSP00000032240,10090.ENSMUSP00000032248,10090.ENSMUSP00000033427,10090.ENSMUSP00000033664,10090.ENSMUSP00000034369,10090.ENSMUSP00000057556,10090.ENSMUSP00000059079,10090.ENSMUSP00000078875,10090.ENSMUSP00000095171,10090.ENSMUSP00000120881…	Spi1,Tnfaip8l2,Ifnar2,Cd4,Scgb1a1,Tnfrsf4,Clec4d,Clec4a2,Sash3,Il2rg,Psmb10,Wdfy4,Chd7,Fcer1g,Cd74,Cd84,Ptprc
GO:0002822	Regulation of adaptive immune response based on somatic recombination of immune receptors built from immunoglobulin superfamily domains	12	187	0.68	0.0017	10090.ENSMUSP00000016640,10090.ENSMUSP00000024044,10090.ENSMUSP00000025181,10090.ENSMUSP00000025197,10090.ENSMUSP00000027966,10090.ENSMUSP00000033427,10090.ENSMUSP00000041008,10090.ENSMUSP00000078875,10090.ENSMUSP00000099958,10090.ENSMUSP00000108863,10090.ENSMUSP00000131938,10090.ENSMUSP00000138350	Cd274,Cd4,H2-K1,Tap2,Fcgr2b,Sash3,H2-Ab1,Fcer1g,Lilr4b,Trem2,Fcgr3,Ptprc
GO:0050900	Leukocyte migration	14	253	0.62	0.0017	10090.ENSMUSP00000000193,10090.ENSMUSP00000003459,10090.ENSMUSP00000016168,10090.ENSMUSP00000021011,10090.ENSMUSP00000029574,10090.ENSMUSP00000036740,10090.ENSMUSP00000052600,10090.ENSMUSP00000078875,10090.ENSMUSP00000083656,10090.ENSMUSP00000084887,10090.ENSMUSP00000098436,10090.ENSMUSP00000101684,10090.ENSMUSP00000101768,10090.ENSMUSP00000131938	Ccl2,Myo1g,Lbp,Ccl7,Vcam1,Ninj1,Ffar2,Fcer1g,Adora1,Myo1f,Selplg,Adam8,Csf3r,Fcgr3
GO:0002768	Immune response-regulating cell surface receptor signaling pathway	12	188	0.68	0.0018	10090.ENSMUSP00000003459,10090.ENSMUSP00000027966,10090.ENSMUSP00000032240,10090.ENSMUSP00000046900,10090.ENSMUSP00000048092,10090.ENSMUSP00000052600,10090.ENSMUSP00000065799,10090.ENSMUSP00000078875,10090.ENSMUSP00000099958,10090.ENSMUSP00000131938,10090.ENSMUSP00000137069,10090.ENSMUSP00000138350	Myo1g,Fcgr2b,Clec4d,Lat2,C3ar1,Ffar2,Fpr2,Fcer1g,Lilr4b,Fcgr3,Sh2d1b1,Ptprc
GO:0006958	Complement activation, classical pathway	6	35	1.11	0.0018	10090.ENSMUSP00000025230,10090.ENSMUSP00000040246,10090.ENSMUSP00000044665,10090.ENSMUSP00000048836,10090.ENSMUSP00000063707,10090.ENSMUSP00000125531	C2,C1qb,Crp,C1qa,C1ra,C1s1
GO:0046596	Regulation of viral entry into host cell	7	54	0.99	0.0018	10090.ENSMUSP00000023147,10090.ENSMUSP00000024044,10090.ENSMUSP00000028239,10090.ENSMUSP00000038719,10090.ENSMUSP00000056703,10090.ENSMUSP00000086795,10090.ENSMUSP00000095171	Ciita,Cd4,Gsn,Trim14,Ly6e,Lgals1,Cd74
GO:0002704	Negative regulation of leukocyte mediated immunity	8	77	0.89	0.002	10090.ENSMUSP00000002180,10090.ENSMUSP00000025197,10090.ENSMUSP00000027966,10090.ENSMUSP00000099958,10090.ENSMUSP00000102192,10090.ENSMUSP00000120881,10090.ENSMUSP00000137069,10090.ENSMUSP00000138350	Spi1,Tap2,Fcgr2b,Lilr4b,Cd300a,Cd84,Sh2d1b1,Ptprc
GO:0019221	Cytokine-mediated signaling pathway	17	371	0.53	0.002	10090.ENSMUSP00000000193,10090.ENSMUSP00000002180,10090.ENSMUSP00000021011,10090.ENSMUSP00000023693,10090.ENSMUSP00000024044,10090.ENSMUSP00000030952,10090.ENSMUSP00000033000,10090.ENSMUSP00000033664,10090.ENSMUSP00000034594,10090.ENSMUSP00000036326,10090.ENSMUSP00000078875,10090.ENSMUSP00000095171,10090.ENSMUSP00000101768,10090.ENSMUSP00000108863,10090.ENSMUSP00000110923,10090.ENSMUSP00000127021…	Ccl2,Spi1,Ccl7,Ifnar2,Cd4,Tnfrsf4,Il21r,Il2rg,Il10ra,Crlf2,Fcer1g,Cd74,Csf3r,Trem2,Csf1r,Irf5,Il3ra
GO:0051050	Positive regulation of transport	33	1101	0.35	0.0021	10090.ENSMUSP00000000193,10090.ENSMUSP00000001156,10090.ENSMUSP00000015394,10090.ENSMUSP00000015667,10090.ENSMUSP00000016168,10090.ENSMUSP00000017604,10090.ENSMUSP00000018651,10090.ENSMUSP00000021942,10090.ENSMUSP00000023531,10090.ENSMUSP00000024044,10090.ENSMUSP00000025230,10090.ENSMUSP00000027809,10090.ENSMUSP00000027966,10090.ENSMUSP00000033664,10090.ENSMUSP00000034178,10090.ENSMUSP00000035898…	Ccl2,Cfp,Mmp13,Ctss,Lbp,Cyba,Trpv2,Prelid1,Hcls1,Cd4,C2,Opn3,Fcgr2b,Il2rg,Ces1f,Scamp5,Edem2,Acsl3,Oxtr,Hamp,P2ry6,Fcer1g,Adora1,Dnm1,Stxbp1,Nadk,Pltp,Trem2,Fhl1,Rab27b,Fcgr3,Ptprc,Sirpb1a
GO:1903131	Mononuclear cell differentiation	17	373	0.53	0.0021	10090.ENSMUSP00000002180,10090.ENSMUSP00000023693,10090.ENSMUSP00000024044,10090.ENSMUSP00000032240,10090.ENSMUSP00000033427,10090.ENSMUSP00000033664,10090.ENSMUSP00000035808,10090.ENSMUSP00000040412,10090.ENSMUSP00000041008,10090.ENSMUSP00000045744,10090.ENSMUSP00000046010,10090.ENSMUSP00000059079,10090.ENSMUSP00000078875,10090.ENSMUSP00000086795,10090.ENSMUSP00000095171,10090.ENSMUSP00000108863…	Spi1,Ifnar2,Cd4,Clec4d,Sash3,Il2rg,Ubd,Tnfsf9,H2-Ab1,Batf2,Lyl1,Chd7,Fcer1g,Lgals1,Cd74,Trem2,Ptprc
GO:0002833	Positive regulation of response to biotic stimulus	12	193	0.67	0.0022	10090.ENSMUSP00000002180,10090.ENSMUSP00000010502,10090.ENSMUSP00000016168,10090.ENSMUSP00000016640,10090.ENSMUSP00000017604,10090.ENSMUSP00000021860,10090.ENSMUSP00000052600,10090.ENSMUSP00000095070,10090.ENSMUSP00000095171,10090.ENSMUSP00000101684,10090.ENSMUSP00000137069,10090.ENSMUSP00000151244	Spi1,Ifi35,Lbp,Cd274,Cyba,Ly86,Ffar2,Pydc4,Cd74,Adam8,Sh2d1b1,Usp15
GO:0062207	Regulation of pattern recognition receptor signaling pathway	9	104	0.81	0.0022	10090.ENSMUSP00000010502,10090.ENSMUSP00000016168,10090.ENSMUSP00000017604,10090.ENSMUSP00000025646,10090.ENSMUSP00000036740,10090.ENSMUSP00000048198,10090.ENSMUSP00000102192,10090.ENSMUSP00000108863,10090.ENSMUSP00000151244	Ifi35,Lbp,Cyba,Slc15a3,Ninj1,Zdhhc5,Cd300a,Trem2,Usp15
GO:0050866	Negative regulation of cell activation	13	228	0.63	0.0023	10090.ENSMUSP00000002180,10090.ENSMUSP00000013851,10090.ENSMUSP00000016640,10090.ENSMUSP00000021166,10090.ENSMUSP00000025554,10090.ENSMUSP00000027966,10090.ENSMUSP00000087047,10090.ENSMUSP00000095171,10090.ENSMUSP00000099958,10090.ENSMUSP00000102192,10090.ENSMUSP00000108863,10090.ENSMUSP00000118415,10090.ENSMUSP00000120881	Spi1,Tnfaip8l2,Cd274,Cygb,Scgb1a1,Fcgr2b,Cd86,Cd74,Lilr4b,Cd300a,Trem2,Laptm5,Cd84
GO:0001818	Negative regulation of cytokine production	15	301	0.57	0.0024	10090.ENSMUSP00000016168,10090.ENSMUSP00000016640,10090.ENSMUSP00000025554,10090.ENSMUSP00000027966,10090.ENSMUSP00000030952,10090.ENSMUSP00000032248,10090.ENSMUSP00000053822,10090.ENSMUSP00000099958,10090.ENSMUSP00000108863,10090.ENSMUSP00000118415,10090.ENSMUSP00000120881,10090.ENSMUSP00000125622,10090.ENSMUSP00000137069,10090.ENSMUSP00000138350,10090.ENSMUSP00000139531	Lbp,Cd274,Scgb1a1,Fcgr2b,Tnfrsf4,Clec4a2,Cd200r1,Lilr4b,Trem2,Laptm5,Cd84,Srgn,Sh2d1b1,Ptprc,Twist2
GO:0007155	Cell adhesion	29	918	0.37	0.0027	10090.ENSMUSP00000003459,10090.ENSMUSP00000022340,10090.ENSMUSP00000024044,10090.ENSMUSP00000025601,10090.ENSMUSP00000029188,10090.ENSMUSP00000029574,10090.ENSMUSP00000029676,10090.ENSMUSP00000030280,10090.ENSMUSP00000032667,10090.ENSMUSP00000033053,10090.ENSMUSP00000035579,10090.ENSMUSP00000036740,10090.ENSMUSP00000044072,10090.ENSMUSP00000045856,10090.ENSMUSP00000053822,10090.ENSMUSP00000055823…	Myo1g,Nid2,Cd4,Lpxn,Wisp2,Vcam1,Adam15,Angptl3,Siglece,Itgax,Lgals3bp,Ninj1,Hpse,Svep1,Cd200r1,Pstpip1,Epb4.1l5,Fes,Lgals1,Stxbp1,Selplg,Adam8,Ssx2ip,Csf3r,Srpx2,Cd84,Thbs2,Ptprc,Folr2
GO:0002503	Peptide antigen assembly with MHC class II protein complex	4	10	1.48	0.0029	10090.ENSMUSP00000041008,10090.ENSMUSP00000043526,10090.ENSMUSP00000109870,10090.ENSMUSP00000158533	H2-Ab1,H2-DMb2,H2-DMb1,H2-Eb1
GO:0002577	Regulation of antigen processing and presentation	5	23	1.21	0.0031	10090.ENSMUSP00000018918,10090.ENSMUSP00000025197,10090.ENSMUSP00000041008,10090.ENSMUSP00000095171,10090.ENSMUSP00000108863	Cd68,Tap2,H2-Ab1,Cd74,Trem2
GO:0042127	Regulation of cell population proliferation	46	1834	0.27	0.0035	10090.ENSMUSP00000000193,10090.ENSMUSP00000003370,10090.ENSMUSP00000006367,10090.ENSMUSP00000010195,10090.ENSMUSP00000010502,10090.ENSMUSP00000016640,10090.ENSMUSP00000017604,10090.ENSMUSP00000018651,10090.ENSMUSP00000023531,10090.ENSMUSP00000023775,10090.ENSMUSP00000024044,10090.ENSMUSP00000025554,10090.ENSMUSP00000027966,10090.ENSMUSP00000028178,10090.ENSMUSP00000029188,10090.ENSMUSP00000029574…	Ccl2,Hck,Htra1,Nat6,Ifi35,Cd274,Cyba,Trpv2,Hcls1,Cela1,Cd4,Scgb1a1,Fcgr2b,Acvr1c,Wisp2,Vcam1,Tnfrsf4,Itgax,Sash3,Crlf2,Lmo1,Ptger2,Tnfsf9,H2-DMb2,Hpse,Crp,C3ar1,P2ry6,Has2,Fes,Gpx1,Adora1,Cd86,Cd74,E2f1,Lilr4b,Cd300a,Trem2,Ccdc88b,H2-DMb1,Csf1r,Laptm5,Parp10,Ptprc,Twist2,Folr2
GO:0016192	Vesicle-mediated transport	36	1296	0.32	0.0037	10090.ENSMUSP00000000727,10090.ENSMUSP00000003370,10090.ENSMUSP00000003459,10090.ENSMUSP00000027966,10090.ENSMUSP00000028239,10090.ENSMUSP00000030986,10090.ENSMUSP00000031539,10090.ENSMUSP00000032667,10090.ENSMUSP00000033888,10090.ENSMUSP00000034594,10090.ENSMUSP00000035579,10090.ENSMUSP00000035898,10090.ENSMUSP00000044165,10090.ENSMUSP00000046900,10090.ENSMUSP00000055697,10090.ENSMUSP00000055823…	Rab5b,Hck,Myo1g,Fcgr2b,Gsn,Lrpap1,Snx8,Siglece,Cd209e,Il10ra,Lgals3bp,Scamp5,Snx10,Lat2,P2ry6,Pstpip1,Pik3cg,Fpr2,Fcer1g,Syn1,Myo1f,Dnm1,Stxbp1,Asgr2,Dennd1a,Lilr4b,Cd300a,Steap3,Trem2,Lmf1,Rab27b,Laptm5,Ramp2,Fcgr3,Sirpb1a,Folr2
GO:0002764	Immune response-regulating signaling pathway	14	278	0.58	0.0038	10090.ENSMUSP00000003459,10090.ENSMUSP00000027966,10090.ENSMUSP00000032240,10090.ENSMUSP00000046900,10090.ENSMUSP00000048092,10090.ENSMUSP00000052600,10090.ENSMUSP00000065799,10090.ENSMUSP00000078875,10090.ENSMUSP00000087047,10090.ENSMUSP00000099958,10090.ENSMUSP00000124272,10090.ENSMUSP00000131938,10090.ENSMUSP00000137069,10090.ENSMUSP00000138350	Myo1g,Fcgr2b,Clec4d,Lat2,C3ar1,Ffar2,Fpr2,Fcer1g,Cd86,Lilr4b,Unc93b1,Fcgr3,Sh2d1b1,Ptprc
GO:1903557	Positive regulation of tumor necrosis factor superfamily cytokine production	9	115	0.77	0.0042	10090.ENSMUSP00000000193,10090.ENSMUSP00000016168,10090.ENSMUSP00000017604,10090.ENSMUSP00000033427,10090.ENSMUSP00000078875,10090.ENSMUSP00000101684,10090.ENSMUSP00000120881,10090.ENSMUSP00000131938,10090.ENSMUSP00000138350	Ccl2,Lbp,Cyba,Sash3,Fcer1g,Adam8,Cd84,Fcgr3,Ptprc
GO:0032653	Regulation of interleukin-10 production	7	64	0.91	0.0043	10090.ENSMUSP00000016640,10090.ENSMUSP00000027966,10090.ENSMUSP00000033427,10090.ENSMUSP00000078875,10090.ENSMUSP00000099958,10090.ENSMUSP00000108863,10090.ENSMUSP00000120881	Cd274,Fcgr2b,Sash3,Fcer1g,Lilr4b,Trem2,Cd84
GO:0045088	Regulation of innate immune response	13	245	0.6	0.0043	10090.ENSMUSP00000002180,10090.ENSMUSP00000010502,10090.ENSMUSP00000016168,10090.ENSMUSP00000025197,10090.ENSMUSP00000052522,10090.ENSMUSP00000052600,10090.ENSMUSP00000084887,10090.ENSMUSP00000095070,10090.ENSMUSP00000095171,10090.ENSMUSP00000101684,10090.ENSMUSP00000108863,10090.ENSMUSP00000137069,10090.ENSMUSP00000151244	Spi1,Ifi35,Lbp,Tap2,Pik3r6,Ffar2,Myo1f,Pydc4,Cd74,Adam8,Trem2,Sh2d1b1,Usp15
GO:0051179	Localization	90	4555	0.17	0.0047	10090.ENSMUSP00000000727,10090.ENSMUSP00000001854,10090.ENSMUSP00000002790,10090.ENSMUSP00000003370,10090.ENSMUSP00000003459,10090.ENSMUSP00000004968,10090.ENSMUSP00000016168,10090.ENSMUSP00000016640,10090.ENSMUSP00000017604,10090.ENSMUSP00000018651,10090.ENSMUSP00000018918,10090.ENSMUSP00000019405,10090.ENSMUSP00000020552,10090.ENSMUSP00000021166,10090.ENSMUSP00000021668,10090.ENSMUSP00000021942…	Rab5b,Slc7a10,Cse1l,Hck,Myo1g,Plod3,Lbp,Cd274,Cyba,Trpv2,Cd68,Map1s,Tpgs1,Cygb,Npc2,Prelid1,Gsdmd,Cd4,Clic5,Slc39a7,Tap2,Slc15a3,Tspan17,Fcgr2b,Acvr1c,Gsn,Angptl3,Lrpap1,Abcg3,Snx8,Siglece,Cd209e,Ces1f,Il10ra,Stoml1,Lgals3bp,Scamp5,Mrap,Hpse,Snx10,Acsl3,Lat2,Vps37b,Zdhhc5,Ffar2,Hamp,P2ry6,Pstpip1,Ly6e,Rhot1,Dok7,Has2,Pik3cg,Fpr2,Fcer1g,Apol9a,Syn1,Adora1,Myo1f,Dnm1,Stxbp1,Cd74,Cox7a1,Asgr2,Dennd1…
GO:1903900	Regulation of viral life cycle	10	148	0.7	0.0049	10090.ENSMUSP00000023147,10090.ENSMUSP00000024044,10090.ENSMUSP00000028239,10090.ENSMUSP00000038719,10090.ENSMUSP00000047980,10090.ENSMUSP00000056703,10090.ENSMUSP00000086795,10090.ENSMUSP00000095171,10090.ENSMUSP00000112621,10090.ENSMUSP00000129765	Ciita,Cd4,Gsn,Trim14,Vps37b,Ly6e,Lgals1,Cd74,Isg20,Parp10
GO:0030097	Hemopoiesis	25	768	0.39	0.0056	10090.ENSMUSP00000002180,10090.ENSMUSP00000023531,10090.ENSMUSP00000023693,10090.ENSMUSP00000024044,10090.ENSMUSP00000032240,10090.ENSMUSP00000033427,10090.ENSMUSP00000033664,10090.ENSMUSP00000035808,10090.ENSMUSP00000040412,10090.ENSMUSP00000041008,10090.ENSMUSP00000044165,10090.ENSMUSP00000045744,10090.ENSMUSP00000046010,10090.ENSMUSP00000059079,10090.ENSMUSP00000078875,10090.ENSMUSP00000086795…	Spi1,Hcls1,Ifnar2,Cd4,Clec4d,Sash3,Il2rg,Ubd,Tnfsf9,H2-Ab1,Snx10,Batf2,Lyl1,Chd7,Fcer1g,Lgals1,Cd74,Selplg,Cdk5rap3,Adam8,Trem2,Csf1r,Kcnab2,Ptprc,Twist2
GO:0002573	Myeloid leukocyte differentiation	10	151	0.69	0.0057	10090.ENSMUSP00000002180,10090.ENSMUSP00000024044,10090.ENSMUSP00000035808,10090.ENSMUSP00000040412,10090.ENSMUSP00000044165,10090.ENSMUSP00000045744,10090.ENSMUSP00000078875,10090.ENSMUSP00000101684,10090.ENSMUSP00000108863,10090.ENSMUSP00000110923	Spi1,Cd4,Ubd,Tnfsf9,Snx10,Batf2,Fcer1g,Adam8,Trem2,Csf1r
GO:0002705	Positive regulation of leukocyte mediated immunity	10	151	0.69	0.0057	10090.ENSMUSP00000000193,10090.ENSMUSP00000002180,10090.ENSMUSP00000025181,10090.ENSMUSP00000025197,10090.ENSMUSP00000033427,10090.ENSMUSP00000078875,10090.ENSMUSP00000108863,10090.ENSMUSP00000131938,10090.ENSMUSP00000137069,10090.ENSMUSP00000138350	Ccl2,Spi1,H2-K1,Tap2,Sash3,Fcer1g,Trem2,Fcgr3,Sh2d1b1,Ptprc
GO:0010628	Positive regulation of gene expression	35	1274	0.31	0.0057	10090.ENSMUSP00000000193,10090.ENSMUSP00000002180,10090.ENSMUSP00000016168,10090.ENSMUSP00000016640,10090.ENSMUSP00000017604,10090.ENSMUSP00000022386,10090.ENSMUSP00000023238,10090.ENSMUSP00000028177,10090.ENSMUSP00000028239,10090.ENSMUSP00000030952,10090.ENSMUSP00000033053,10090.ENSMUSP00000033427,10090.ENSMUSP00000033664,10090.ENSMUSP00000035898,10090.ENSMUSP00000036326,10090.ENSMUSP00000040412…	Ccl2,Spi1,Lbp,Cd274,Cyba,Samd4,Gsdmd,Olfm1,Gsn,Tnfrsf4,Itgax,Sash3,Il2rg,Scamp5,Crlf2,Tnfsf9,Hpse,Crp,C3ar1,Ffar2,Fcer1g,Cd86,Cd74,E2f1,Adam8,Trem2,Ccdc88b,Csf1r,Laptm5,Cd84,Ramp2,Unc93b1,Irf5,Fcgr3,Ptprc
GO:0022408	Negative regulation of cell-cell adhesion	12	218	0.61	0.0057	10090.ENSMUSP00000002180,10090.ENSMUSP00000013851,10090.ENSMUSP00000016640,10090.ENSMUSP00000025554,10090.ENSMUSP00000058966,10090.ENSMUSP00000085187,10090.ENSMUSP00000087047,10090.ENSMUSP00000095171,10090.ENSMUSP00000099958,10090.ENSMUSP00000101684,10090.ENSMUSP00000102192,10090.ENSMUSP00000118415	Spi1,Tnfaip8l2,Cd274,Scgb1a1,Epb4.1l5,C77370,Cd86,Cd74,Lilr4b,Adam8,Cd300a,Laptm5
GO:1903706	Regulation of hemopoiesis	18	452	0.47	0.0057	10090.ENSMUSP00000002180,10090.ENSMUSP00000021942,10090.ENSMUSP00000023531,10090.ENSMUSP00000024044,10090.ENSMUSP00000033427,10090.ENSMUSP00000033664,10090.ENSMUSP00000036740,10090.ENSMUSP00000040412,10090.ENSMUSP00000052522,10090.ENSMUSP00000079733,10090.ENSMUSP00000095171,10090.ENSMUSP00000099958,10090.ENSMUSP00000101684,10090.ENSMUSP00000101768,10090.ENSMUSP00000108863,10090.ENSMUSP00000110923…	Spi1,Prelid1,Hcls1,Cd4,Sash3,Il2rg,Ninj1,Tnfsf9,Pik3r6,Fes,Cd74,Lilr4b,Adam8,Csf3r,Trem2,Csf1r,Ptprc,Twist2
GO:0048519	Negative regulation of biological process	107	5717	0.15	0.0058	10090.ENSMUSP00000000193,10090.ENSMUSP00000000369,10090.ENSMUSP00000002180,10090.ENSMUSP00000003370,10090.ENSMUSP00000005069,10090.ENSMUSP00000006367,10090.ENSMUSP00000006762,10090.ENSMUSP00000010195,10090.ENSMUSP00000010502,10090.ENSMUSP00000013851,10090.ENSMUSP00000014698,10090.ENSMUSP00000016168,10090.ENSMUSP00000016640,10090.ENSMUSP00000017604,10090.ENSMUSP00000018651,10090.ENSMUSP00000018918…	Ccl2,Rem1,Spi1,Hck,Nmrk2,Htra1,Snai3,Nat6,Ifi35,Tnfaip8l2,Dguok,Lbp,Cd274,Cyba,Trpv2,Cd68,Cygb,Prelid1,Samd4,Ciita,Hcls1,Cela1,H2-K1,Tap2,Scgb1a1,Lpxn,Rgs18,Opn3,Fcgr2b,Olfm1,Acvr1c,Gsn,Wisp2,Adam15,Tnfrsf4,Lrpap1,Clec4a2,Lmcd1,Siglece,Pde3b,Ces1f,Il10ra,Bcl2l10,Stoml1,Scamp5,Lmo1,Trim14,Prpf18,Mrap,Crp,Prkcdbp,Usp28,Oxtr,Hic1,Cd200r1,Hamp,Ly6e,Epb4.1l5,Pik3cg,Arhgdia,Bcl2a1b,Prr5,Fcer1g,Gpx1,Ado…
GO:0002520	Immune system development	27	870	0.37	0.006	10090.ENSMUSP00000002180,10090.ENSMUSP00000023531,10090.ENSMUSP00000023693,10090.ENSMUSP00000024044,10090.ENSMUSP00000032240,10090.ENSMUSP00000033427,10090.ENSMUSP00000033664,10090.ENSMUSP00000035808,10090.ENSMUSP00000040412,10090.ENSMUSP00000041008,10090.ENSMUSP00000044165,10090.ENSMUSP00000045744,10090.ENSMUSP00000046010,10090.ENSMUSP00000048092,10090.ENSMUSP00000059079,10090.ENSMUSP00000078875…	Spi1,Hcls1,Ifnar2,Cd4,Clec4d,Sash3,Il2rg,Ubd,Tnfsf9,H2-Ab1,Snx10,Batf2,Lyl1,C3ar1,Chd7,Fcer1g,Lgals1,Cd74,Selplg,Cdk5rap3,Lilr4b,Adam8,Trem2,Csf1r,Kcnab2,Ptprc,Twist2
GO:0002523	Leukocyte migration involved in inflammatory response	5	28	1.13	0.0064	10090.ENSMUSP00000000193,10090.ENSMUSP00000016168,10090.ENSMUSP00000036740,10090.ENSMUSP00000052600,10090.ENSMUSP00000101684	Ccl2,Lbp,Ninj1,Ffar2,Adam8
GO:0051716	Cellular response to stimulus	133	7536	0.12	0.0065	10090.ENSMUSP00000000193,10090.ENSMUSP00000002180,10090.ENSMUSP00000003370,10090.ENSMUSP00000003459,10090.ENSMUSP00000009777,10090.ENSMUSP00000010195,10090.ENSMUSP00000010795,10090.ENSMUSP00000015667,10090.ENSMUSP00000016168,10090.ENSMUSP00000016640,10090.ENSMUSP00000017604,10090.ENSMUSP00000018918,10090.ENSMUSP00000021011,10090.ENSMUSP00000021166,10090.ENSMUSP00000021283,10090.ENSMUSP00000021634…	Ccl2,Spi1,Hck,Myo1g,G0s2,Nat6,Acaa1b,Ctss,Lbp,Cd274,Cyba,Cd68,Ccl7,Cygb,Pik3r5,Akr1c13,Ly86,Ciita,Gsdmd,Hcls1,Ifnar2,Cela1,Cd4,Scgb1a1,Ms4a7,Lpxn,Gsta3,Rgs18,Opn3,Fcgr2b,Olfm1,Acvr1c,Gsn,Wisp2,Vcam1,Adam15,Angptl3,Gpx7,Akr1a1,Tnfrsf4,Lrpap1,Abcg3,Gnb2,Clec4d,Pde3b,Il21r,Itgax,Bcat2,Il2rg,Ces1f,Cmtm3,Il10ra,Bcl2l10,Stoml1,Lrrc2,Scamp5,Poln,Crlf2,Ninj1,Ptger2,Tnfsf9,H2-Ab1,Edem2,Snx10,Crp,Svep1,Lat…
GO:0002366	Leukocyte activation involved in immune response	12	223	0.6	0.0067	10090.ENSMUSP00000002180,10090.ENSMUSP00000010502,10090.ENSMUSP00000016168,10090.ENSMUSP00000032240,10090.ENSMUSP00000046900,10090.ENSMUSP00000078875,10090.ENSMUSP00000084887,10090.ENSMUSP00000086795,10090.ENSMUSP00000095171,10090.ENSMUSP00000102192,10090.ENSMUSP00000108863,10090.ENSMUSP00000137069	Spi1,Ifi35,Lbp,Clec4d,Lat2,Fcer1g,Myo1f,Lgals1,Cd74,Cd300a,Trem2,Sh2d1b1
GO:0012501	Programmed cell death	31	1079	0.33	0.0067	10090.ENSMUSP00000002180,10090.ENSMUSP00000006367,10090.ENSMUSP00000009777,10090.ENSMUSP00000019405,10090.ENSMUSP00000021942,10090.ENSMUSP00000023238,10090.ENSMUSP00000028178,10090.ENSMUSP00000028239,10090.ENSMUSP00000030952,10090.ENSMUSP00000034709,10090.ENSMUSP00000036740,10090.ENSMUSP00000047467,10090.ENSMUSP00000053483,10090.ENSMUSP00000054698,10090.ENSMUSP00000057669,10090.ENSMUSP00000062864…	Spi1,Htra1,G0s2,Map1s,Prelid1,Gsdmd,Acvr1c,Gsn,Tnfrsf4,Bcl2l10,Ninj1,Usp28,Hic1,Ifi27l2a,Rhot1,Pik3cg,Bcl2a1b,Gpr65,Fcer1g,Gpx1,Lgals1,Stxbp1,E2f1,Cdk5rap3,Steap3,Trem2,Naip2,Srgn,Daxx,Tnfsf12,Ptprc
GO:0048514	Blood vessel morphogenesis	18	461	0.47	0.0069	10090.ENSMUSP00000000193,10090.ENSMUSP00000001595,10090.ENSMUSP00000002180,10090.ENSMUSP00000026411,10090.ENSMUSP00000029676,10090.ENSMUSP00000030280,10090.ENSMUSP00000032909,10090.ENSMUSP00000036740,10090.ENSMUSP00000044072,10090.ENSMUSP00000052522,10090.ENSMUSP00000059079,10090.ENSMUSP00000062212,10090.ENSMUSP00000062864,10090.ENSMUSP00000081010,10090.ENSMUSP00000101684,10090.ENSMUSP00000108929…	Ccl2,Fkbp10,Spi1,Mmp19,Adam15,Angptl3,Pde3b,Ninj1,Hpse,Pik3r6,Chd7,Has2,Pik3cg,Gpx1,Adam8,Srpx2,Ramp2,Tnfsf12
GO:0065009	Regulation of molecular function	67	3149	0.2	0.0069	10090.ENSMUSP00000000193,10090.ENSMUSP00000000369,10090.ENSMUSP00000002180,10090.ENSMUSP00000003370,10090.ENSMUSP00000015667,10090.ENSMUSP00000017604,10090.ENSMUSP00000021011,10090.ENSMUSP00000021283,10090.ENSMUSP00000021942,10090.ENSMUSP00000023531,10090.ENSMUSP00000024044,10090.ENSMUSP00000025196,10090.ENSMUSP00000025554,10090.ENSMUSP00000027603,10090.ENSMUSP00000027966,10090.ENSMUSP00000028178…	Ccl2,Rem1,Spi1,Hck,Ctss,Cyba,Ccl7,Pik3r5,Prelid1,Hcls1,Cd4,Psmb8,Scgb1a1,Rgs18,Fcgr2b,Acvr1c,Gsn,Adam15,Angptl3,Tnfrsf4,Lrpap1,Stoml1,Trim14,Cyth4,Pik3r6,Hamp,P2ry6,Ly6e,Epb4.1l5,Dok7,Pik3cg,Arhgdia,Prr5,Gpr65,Gpx1,Adora1,Cd86,Wfdc17,Cd74,E2f1,Cdk5rap3,Ltc4s,Dennd1a,Lilr4b,Adam8,Cd300a,Arap1,Aida,Paqr3,Ugt1a7c,Trem2,Fhl1,Csf1r,Lmf1,Naip2,Laptm5,Cd84,Ly6h,Ramp2,Psme2,Bscl2,Daxx,Parp10,Arhgap8,Psmb…
GO:0002886	Regulation of myeloid leukocyte mediated immunity	7	71	0.87	0.007	10090.ENSMUSP00000002180,10090.ENSMUSP00000078875,10090.ENSMUSP00000079733,10090.ENSMUSP00000089051,10090.ENSMUSP00000102192,10090.ENSMUSP00000120881,10090.ENSMUSP00000131938	Spi1,Fcer1g,Fes,Stxbp1,Cd300a,Cd84,Fcgr3
GO:0002579	Positive regulation of antigen processing and presentation	4	14	1.33	0.0071	10090.ENSMUSP00000025197,10090.ENSMUSP00000041008,10090.ENSMUSP00000095171,10090.ENSMUSP00000108863	Tap2,H2-Ab1,Cd74,Trem2
GO:0002675	Positive regulation of acute inflammatory response	5	29	1.11	0.0071	10090.ENSMUSP00000052600,10090.ENSMUSP00000062864,10090.ENSMUSP00000078875,10090.ENSMUSP00000101684,10090.ENSMUSP00000131938	Ffar2,Pik3cg,Fcer1g,Adam8,Fcgr3
GO:0032945	Negative regulation of mononuclear cell proliferation	8	100	0.78	0.0084	10090.ENSMUSP00000016640,10090.ENSMUSP00000025554,10090.ENSMUSP00000027966,10090.ENSMUSP00000044665,10090.ENSMUSP00000087047,10090.ENSMUSP00000099958,10090.ENSMUSP00000102192,10090.ENSMUSP00000118415	Cd274,Scgb1a1,Fcgr2b,Crp,Cd86,Lilr4b,Cd300a,Laptm5
GO:0002706	Regulation of lymphocyte mediated immunity	11	195	0.63	0.0086	10090.ENSMUSP00000025181,10090.ENSMUSP00000025197,10090.ENSMUSP00000027966,10090.ENSMUSP00000033427,10090.ENSMUSP00000052522,10090.ENSMUSP00000078875,10090.ENSMUSP00000099958,10090.ENSMUSP00000108863,10090.ENSMUSP00000131938,10090.ENSMUSP00000137069,10090.ENSMUSP00000138350	H2-K1,Tap2,Fcgr2b,Sash3,Pik3r6,Fcer1g,Lilr4b,Trem2,Fcgr3,Sh2d1b1,Ptprc
GO:0002763	Positive regulation of myeloid leukocyte differentiation	7	74	0.85	0.0086	10090.ENSMUSP00000023531,10090.ENSMUSP00000024044,10090.ENSMUSP00000036740,10090.ENSMUSP00000079733,10090.ENSMUSP00000095171,10090.ENSMUSP00000108863,10090.ENSMUSP00000110923	Hcls1,Cd4,Ninj1,Fes,Cd74,Trem2,Csf1r
GO:0050777	Negative regulation of immune response	11	196	0.62	0.0089	10090.ENSMUSP00000002180,10090.ENSMUSP00000025197,10090.ENSMUSP00000027966,10090.ENSMUSP00000081010,10090.ENSMUSP00000099958,10090.ENSMUSP00000102192,10090.ENSMUSP00000108863,10090.ENSMUSP00000120881,10090.ENSMUSP00000137069,10090.ENSMUSP00000138350,10090.ENSMUSP00000151244	Spi1,Tap2,Fcgr2b,Gpx1,Lilr4b,Cd300a,Trem2,Cd84,Sh2d1b1,Ptprc,Usp15
GO:0010942	Positive regulation of cell death	23	702	0.39	0.009	10090.ENSMUSP00000000193,10090.ENSMUSP00000006367,10090.ENSMUSP00000009777,10090.ENSMUSP00000016640,10090.ENSMUSP00000021942,10090.ENSMUSP00000027966,10090.ENSMUSP00000028177,10090.ENSMUSP00000028178,10090.ENSMUSP00000028239,10090.ENSMUSP00000034709,10090.ENSMUSP00000035808,10090.ENSMUSP00000048836,10090.ENSMUSP00000083656,10090.ENSMUSP00000086795,10090.ENSMUSP00000099434,10090.ENSMUSP00000101684…	Ccl2,Htra1,G0s2,Cd274,Prelid1,Fcgr2b,Olfm1,Acvr1c,Gsn,Bcl2l10,Ubd,C1qa,Adora1,Lgals1,E2f1,Adam8,Steap3,Laptm5,Irf5,Daxx,Tnfsf12,Ptprc,Txnrd1
GO:0051234	Establishment of localization	79	3947	0.18	0.0094	10090.ENSMUSP00000000727,10090.ENSMUSP00000001854,10090.ENSMUSP00000002790,10090.ENSMUSP00000003370,10090.ENSMUSP00000003459,10090.ENSMUSP00000016168,10090.ENSMUSP00000016640,10090.ENSMUSP00000017604,10090.ENSMUSP00000018651,10090.ENSMUSP00000018918,10090.ENSMUSP00000019405,10090.ENSMUSP00000021166,10090.ENSMUSP00000021668,10090.ENSMUSP00000021942,10090.ENSMUSP00000023238,10090.ENSMUSP00000024755…	Rab5b,Slc7a10,Cse1l,Hck,Myo1g,Lbp,Cd274,Cyba,Trpv2,Cd68,Map1s,Cygb,Npc2,Prelid1,Gsdmd,Clic5,Slc39a7,Tap2,Slc15a3,Tspan17,Fcgr2b,Acvr1c,Gsn,Lrpap1,Abcg3,Snx8,Siglece,Cd209e,Ces1f,Il10ra,Stoml1,Lgals3bp,Scamp5,Hpse,Snx10,Acsl3,Lat2,Vps37b,Zdhhc5,Hamp,P2ry6,Pstpip1,Ly6e,Rhot1,Has2,Pik3cg,Fpr2,Fcer1g,Apol9a,Syn1,Adora1,Myo1f,Dnm1,Stxbp1,Cd74,Cox7a1,Asgr2,Dennd1a,Lilr4b,Aco1,Ssx2ip,Cd300a,Pltp,Tcn2,Sl…
GO:1902105	Regulation of leukocyte differentiation	15	349	0.51	0.0094	10090.ENSMUSP00000021942,10090.ENSMUSP00000023531,10090.ENSMUSP00000024044,10090.ENSMUSP00000033427,10090.ENSMUSP00000033664,10090.ENSMUSP00000036740,10090.ENSMUSP00000040412,10090.ENSMUSP00000052522,10090.ENSMUSP00000079733,10090.ENSMUSP00000095171,10090.ENSMUSP00000099958,10090.ENSMUSP00000101684,10090.ENSMUSP00000108863,10090.ENSMUSP00000110923,10090.ENSMUSP00000138350	Prelid1,Hcls1,Cd4,Sash3,Il2rg,Ninj1,Tnfsf9,Pik3r6,Fes,Cd74,Lilr4b,Adam8,Trem2,Csf1r,Ptprc
GO:0006911	Phagocytosis, engulfment	6	52	0.94	0.0098	10090.ENSMUSP00000027966,10090.ENSMUSP00000028239,10090.ENSMUSP00000032667,10090.ENSMUSP00000078875,10090.ENSMUSP00000108863,10090.ENSMUSP00000131938	Fcgr2b,Gsn,Siglece,Fcer1g,Trem2,Fcgr3
GO:0001810	Regulation of type I hypersensitivity	3	5	1.65	0.0103	10090.ENSMUSP00000027966,10090.ENSMUSP00000078875,10090.ENSMUSP00000131938	Fcgr2b,Fcer1g,Fcgr3
GO:0006810	Transport	76	3782	0.18	0.0116	10090.ENSMUSP00000000727,10090.ENSMUSP00000001854,10090.ENSMUSP00000002790,10090.ENSMUSP00000003370,10090.ENSMUSP00000003459,10090.ENSMUSP00000016168,10090.ENSMUSP00000016640,10090.ENSMUSP00000017604,10090.ENSMUSP00000018651,10090.ENSMUSP00000021166,10090.ENSMUSP00000021668,10090.ENSMUSP00000021942,10090.ENSMUSP00000023238,10090.ENSMUSP00000024755,10090.ENSMUSP00000025186,10090.ENSMUSP00000025197…	Rab5b,Slc7a10,Cse1l,Hck,Myo1g,Lbp,Cd274,Cyba,Trpv2,Cygb,Npc2,Prelid1,Gsdmd,Clic5,Slc39a7,Tap2,Slc15a3,Fcgr2b,Acvr1c,Gsn,Lrpap1,Abcg3,Snx8,Siglece,Cd209e,Ces1f,Il10ra,Stoml1,Lgals3bp,Scamp5,Hpse,Snx10,Acsl3,Lat2,Vps37b,Zdhhc5,Hamp,P2ry6,Pstpip1,Ly6e,Rhot1,Has2,Pik3cg,Fpr2,Fcer1g,Apol9a,Syn1,Adora1,Myo1f,Dnm1,Stxbp1,Cd74,Cox7a1,Asgr2,Dennd1a,Lilr4b,Aco1,Ssx2ip,Cd300a,Pltp,Tcn2,Slc39a13,Steap3,Trem2…
GO:0002700	Regulation of production of molecular mediator of immune response	11	205	0.6	0.0124	10090.ENSMUSP00000027966,10090.ENSMUSP00000030952,10090.ENSMUSP00000033427,10090.ENSMUSP00000052600,10090.ENSMUSP00000078875,10090.ENSMUSP00000087047,10090.ENSMUSP00000095171,10090.ENSMUSP00000099958,10090.ENSMUSP00000118415,10090.ENSMUSP00000138350,10090.ENSMUSP00000139531	Fcgr2b,Tnfrsf4,Sash3,Ffar2,Fcer1g,Cd86,Cd74,Lilr4b,Laptm5,Ptprc,Twist2
GO:0002275	Myeloid cell activation involved in immune response	7	80	0.82	0.0128	10090.ENSMUSP00000010502,10090.ENSMUSP00000016168,10090.ENSMUSP00000046900,10090.ENSMUSP00000078875,10090.ENSMUSP00000084887,10090.ENSMUSP00000102192,10090.ENSMUSP00000108863	Ifi35,Lbp,Lat2,Fcer1g,Myo1f,Cd300a,Trem2
GO:0002695	Negative regulation of leukocyte activation	11	206	0.6	0.0128	10090.ENSMUSP00000002180,10090.ENSMUSP00000013851,10090.ENSMUSP00000016640,10090.ENSMUSP00000025554,10090.ENSMUSP00000027966,10090.ENSMUSP00000087047,10090.ENSMUSP00000095171,10090.ENSMUSP00000099958,10090.ENSMUSP00000102192,10090.ENSMUSP00000118415,10090.ENSMUSP00000120881	Spi1,Tnfaip8l2,Cd274,Scgb1a1,Fcgr2b,Cd86,Cd74,Lilr4b,Cd300a,Laptm5,Cd84
GO:0002698	Negative regulation of immune effector process	9	139	0.69	0.013	10090.ENSMUSP00000002180,10090.ENSMUSP00000025197,10090.ENSMUSP00000027966,10090.ENSMUSP00000099958,10090.ENSMUSP00000102192,10090.ENSMUSP00000120881,10090.ENSMUSP00000137069,10090.ENSMUSP00000138350,10090.ENSMUSP00000139531	Spi1,Tap2,Fcgr2b,Lilr4b,Cd300a,Cd84,Sh2d1b1,Ptprc,Twist2
GO:0045637	Regulation of myeloid cell differentiation	12	244	0.57	0.0133	10090.ENSMUSP00000002180,10090.ENSMUSP00000023531,10090.ENSMUSP00000024044,10090.ENSMUSP00000036740,10090.ENSMUSP00000079733,10090.ENSMUSP00000095171,10090.ENSMUSP00000099958,10090.ENSMUSP00000101684,10090.ENSMUSP00000101768,10090.ENSMUSP00000108863,10090.ENSMUSP00000110923,10090.ENSMUSP00000139531	Spi1,Hcls1,Cd4,Ninj1,Fes,Cd74,Lilr4b,Adam8,Csf3r,Trem2,Csf1r,Twist2
GO:0031348	Negative regulation of defense response	12	245	0.56	0.0137	10090.ENSMUSP00000006367,10090.ENSMUSP00000013851,10090.ENSMUSP00000025197,10090.ENSMUSP00000027966,10090.ENSMUSP00000032667,10090.ENSMUSP00000053822,10090.ENSMUSP00000055404,10090.ENSMUSP00000081010,10090.ENSMUSP00000083656,10090.ENSMUSP00000108863,10090.ENSMUSP00000137069,10090.ENSMUSP00000151244	Htra1,Tnfaip8l2,Tap2,Fcgr2b,Siglece,Cd200r1,Hamp,Gpx1,Adora1,Trem2,Sh2d1b1,Usp15
GO:0006909	Phagocytosis	10	174	0.63	0.014	10090.ENSMUSP00000003370,10090.ENSMUSP00000003459,10090.ENSMUSP00000027966,10090.ENSMUSP00000028239,10090.ENSMUSP00000032667,10090.ENSMUSP00000055697,10090.ENSMUSP00000078875,10090.ENSMUSP00000108863,10090.ENSMUSP00000131938,10090.ENSMUSP00000141504	Hck,Myo1g,Fcgr2b,Gsn,Siglece,P2ry6,Fcer1g,Trem2,Fcgr3,Sirpb1a
GO:2000427	Positive regulation of apoptotic cell clearance	3	6	1.57	0.0144	10090.ENSMUSP00000000193,10090.ENSMUSP00000025230,10090.ENSMUSP00000108863	Ccl2,C2,Trem2
GO:0002687	Positive regulation of leukocyte migration	10	176	0.63	0.0152	10090.ENSMUSP00000000193,10090.ENSMUSP00000002180,10090.ENSMUSP00000016168,10090.ENSMUSP00000021011,10090.ENSMUSP00000048092,10090.ENSMUSP00000084887,10090.ENSMUSP00000095171,10090.ENSMUSP00000101684,10090.ENSMUSP00000108863,10090.ENSMUSP00000110923	Ccl2,Spi1,Lbp,Ccl7,C3ar1,Myo1f,Cd74,Adam8,Trem2,Csf1r
GO:0002861	Regulation of inflammatory response to antigenic stimulus	5	36	1.02	0.0155	10090.ENSMUSP00000027966,10090.ENSMUSP00000078875,10090.ENSMUSP00000081010,10090.ENSMUSP00000108863,10090.ENSMUSP00000131938	Fcgr2b,Fcer1g,Gpx1,Trem2,Fcgr3
GO:0002761	Regulation of myeloid leukocyte differentiation	9	144	0.67	0.016	10090.ENSMUSP00000023531,10090.ENSMUSP00000024044,10090.ENSMUSP00000036740,10090.ENSMUSP00000079733,10090.ENSMUSP00000095171,10090.ENSMUSP00000099958,10090.ENSMUSP00000101684,10090.ENSMUSP00000108863,10090.ENSMUSP00000110923	Hcls1,Cd4,Ninj1,Fes,Cd74,Lilr4b,Adam8,Trem2,Csf1r
GO:0032760	Positive regulation of tumor necrosis factor production	8	113	0.72	0.0162	10090.ENSMUSP00000000193,10090.ENSMUSP00000016168,10090.ENSMUSP00000017604,10090.ENSMUSP00000033427,10090.ENSMUSP00000078875,10090.ENSMUSP00000120881,10090.ENSMUSP00000131938,10090.ENSMUSP00000138350	Ccl2,Lbp,Cyba,Sash3,Fcer1g,Cd84,Fcgr3,Ptprc
GO:0001944	Vasculature development	20	597	0.4	0.0171	10090.ENSMUSP00000000193,10090.ENSMUSP00000001595,10090.ENSMUSP00000002180,10090.ENSMUSP00000026411,10090.ENSMUSP00000029676,10090.ENSMUSP00000030280,10090.ENSMUSP00000032909,10090.ENSMUSP00000036740,10090.ENSMUSP00000044072,10090.ENSMUSP00000045856,10090.ENSMUSP00000046010,10090.ENSMUSP00000052522,10090.ENSMUSP00000059079,10090.ENSMUSP00000062212,10090.ENSMUSP00000062864,10090.ENSMUSP00000081010…	Ccl2,Fkbp10,Spi1,Mmp19,Adam15,Angptl3,Pde3b,Ninj1,Hpse,Svep1,Lyl1,Pik3r6,Chd7,Has2,Pik3cg,Gpx1,Adam8,Srpx2,Ramp2,Tnfsf12
GO:0034113	Heterotypic cell-cell adhesion	5	37	1	0.0171	10090.ENSMUSP00000029574,10090.ENSMUSP00000033053,10090.ENSMUSP00000036740,10090.ENSMUSP00000053822,10090.ENSMUSP00000138350	Vcam1,Itgax,Ninj1,Cd200r1,Ptprc
GO:0043304	Regulation of mast cell degranulation	5	38	0.99	0.019	10090.ENSMUSP00000078875,10090.ENSMUSP00000079733,10090.ENSMUSP00000089051,10090.ENSMUSP00000102192,10090.ENSMUSP00000120881	Fcer1g,Fes,Stxbp1,Cd300a,Cd84
GO:0071402	Cellular response to lipoprotein particle stimulus	5	38	0.99	0.019	10090.ENSMUSP00000000193,10090.ENSMUSP00000018918,10090.ENSMUSP00000034178,10090.ENSMUSP00000078875,10090.ENSMUSP00000108863	Ccl2,Cd68,Ces1f,Fcer1g,Trem2
GO:0001820	Serotonin secretion	3	7	1.51	0.0194	10090.ENSMUSP00000078875,10090.ENSMUSP00000102192,10090.ENSMUSP00000131938	Fcer1g,Cd300a,Fcgr3
GO:0001912	Positive regulation of leukocyte mediated cytotoxicity	6	61	0.87	0.0194	10090.ENSMUSP00000000193,10090.ENSMUSP00000002180,10090.ENSMUSP00000025181,10090.ENSMUSP00000025197,10090.ENSMUSP00000137069,10090.ENSMUSP00000138350	Ccl2,Spi1,H2-K1,Tap2,Sh2d1b1,Ptprc
GO:0030595	Leukocyte chemotaxis	9	149	0.65	0.0194	10090.ENSMUSP00000000193,10090.ENSMUSP00000016168,10090.ENSMUSP00000021011,10090.ENSMUSP00000036740,10090.ENSMUSP00000052600,10090.ENSMUSP00000078875,10090.ENSMUSP00000101684,10090.ENSMUSP00000101768,10090.ENSMUSP00000131938	Ccl2,Lbp,Ccl7,Ninj1,Ffar2,Fcer1g,Adam8,Csf3r,Fcgr3
GO:0033003	Regulation of mast cell activation	6	61	0.87	0.0194	10090.ENSMUSP00000036326,10090.ENSMUSP00000078875,10090.ENSMUSP00000079733,10090.ENSMUSP00000089051,10090.ENSMUSP00000102192,10090.ENSMUSP00000120881	Crlf2,Fcer1g,Fes,Stxbp1,Cd300a,Cd84
GO:0043300	Regulation of leukocyte degranulation	6	61	0.87	0.0194	10090.ENSMUSP00000002180,10090.ENSMUSP00000078875,10090.ENSMUSP00000079733,10090.ENSMUSP00000089051,10090.ENSMUSP00000102192,10090.ENSMUSP00000120881	Spi1,Fcer1g,Fes,Stxbp1,Cd300a,Cd84
GO:0002237	Response to molecule of bacterial origin	15	380	0.47	0.0195	10090.ENSMUSP00000000193,10090.ENSMUSP00000002180,10090.ENSMUSP00000016168,10090.ENSMUSP00000016640,10090.ENSMUSP00000018918,10090.ENSMUSP00000021860,10090.ENSMUSP00000025197,10090.ENSMUSP00000025554,10090.ENSMUSP00000027966,10090.ENSMUSP00000029574,10090.ENSMUSP00000034594,10090.ENSMUSP00000038483,10090.ENSMUSP00000087047,10090.ENSMUSP00000108863,10090.ENSMUSP00000127021	Ccl2,Spi1,Lbp,Cd274,Cd68,Ly86,Tap2,Scgb1a1,Fcgr2b,Vcam1,Il10ra,Ptger2,Cd86,Trem2,Irf5
GO:0030099	Myeloid cell differentiation	13	299	0.51	0.0205	10090.ENSMUSP00000002180,10090.ENSMUSP00000023531,10090.ENSMUSP00000024044,10090.ENSMUSP00000035808,10090.ENSMUSP00000040412,10090.ENSMUSP00000044165,10090.ENSMUSP00000045744,10090.ENSMUSP00000078875,10090.ENSMUSP00000099441,10090.ENSMUSP00000101684,10090.ENSMUSP00000108863,10090.ENSMUSP00000110923,10090.ENSMUSP00000139531	Spi1,Hcls1,Cd4,Ubd,Tnfsf9,Snx10,Batf2,Fcer1g,Cdk5rap3,Adam8,Trem2,Csf1r,Twist2
GO:2000106	Regulation of leukocyte apoptotic process	8	119	0.7	0.0211	10090.ENSMUSP00000016640,10090.ENSMUSP00000021942,10090.ENSMUSP00000023531,10090.ENSMUSP00000027966,10090.ENSMUSP00000030952,10090.ENSMUSP00000078875,10090.ENSMUSP00000095171,10090.ENSMUSP00000101684	Cd274,Prelid1,Hcls1,Fcgr2b,Tnfrsf4,Fcer1g,Cd74,Adam8
GO:0060099	Regulation of phagocytosis, engulfment	4	21	1.15	0.022	10090.ENSMUSP00000016168,10090.ENSMUSP00000032667,10090.ENSMUSP00000102192,10090.ENSMUSP00000108863	Lbp,Siglece,Cd300a,Trem2
GO:0001568	Blood vessel development	19	568	0.4	0.0234	10090.ENSMUSP00000000193,10090.ENSMUSP00000001595,10090.ENSMUSP00000002180,10090.ENSMUSP00000026411,10090.ENSMUSP00000029676,10090.ENSMUSP00000030280,10090.ENSMUSP00000032909,10090.ENSMUSP00000036740,10090.ENSMUSP00000044072,10090.ENSMUSP00000046010,10090.ENSMUSP00000052522,10090.ENSMUSP00000059079,10090.ENSMUSP00000062212,10090.ENSMUSP00000062864,10090.ENSMUSP00000081010,10090.ENSMUSP00000101684…	Ccl2,Fkbp10,Spi1,Mmp19,Adam15,Angptl3,Pde3b,Ninj1,Hpse,Lyl1,Pik3r6,Chd7,Has2,Pik3cg,Gpx1,Adam8,Srpx2,Ramp2,Tnfsf12
GO:0001525	Angiogenesis	14	346	0.48	0.0239	10090.ENSMUSP00000000193,10090.ENSMUSP00000026411,10090.ENSMUSP00000029676,10090.ENSMUSP00000030280,10090.ENSMUSP00000032909,10090.ENSMUSP00000036740,10090.ENSMUSP00000044072,10090.ENSMUSP00000052522,10090.ENSMUSP00000062864,10090.ENSMUSP00000081010,10090.ENSMUSP00000101684,10090.ENSMUSP00000108929,10090.ENSMUSP00000122072,10090.ENSMUSP00000137972	Ccl2,Mmp19,Adam15,Angptl3,Pde3b,Ninj1,Hpse,Pik3r6,Pik3cg,Gpx1,Adam8,Srpx2,Ramp2,Tnfsf12
GO:0080134	Regulation of response to stress	36	1454	0.27	0.0239	10090.ENSMUSP00000000193,10090.ENSMUSP00000002180,10090.ENSMUSP00000006367,10090.ENSMUSP00000010502,10090.ENSMUSP00000013851,10090.ENSMUSP00000015667,10090.ENSMUSP00000016168,10090.ENSMUSP00000017604,10090.ENSMUSP00000023807,10090.ENSMUSP00000025197,10090.ENSMUSP00000025554,10090.ENSMUSP00000027966,10090.ENSMUSP00000032667,10090.ENSMUSP00000036740,10090.ENSMUSP00000044072,10090.ENSMUSP00000052522…	Ccl2,Spi1,Htra1,Ifi35,Tnfaip8l2,Ctss,Lbp,Cyba,Igfbp6,Tap2,Scgb1a1,Fcgr2b,Siglece,Ninj1,Hpse,Pik3r6,Ffar2,Hic1,Cd200r1,Hamp,Pik3cg,Fcer1g,Gpx1,Adora1,Myo1f,Lgals1,Pydc4,Cd74,Adam8,Aida,Steap3,Trem2,Naip2,Fcgr3,Sh2d1b1,Usp15
GO:0031663	Lipopolysaccharide-mediated signaling pathway	5	41	0.96	0.0244	10090.ENSMUSP00000000193,10090.ENSMUSP00000002180,10090.ENSMUSP00000016168,10090.ENSMUSP00000021860,10090.ENSMUSP00000108863	Ccl2,Spi1,Lbp,Ly86,Trem2
GO:0002232	Leukocyte chemotaxis involved in inflammatory response	3	8	1.45	0.0248	10090.ENSMUSP00000016168,10090.ENSMUSP00000036740,10090.ENSMUSP00000052600	Lbp,Ninj1,Ffar2
GO:1903038	Negative regulation of leukocyte cell-cell adhesion	9	156	0.63	0.025	10090.ENSMUSP00000013851,10090.ENSMUSP00000016640,10090.ENSMUSP00000025554,10090.ENSMUSP00000087047,10090.ENSMUSP00000095171,10090.ENSMUSP00000099958,10090.ENSMUSP00000101684,10090.ENSMUSP00000102192,10090.ENSMUSP00000118415	Tnfaip8l2,Cd274,Scgb1a1,Cd86,Cd74,Lilr4b,Adam8,Cd300a,Laptm5
GO:1903902	Positive regulation of viral life cycle	4	22	1.13	0.025	10090.ENSMUSP00000024044,10090.ENSMUSP00000047980,10090.ENSMUSP00000086795,10090.ENSMUSP00000095171	Cd4,Vps37b,Lgals1,Cd74
GO:0010941	Regulation of cell death	43	1869	0.24	0.0273	10090.ENSMUSP00000000193,10090.ENSMUSP00000003370,10090.ENSMUSP00000006367,10090.ENSMUSP00000009777,10090.ENSMUSP00000013851,10090.ENSMUSP00000016640,10090.ENSMUSP00000021942,10090.ENSMUSP00000023531,10090.ENSMUSP00000027809,10090.ENSMUSP00000027966,10090.ENSMUSP00000028177,10090.ENSMUSP00000028178,10090.ENSMUSP00000028239,10090.ENSMUSP00000029188,10090.ENSMUSP00000030952,10090.ENSMUSP00000030986…	Ccl2,Hck,Htra1,G0s2,Tnfaip8l2,Cd274,Prelid1,Hcls1,Opn3,Fcgr2b,Olfm1,Acvr1c,Gsn,Wisp2,Tnfrsf4,Lrpap1,Bcl2l10,Ubd,C1qa,Cd200r1,Pik3cg,Bcl2a1b,Prr5,Fcer1g,Gpx1,Adora1,Lgals1,Stxbp1,Cd74,E2f1,Adam8,Steap3,Trem2,Csf1r,Naip2,Laptm5,Ramp2,Irf5,Daxx,Tnfsf12,Ptprc,Twist2,Txnrd1
GO:0045582	Positive regulation of T cell differentiation	8	125	0.68	0.0273	10090.ENSMUSP00000033427,10090.ENSMUSP00000033664,10090.ENSMUSP00000040412,10090.ENSMUSP00000052522,10090.ENSMUSP00000095171,10090.ENSMUSP00000099958,10090.ENSMUSP00000101684,10090.ENSMUSP00000138350	Sash3,Il2rg,Tnfsf9,Pik3r6,Cd74,Lilr4b,Adam8,Ptprc
GO:0050854	Regulation of antigen receptor-mediated signaling pathway	6	67	0.83	0.028	10090.ENSMUSP00000025601,10090.ENSMUSP00000034343,10090.ENSMUSP00000099958,10090.ENSMUSP00000102192,10090.ENSMUSP00000118415,10090.ENSMUSP00000138350	Lpxn,Cmtm3,Lilr4b,Cd300a,Laptm5,Ptprc
GO:0001910	Regulation of leukocyte mediated cytotoxicity	7	95	0.74	0.0281	10090.ENSMUSP00000000193,10090.ENSMUSP00000002180,10090.ENSMUSP00000025181,10090.ENSMUSP00000025197,10090.ENSMUSP00000052522,10090.ENSMUSP00000137069,10090.ENSMUSP00000138350	Ccl2,Spi1,H2-K1,Tap2,Pik3r6,Sh2d1b1,Ptprc
GO:0032693	Negative regulation of interleukin-10 production	4	23	1.11	0.0281	10090.ENSMUSP00000016640,10090.ENSMUSP00000027966,10090.ENSMUSP00000099958,10090.ENSMUSP00000120881	Cd274,Fcgr2b,Lilr4b,Cd84
GO:0002708	Positive regulation of lymphocyte mediated immunity	8	126	0.68	0.0282	10090.ENSMUSP00000025181,10090.ENSMUSP00000025197,10090.ENSMUSP00000033427,10090.ENSMUSP00000078875,10090.ENSMUSP00000108863,10090.ENSMUSP00000131938,10090.ENSMUSP00000137069,10090.ENSMUSP00000138350	H2-K1,Tap2,Sash3,Fcer1g,Trem2,Fcgr3,Sh2d1b1,Ptprc
GO:0019885	Antigen processing and presentation of endogenous peptide antigen via MHC class I	3	9	1.4	0.0309	10090.ENSMUSP00000025161,10090.ENSMUSP00000025181,10090.ENSMUSP00000025197	Tapbp,H2-K1,Tap2
GO:0030217	T cell differentiation	10	198	0.58	0.0309	10090.ENSMUSP00000002180,10090.ENSMUSP00000023693,10090.ENSMUSP00000024044,10090.ENSMUSP00000032240,10090.ENSMUSP00000033427,10090.ENSMUSP00000033664,10090.ENSMUSP00000059079,10090.ENSMUSP00000078875,10090.ENSMUSP00000095171,10090.ENSMUSP00000138350	Spi1,Ifnar2,Cd4,Clec4d,Sash3,Il2rg,Chd7,Fcer1g,Cd74,Ptprc
GO:0032689	Negative regulation of interferon-gamma production	5	44	0.93	0.0309	10090.ENSMUSP00000016640,10090.ENSMUSP00000025554,10090.ENSMUSP00000099958,10090.ENSMUSP00000118415,10090.ENSMUSP00000137069	Cd274,Scgb1a1,Lilr4b,Laptm5,Sh2d1b1
GO:0097028	Dendritic cell differentiation	5	44	0.93	0.0309	10090.ENSMUSP00000002180,10090.ENSMUSP00000035808,10090.ENSMUSP00000040412,10090.ENSMUSP00000045744,10090.ENSMUSP00000108863	Spi1,Ubd,Tnfsf9,Batf2,Trem2
GO:0034143	Regulation of toll-like receptor 4 signaling pathway	4	24	1.1	0.0314	10090.ENSMUSP00000010502,10090.ENSMUSP00000016168,10090.ENSMUSP00000036740,10090.ENSMUSP00000108863	Ifi35,Lbp,Ninj1,Trem2
GO:0098754	Detoxification	8	129	0.67	0.0317	10090.ENSMUSP00000021166,10090.ENSMUSP00000027067,10090.ENSMUSP00000030332,10090.ENSMUSP00000030455,10090.ENSMUSP00000031239,10090.ENSMUSP00000081010,10090.ENSMUSP00000099833,10090.ENSMUSP00000152046	Cygb,Gsta3,Gpx7,Akr1a1,Abcg3,Gpx1,Ltc4s,Txnrd1
GO:0050672	Negative regulation of lymphocyte proliferation	7	99	0.72	0.0341	10090.ENSMUSP00000016640,10090.ENSMUSP00000025554,10090.ENSMUSP00000027966,10090.ENSMUSP00000087047,10090.ENSMUSP00000099958,10090.ENSMUSP00000102192,10090.ENSMUSP00000118415	Cd274,Scgb1a1,Fcgr2b,Cd86,Lilr4b,Cd300a,Laptm5
GO:0043011	Myeloid dendritic cell differentiation	4	25	1.08	0.0356	10090.ENSMUSP00000002180,10090.ENSMUSP00000035808,10090.ENSMUSP00000040412,10090.ENSMUSP00000045744	Spi1,Ubd,Tnfsf9,Batf2
GO:0046006	Regulation of activated T cell proliferation	5	46	0.91	0.036	10090.ENSMUSP00000016640,10090.ENSMUSP00000040412,10090.ENSMUSP00000087047,10090.ENSMUSP00000099958,10090.ENSMUSP00000118415	Cd274,Tnfsf9,Cd86,Lilr4b,Laptm5
GO:0030098	Lymphocyte differentiation	13	323	0.48	0.0365	10090.ENSMUSP00000002180,10090.ENSMUSP00000023693,10090.ENSMUSP00000024044,10090.ENSMUSP00000032240,10090.ENSMUSP00000033427,10090.ENSMUSP00000033664,10090.ENSMUSP00000041008,10090.ENSMUSP00000046010,10090.ENSMUSP00000059079,10090.ENSMUSP00000078875,10090.ENSMUSP00000086795,10090.ENSMUSP00000095171,10090.ENSMUSP00000138350	Spi1,Ifnar2,Cd4,Clec4d,Sash3,Il2rg,H2-Ab1,Lyl1,Chd7,Fcer1g,Lgals1,Cd74,Ptprc
GO:0045657	Positive regulation of monocyte differentiation	3	10	1.35	0.038	10090.ENSMUSP00000024044,10090.ENSMUSP00000079733,10090.ENSMUSP00000095171	Cd4,Fes,Cd74
GO:0098883	Synapse pruning	3	10	1.35	0.038	10090.ENSMUSP00000040246,10090.ENSMUSP00000048836,10090.ENSMUSP00000108863	C1qb,C1qa,Trem2
GO:1990266	Neutrophil migration	7	102	0.71	0.0392	10090.ENSMUSP00000000193,10090.ENSMUSP00000016168,10090.ENSMUSP00000021011,10090.ENSMUSP00000078875,10090.ENSMUSP00000084887,10090.ENSMUSP00000101768,10090.ENSMUSP00000131938	Ccl2,Lbp,Ccl7,Fcer1g,Myo1f,Csf3r,Fcgr3
GO:0034121	Regulation of toll-like receptor signaling pathway	6	73	0.79	0.0396	10090.ENSMUSP00000010502,10090.ENSMUSP00000016168,10090.ENSMUSP00000017604,10090.ENSMUSP00000036740,10090.ENSMUSP00000102192,10090.ENSMUSP00000108863	Ifi35,Lbp,Cyba,Ninj1,Cd300a,Trem2
GO:1903556	Negative regulation of tumor necrosis factor superfamily cytokine production	6	73	0.79	0.0396	10090.ENSMUSP00000016168,10090.ENSMUSP00000016640,10090.ENSMUSP00000032248,10090.ENSMUSP00000099958,10090.ENSMUSP00000108863,10090.ENSMUSP00000139531	Lbp,Cd274,Clec4a2,Lilr4b,Trem2,Twist2
GO:0051046	Regulation of secretion	23	801	0.33	0.0399	10090.ENSMUSP00000002180,10090.ENSMUSP00000015394,10090.ENSMUSP00000017604,10090.ENSMUSP00000028178,10090.ENSMUSP00000032909,10090.ENSMUSP00000034178,10090.ENSMUSP00000035898,10090.ENSMUSP00000045291,10090.ENSMUSP00000051132,10090.ENSMUSP00000052600,10090.ENSMUSP00000057669,10090.ENSMUSP00000059079,10090.ENSMUSP00000078875,10090.ENSMUSP00000079733,10090.ENSMUSP00000083656,10090.ENSMUSP00000089051…	Spi1,Mmp13,Cyba,Acvr1c,Pde3b,Ces1f,Scamp5,Acsl3,Oxtr,Ffar2,Rhot1,Chd7,Fcer1g,Fes,Adora1,Stxbp1,Cd74,Nadk,Cd300a,Trem2,Rab27b,Cd84,Tifab
GO:0050868	Negative regulation of T cell activation	8	135	0.65	0.0401	10090.ENSMUSP00000013851,10090.ENSMUSP00000016640,10090.ENSMUSP00000025554,10090.ENSMUSP00000087047,10090.ENSMUSP00000095171,10090.ENSMUSP00000099958,10090.ENSMUSP00000102192,10090.ENSMUSP00000118415	Tnfaip8l2,Cd274,Scgb1a1,Cd86,Cd74,Lilr4b,Cd300a,Laptm5
GO:0071675	Regulation of mononuclear cell migration	8	135	0.65	0.0401	10090.ENSMUSP00000000193,10090.ENSMUSP00000002180,10090.ENSMUSP00000021011,10090.ENSMUSP00000036740,10090.ENSMUSP00000048092,10090.ENSMUSP00000053822,10090.ENSMUSP00000101684,10090.ENSMUSP00000110923	Ccl2,Spi1,Ccl7,Ninj1,C3ar1,Cd200r1,Adam8,Csf1r
GO:0010959	Regulation of metal ion transport	16	462	0.41	0.0412	10090.ENSMUSP00000000193,10090.ENSMUSP00000000369,10090.ENSMUSP00000017604,10090.ENSMUSP00000018651,10090.ENSMUSP00000024044,10090.ENSMUSP00000031726,10090.ENSMUSP00000034883,10090.ENSMUSP00000055404,10090.ENSMUSP00000055697,10090.ENSMUSP00000059079,10090.ENSMUSP00000062864,10090.ENSMUSP00000083656,10090.ENSMUSP00000108863,10090.ENSMUSP00000110417,10090.ENSMUSP00000120881,10090.ENSMUSP00000125058	Ccl2,Rem1,Cyba,Trpv2,Cd4,Gnb2,Stoml1,Hamp,P2ry6,Chd7,Pik3cg,Adora1,Trem2,Fhl1,Cd84,Kcnab2
GO:0030888	Regulation of B cell proliferation	6	74	0.78	0.0412	10090.ENSMUSP00000027966,10090.ENSMUSP00000030952,10090.ENSMUSP00000033427,10090.ENSMUSP00000095171,10090.ENSMUSP00000102192,10090.ENSMUSP00000138350	Fcgr2b,Tnfrsf4,Sash3,Cd74,Cd300a,Ptprc
GO:0045576	Mast cell activation	5	48	0.89	0.0412	10090.ENSMUSP00000046900,10090.ENSMUSP00000078875,10090.ENSMUSP00000099958,10090.ENSMUSP00000102192,10090.ENSMUSP00000131938	Lat2,Fcer1g,Lilr4b,Cd300a,Fcgr3
GO:0048525	Negative regulation of viral process	7	104	0.7	0.0421	10090.ENSMUSP00000023147,10090.ENSMUSP00000028239,10090.ENSMUSP00000038719,10090.ENSMUSP00000056703,10090.ENSMUSP00000095171,10090.ENSMUSP00000112621,10090.ENSMUSP00000129765	Ciita,Gsn,Trim14,Ly6e,Cd74,Isg20,Parp10
GO:0046903	Secretion	18	559	0.38	0.0434	10090.ENSMUSP00000003370,10090.ENSMUSP00000003459,10090.ENSMUSP00000017604,10090.ENSMUSP00000028178,10090.ENSMUSP00000035898,10090.ENSMUSP00000044165,10090.ENSMUSP00000046900,10090.ENSMUSP00000056703,10090.ENSMUSP00000078875,10090.ENSMUSP00000080568,10090.ENSMUSP00000083656,10090.ENSMUSP00000084887,10090.ENSMUSP00000089051,10090.ENSMUSP00000102192,10090.ENSMUSP00000108260,10090.ENSMUSP00000112340…	Hck,Myo1g,Cyba,Acvr1c,Scamp5,Snx10,Lat2,Ly6e,Fcer1g,Syn1,Adora1,Myo1f,Stxbp1,Cd300a,Steap3,Lmf1,Rab27b,Fcgr3
GO:0002887	Negative regulation of myeloid leukocyte mediated immunity	3	11	1.31	0.0455	10090.ENSMUSP00000002180,10090.ENSMUSP00000102192,10090.ENSMUSP00000120881	Spi1,Cd300a,Cd84
GO:0048585	Negative regulation of response to stimulus	39	1697	0.24	0.0466	10090.ENSMUSP00000000193,10090.ENSMUSP00000002180,10090.ENSMUSP00000006367,10090.ENSMUSP00000010502,10090.ENSMUSP00000013851,10090.ENSMUSP00000021942,10090.ENSMUSP00000025197,10090.ENSMUSP00000025601,10090.ENSMUSP00000027603,10090.ENSMUSP00000027966,10090.ENSMUSP00000030952,10090.ENSMUSP00000032667,10090.ENSMUSP00000032909,10090.ENSMUSP00000034709,10090.ENSMUSP00000043890,10090.ENSMUSP00000044979…	Ccl2,Spi1,Htra1,Ifi35,Tnfaip8l2,Prelid1,Tap2,Lpxn,Rgs18,Fcgr2b,Tnfrsf4,Siglece,Pde3b,Bcl2l10,Mrap,Prkcdbp,Hic1,Cd200r1,Hamp,Gpx1,Adora1,Htra3,Dnm1,Trabd2b,Cd74,Cdk5rap3,Lilr4b,Cd300a,Rgs19,Aida,Paqr3,Trem2,Naip2,Laptm5,Cd84,Tgfb1i1,Sh2d1b1,Ptprc,Usp15
GO:0051250	Negative regulation of lymphocyte activation	9	175	0.59	0.0476	10090.ENSMUSP00000013851,10090.ENSMUSP00000016640,10090.ENSMUSP00000025554,10090.ENSMUSP00000027966,10090.ENSMUSP00000087047,10090.ENSMUSP00000095171,10090.ENSMUSP00000099958,10090.ENSMUSP00000102192,10090.ENSMUSP00000118415	Tnfaip8l2,Cd274,Scgb1a1,Fcgr2b,Cd86,Cd74,Lilr4b,Cd300a,Laptm5
GO:1905521	Regulation of macrophage migration	5	50	0.87	0.0476	10090.ENSMUSP00000000193,10090.ENSMUSP00000048092,10090.ENSMUSP00000053822,10090.ENSMUSP00000108863,10090.ENSMUSP00000110923	Ccl2,C3ar1,Cd200r1,Trem2,Csf1r
GO:0050995	Negative regulation of lipid catabolic process	4	28	1.03	0.0481	10090.ENSMUSP00000032909,10090.ENSMUSP00000062864,10090.ENSMUSP00000083656,10090.ENSMUSP00000127685	Pde3b,Pik3cg,Adora1,Bscl2
GO:0002688	Regulation of leukocyte chemotaxis	8	141	0.63	0.0499	10090.ENSMUSP00000000193,10090.ENSMUSP00000002180,10090.ENSMUSP00000016168,10090.ENSMUSP00000021011,10090.ENSMUSP00000036740,10090.ENSMUSP00000048092,10090.ENSMUSP00000095171,10090.ENSMUSP00000110923	Ccl2,Spi1,Lbp,Ccl7,Ninj1,C3ar1,Cd74,Csf1r
#term ID	term description: Molecular Function (Gene Ontology)	observed gene count	background gene count	strength	false discovery rate	matching proteins in your network (IDs)	matching proteins in your network (labels)
GO:0005515	Protein binding	151	7635	0.17	1.14e-05	10090.ENSMUSP00000000193,10090.ENSMUSP00000000369,10090.ENSMUSP00000000727,10090.ENSMUSP00000001304,10090.ENSMUSP00000002180,10090.ENSMUSP00000002790,10090.ENSMUSP00000003370,10090.ENSMUSP00000003459,10090.ENSMUSP00000003512,10090.ENSMUSP00000006367,10090.ENSMUSP00000010502,10090.ENSMUSP00000015394,10090.ENSMUSP00000015667,10090.ENSMUSP00000016168,10090.ENSMUSP00000017604,10090.ENSMUSP00000018651…	Ccl2,Rem1,Rab5b,Ckb,Spi1,Cse1l,Hck,Myo1g,Fcgrt,Htra1,Ifi35,Mmp13,Ctss,Lbp,Cyba,Trpv2,Map1s,Tpgs1,Ccl7,Npc2,Ciita,Hcls1,Ifnar2,Igfbp6,Cd4,Clip4,Tapbp,H2-K1,Tap2,Tspan17,Acvr1c,Gsn,Wisp2,Vcam1,Adam15,Angptl3,Lrpap1,Abcg3,Snx8,Sdsl,Gnb2,Clec4d,Pde3b,Itgax,Il2rg,Cmtm3,Il10ra,Bcl2l10,Poln,Crlf2,Ninj1,Lmo1,Trim14,C1qb,Tnfsf9,H2-Ab1,Mrap,Hpse,Snx10,Crp,Txlnb,Prkcdbp,Acsl3,Lyl1,Fmnl1,Lat2,Vps37b,C3ar1,Cn…
GO:0140375	Immune receptor activity	15	140	0.9	1.14e-05	10090.ENSMUSP00000023693,10090.ENSMUSP00000024044,10090.ENSMUSP00000027966,10090.ENSMUSP00000033000,10090.ENSMUSP00000033664,10090.ENSMUSP00000034594,10090.ENSMUSP00000036326,10090.ENSMUSP00000048092,10090.ENSMUSP00000065799,10090.ENSMUSP00000078875,10090.ENSMUSP00000095171,10090.ENSMUSP00000101768,10090.ENSMUSP00000131938,10090.ENSMUSP00000153358,10090.ENSMUSP00000158533	Ifnar2,Cd4,Fcgr2b,Il21r,Il2rg,Il10ra,Crlf2,C3ar1,Fpr2,Fcer1g,Cd74,Csf3r,Fcgr3,Il3ra,H2-Eb1
GO:0005488	Binding	225	13419	0.1	1.97e-05	10090.ENSMUSP00000000193,10090.ENSMUSP00000000369,10090.ENSMUSP00000000727,10090.ENSMUSP00000001304,10090.ENSMUSP00000001595,10090.ENSMUSP00000002180,10090.ENSMUSP00000002790,10090.ENSMUSP00000003370,10090.ENSMUSP00000003459,10090.ENSMUSP00000003512,10090.ENSMUSP00000004968,10090.ENSMUSP00000005069,10090.ENSMUSP00000006353,10090.ENSMUSP00000006367,10090.ENSMUSP00000006762,10090.ENSMUSP00000010502…	Ccl2,Rem1,Rab5b,Ckb,Fkbp10,Spi1,Cse1l,Hck,Myo1g,Fcgrt,Plod3,Nmrk2,Cdkal1,Htra1,Snai3,Ifi35,Dguok,Galns,Mmp13,Ctss,Lbp,Cyba,Trpv2,Map1s,Tpgs1,Ccl7,Cygb,Pik3r5,Akr1c13,Npc2,Nid2,Samd4,Ciita,Gsdmd,Hcls1,Ifnar2,Cela1,Igfbp6,Cd4,Clip4,Vit,Tapbp,H2-K1,Tap2,C2,Scgb1a1,Lpxn,Mmp19,Tspan17,Opn3,Fcgr2b,Acvr1c,Gsn,Wisp2,Vcam1,Ints12,Adam15,Gne,Angptl3,Trnau1ap,Lrpap1,Man2b2,Abcg3,Snx8,Sdsl,Gnb2,Clec4d,Clec4a…
GO:0023026	MHC class II protein complex binding	6	12	1.57	9.98e-05	10090.ENSMUSP00000024044,10090.ENSMUSP00000041008,10090.ENSMUSP00000043526,10090.ENSMUSP00000095171,10090.ENSMUSP00000109870,10090.ENSMUSP00000158533	Cd4,H2-Ab1,H2-DMb2,Cd74,H2-DMb1,H2-Eb1
GO:0044877	Protein-containing complex binding	48	1602	0.35	0.00018	10090.ENSMUSP00000003459,10090.ENSMUSP00000003512,10090.ENSMUSP00000015394,10090.ENSMUSP00000015667,10090.ENSMUSP00000019405,10090.ENSMUSP00000021283,10090.ENSMUSP00000023147,10090.ENSMUSP00000023531,10090.ENSMUSP00000024044,10090.ENSMUSP00000025161,10090.ENSMUSP00000025181,10090.ENSMUSP00000025197,10090.ENSMUSP00000027966,10090.ENSMUSP00000028178,10090.ENSMUSP00000028239,10090.ENSMUSP00000029188…	Myo1g,Fcgrt,Mmp13,Ctss,Map1s,Pik3r5,Ciita,Hcls1,Cd4,Tapbp,H2-K1,Tap2,Fcgr2b,Acvr1c,Gsn,Wisp2,Vcam1,Adam15,Angptl3,Gnb2,Itgax,Ubd,Scamp5,H2-Ab1,H2-DMb2,Crp,Fmnl1,Pstpip1,Flnc,Fcer1g,Adora1,Myo1f,Dnm1,Cd74,Cdk5rap3,Plcb2,Ltc4s,Myom3,Adam8,Pltp,Trem2,H2-DMb1,Kcnab2,Srgn,Fcgr3,Psmb9,Ptprc,H2-Eb1
GO:0004175	Endopeptidase activity	20	477	0.5	0.0078	10090.ENSMUSP00000006367,10090.ENSMUSP00000015394,10090.ENSMUSP00000015667,10090.ENSMUSP00000023775,10090.ENSMUSP00000025196,10090.ENSMUSP00000025230,10090.ENSMUSP00000026411,10090.ENSMUSP00000029676,10090.ENSMUSP00000034369,10090.ENSMUSP00000047467,10090.ENSMUSP00000056836,10090.ENSMUSP00000063707,10090.ENSMUSP00000084910,10090.ENSMUSP00000092494,10090.ENSMUSP00000101684,10090.ENSMUSP00000112252…	Htra1,Mmp13,Ctss,Cela1,Psmb8,C2,Mmp19,Adam15,Psmb10,Usp28,Cfd,C1ra,Htra3,Trabd2b,Adam8,Tmprss11f,C1s1,Psmb9,Usp35,Usp15
GO:0019864	IgG binding	4	8	1.57	0.0083	10090.ENSMUSP00000003512,10090.ENSMUSP00000027966,10090.ENSMUSP00000078875,10090.ENSMUSP00000131938	Fcgrt,Fcgr2b,Fcer1g,Fcgr3
GO:0004896	Cytokine receptor activity	9	101	0.82	0.0085	10090.ENSMUSP00000023693,10090.ENSMUSP00000024044,10090.ENSMUSP00000033000,10090.ENSMUSP00000033664,10090.ENSMUSP00000034594,10090.ENSMUSP00000036326,10090.ENSMUSP00000095171,10090.ENSMUSP00000101768,10090.ENSMUSP00000153358	Ifnar2,Cd4,Il21r,Il2rg,Il10ra,Crlf2,Cd74,Csf3r,Il3ra
GO:0019865	Immunoglobulin binding	5	25	1.17	0.0206	10090.ENSMUSP00000003512,10090.ENSMUSP00000024044,10090.ENSMUSP00000027966,10090.ENSMUSP00000078875,10090.ENSMUSP00000131938	Fcgrt,Cd4,Fcgr2b,Fcer1g,Fcgr3
GO:0048029	Monosaccharide binding	8	91	0.82	0.0225	10090.ENSMUSP00000004968,10090.ENSMUSP00000032240,10090.ENSMUSP00000032248,10090.ENSMUSP00000032667,10090.ENSMUSP00000033888,10090.ENSMUSP00000039861,10090.ENSMUSP00000055297,10090.ENSMUSP00000086795	Plod3,Clec4d,Clec4a2,Siglece,Cd209e,Cd209c,P4ha3,Lgals1
GO:0008289	Lipid binding	27	865	0.37	0.0232	10090.ENSMUSP00000003459,10090.ENSMUSP00000016168,10090.ENSMUSP00000021668,10090.ENSMUSP00000023238,10090.ENSMUSP00000027809,10090.ENSMUSP00000028239,10090.ENSMUSP00000031539,10090.ENSMUSP00000036740,10090.ENSMUSP00000040244,10090.ENSMUSP00000042698,10090.ENSMUSP00000044165,10090.ENSMUSP00000044665,10090.ENSMUSP00000052600,10090.ENSMUSP00000059538,10090.ENSMUSP00000063714,10090.ENSMUSP00000079733…	Myo1g,Lbp,Npc2,Gsdmd,Opn3,Gsn,Snx8,Ninj1,Akr1b8,Cyth4,Snx10,Crp,Ffar2,Dok7,Arhgdia,Fes,Apol9a,Plcb2,Ltc4s,Dennd1a,Cd300a,Arap1,Aida,Pltp,Ugt1a7c,Trem2,Bscl2
GO:0005102	Signaling receptor binding	41	1643	0.27	0.0393	10090.ENSMUSP00000000193,10090.ENSMUSP00000003370,10090.ENSMUSP00000015394,10090.ENSMUSP00000016168,10090.ENSMUSP00000021011,10090.ENSMUSP00000024044,10090.ENSMUSP00000025181,10090.ENSMUSP00000025197,10090.ENSMUSP00000028178,10090.ENSMUSP00000029188,10090.ENSMUSP00000029574,10090.ENSMUSP00000029676,10090.ENSMUSP00000030280,10090.ENSMUSP00000030986,10090.ENSMUSP00000032240,10090.ENSMUSP00000033053…	Ccl2,Hck,Mmp13,Lbp,Ccl7,Cd4,H2-K1,Tap2,Acvr1c,Wisp2,Vcam1,Adam15,Angptl3,Lrpap1,Clec4d,Itgax,Cmtm3,Crlf2,Tnfsf9,Mrap,Crp,Cnpy3,Hamp,Ly6e,Pik3cg,Fpr2,Fes,Adora1,Cd86,Dnm1,Cd74,Adam8,Arap1,Srpx2,Ly6h,Unc93b1,Tgfb1i1,Tnfsf12,Ptprc,Usp15,H2-Eb1
#term ID	term description: Cellular Component	observed gene count	background gene count	strength	false discovery rate	matching proteins in your network (IDs)	matching proteins in your network (labels)
GO:0009986	Cell surface	48	1070	0.53	9.03e-10	10090.ENSMUSP00000003512,10090.ENSMUSP00000015667,10090.ENSMUSP00000016168,10090.ENSMUSP00000016640,10090.ENSMUSP00000018651,10090.ENSMUSP00000022340,10090.ENSMUSP00000023147,10090.ENSMUSP00000024044,10090.ENSMUSP00000025181,10090.ENSMUSP00000027966,10090.ENSMUSP00000028178,10090.ENSMUSP00000029188,10090.ENSMUSP00000029574,10090.ENSMUSP00000029676,10090.ENSMUSP00000030280,10090.ENSMUSP00000030952…	Fcgrt,Ctss,Lbp,Cd274,Trpv2,Nid2,Ciita,Cd4,H2-K1,Fcgr2b,Acvr1c,Wisp2,Vcam1,Adam15,Angptl3,Tnfrsf4,Lrpap1,Clec4d,Clec4a2,Siglece,Il21r,Itgax,Il2rg,Cd209e,Crlf2,Cd209c,H2-Ab1,Cd200r1,Fcer1g,Adgre1,Lgals1,Cd86,Cd74,Asgr2,Lilr4b,Adam8,Csf3r,Tcn2,Srpx2,Csf1r,Tmprss11f,Cd84,Ramp2,Fcgr3,Ptprc,Folr2,Il3ra,H2-Eb1
GO:0009897	External side of plasma membrane	31	517	0.65	1.1e-08	10090.ENSMUSP00000003512,10090.ENSMUSP00000016640,10090.ENSMUSP00000024044,10090.ENSMUSP00000025181,10090.ENSMUSP00000027966,10090.ENSMUSP00000029574,10090.ENSMUSP00000030952,10090.ENSMUSP00000032240,10090.ENSMUSP00000032248,10090.ENSMUSP00000032667,10090.ENSMUSP00000033000,10090.ENSMUSP00000033053,10090.ENSMUSP00000033664,10090.ENSMUSP00000033888,10090.ENSMUSP00000036326,10090.ENSMUSP00000039861…	Fcgrt,Cd274,Cd4,H2-K1,Fcgr2b,Vcam1,Tnfrsf4,Clec4d,Clec4a2,Siglece,Il21r,Itgax,Il2rg,Cd209e,Crlf2,Cd209c,H2-Ab1,Cd200r1,Fcer1g,Adgre1,Cd86,Cd74,Asgr2,Csf3r,Tcn2,Cd84,Fcgr3,Ptprc,Folr2,Il3ra,H2-Eb1
GO:0098552	Side of membrane	35	735	0.55	1.36e-07	10090.ENSMUSP00000003370,10090.ENSMUSP00000003512,10090.ENSMUSP00000016640,10090.ENSMUSP00000024044,10090.ENSMUSP00000025181,10090.ENSMUSP00000027966,10090.ENSMUSP00000029574,10090.ENSMUSP00000030952,10090.ENSMUSP00000031726,10090.ENSMUSP00000032240,10090.ENSMUSP00000032248,10090.ENSMUSP00000032667,10090.ENSMUSP00000033000,10090.ENSMUSP00000033053,10090.ENSMUSP00000033664,10090.ENSMUSP00000033888…	Hck,Fcgrt,Cd274,Cd4,H2-K1,Fcgr2b,Vcam1,Tnfrsf4,Gnb2,Clec4d,Clec4a2,Siglece,Il21r,Itgax,Il2rg,Cd209e,Crlf2,Cd209c,H2-Ab1,Cd200r1,Fcer1g,Fes,Adgre1,Cd86,Cd74,Asgr2,Csf3r,Tcn2,Cd84,Kcnab2,Fcgr3,Ptprc,Folr2,Il3ra,H2-Eb1
GO:0071944	Cell periphery	141	7050	0.17	6.39e-06	10090.ENSMUSP00000000369,10090.ENSMUSP00000000727,10090.ENSMUSP00000001156,10090.ENSMUSP00000001854,10090.ENSMUSP00000003370,10090.ENSMUSP00000003459,10090.ENSMUSP00000003512,10090.ENSMUSP00000004968,10090.ENSMUSP00000005069,10090.ENSMUSP00000006367,10090.ENSMUSP00000015394,10090.ENSMUSP00000016640,10090.ENSMUSP00000017604,10090.ENSMUSP00000018651,10090.ENSMUSP00000018918,10090.ENSMUSP00000021283…	Rem1,Rab5b,Cfp,Slc7a10,Hck,Myo1g,Fcgrt,Plod3,Nmrk2,Htra1,Mmp13,Cd274,Cyba,Trpv2,Cd68,Pik3r5,Nid2,Gsdmd,Hcls1,Ifnar2,Cela1,Igfbp6,Cd4,Clic5,Vit,Tapbp,H2-K1,C2,Ms4a7,Lpxn,Mmp19,Tspan17,Opn3,Fcgr2b,Olfm1,Acvr1c,Gsn,Wisp2,Vcam1,Angptl3,Akr1a1,Tnfrsf4,Lrpap1,Abcg3,Gnb2,Clec4d,Clec4a2,Siglece,Il21r,Itgax,Il2rg,Cd209e,Il10ra,Stoml1,Scamp5,Crlf2,Ninj1,Ptger2,Cd209c,Tnfsf9,H2-Ab1,Cyth4,Blvrb,H2-DMb2,Mrap,…
GO:0005576	Extracellular region	69	2609	0.3	1.13e-05	10090.ENSMUSP00000000193,10090.ENSMUSP00000000727,10090.ENSMUSP00000001156,10090.ENSMUSP00000001304,10090.ENSMUSP00000003512,10090.ENSMUSP00000004968,10090.ENSMUSP00000006367,10090.ENSMUSP00000010195,10090.ENSMUSP00000010502,10090.ENSMUSP00000015394,10090.ENSMUSP00000015667,10090.ENSMUSP00000016168,10090.ENSMUSP00000016640,10090.ENSMUSP00000021011,10090.ENSMUSP00000021668,10090.ENSMUSP00000021860…	Ccl2,Rab5b,Cfp,Ckb,Fcgrt,Plod3,Htra1,Nat6,Ifi35,Mmp13,Ctss,Lbp,Cd274,Ccl7,Npc2,Ly86,Nid2,Gsdmd,Ifnar2,Cela1,Igfbp6,Vit,H2-K1,C2,Scgb1a1,Mmp19,Fcgr2b,Olfm1,Gsn,Wisp2,Vcam1,Adam15,Angptl3,Gpx7,Man2b2,Cmtm3,Lgals3bp,Crlf2,Ninj1,Akr1b8,C1qb,Tnfsf9,Cyth4,Hpse,Crp,Svep1,Fbln2,C1qa,Hamp,Cfd,Has2,C1ra,Arhgdia,Apol9a,Htra3,Lgals1,Cd86,Lyz2,Wfdc17,Cd74,Pltp,Tcn2,Trem2,Srpx2,Tmprss11f,C1s1,Srgn,Thbs2,Tnfsf12
GO:0005615	Extracellular space	54	1814	0.35	1.13e-05	10090.ENSMUSP00000000193,10090.ENSMUSP00000000727,10090.ENSMUSP00000001156,10090.ENSMUSP00000001304,10090.ENSMUSP00000003512,10090.ENSMUSP00000004968,10090.ENSMUSP00000010195,10090.ENSMUSP00000010502,10090.ENSMUSP00000015394,10090.ENSMUSP00000015667,10090.ENSMUSP00000016168,10090.ENSMUSP00000016640,10090.ENSMUSP00000021011,10090.ENSMUSP00000021668,10090.ENSMUSP00000021860,10090.ENSMUSP00000022340…	Ccl2,Rab5b,Cfp,Ckb,Fcgrt,Plod3,Nat6,Ifi35,Mmp13,Ctss,Lbp,Cd274,Ccl7,Npc2,Ly86,Nid2,Gsdmd,Ifnar2,Cela1,Igfbp6,H2-K1,C2,Scgb1a1,Mmp19,Olfm1,Gsn,Wisp2,Vcam1,Adam15,Angptl3,Cmtm3,Lgals3bp,C1qb,Tnfsf9,Hpse,Crp,Svep1,C1qa,Hamp,Cfd,C1ra,Arhgdia,Apol9a,Lgals1,Cd86,Lyz2,Wfdc17,Cd74,Pltp,Tcn2,Srpx2,C1s1,Srgn,Tnfsf12
GO:0005886	Plasma membrane	128	6555	0.16	0.00015	10090.ENSMUSP00000000369,10090.ENSMUSP00000000727,10090.ENSMUSP00000001156,10090.ENSMUSP00000001854,10090.ENSMUSP00000003370,10090.ENSMUSP00000003459,10090.ENSMUSP00000003512,10090.ENSMUSP00000005069,10090.ENSMUSP00000006367,10090.ENSMUSP00000016640,10090.ENSMUSP00000017604,10090.ENSMUSP00000018651,10090.ENSMUSP00000018918,10090.ENSMUSP00000021283,10090.ENSMUSP00000022340,10090.ENSMUSP00000023238…	Rem1,Rab5b,Cfp,Slc7a10,Hck,Myo1g,Fcgrt,Nmrk2,Htra1,Cd274,Cyba,Trpv2,Cd68,Pik3r5,Nid2,Gsdmd,Hcls1,Ifnar2,Cd4,Clic5,Tapbp,H2-K1,C2,Ms4a7,Lpxn,Mmp19,Tspan17,Opn3,Fcgr2b,Olfm1,Acvr1c,Gsn,Wisp2,Vcam1,Akr1a1,Tnfrsf4,Lrpap1,Abcg3,Gnb2,Clec4d,Clec4a2,Siglece,Il21r,Itgax,Il2rg,Cd209e,Il10ra,Stoml1,Scamp5,Crlf2,Ninj1,Ptger2,Cd209c,Tnfsf9,H2-Ab1,Cyth4,Blvrb,H2-DMb2,Mrap,Prkcdbp,Acsl3,Fmnl1,Lat2,Ms4a4b,Cd300…
GO:0016020	Membrane	178	10291	0.11	0.00038	10090.ENSMUSP00000000369,10090.ENSMUSP00000000727,10090.ENSMUSP00000001156,10090.ENSMUSP00000001595,10090.ENSMUSP00000001854,10090.ENSMUSP00000003370,10090.ENSMUSP00000003459,10090.ENSMUSP00000003512,10090.ENSMUSP00000004968,10090.ENSMUSP00000005069,10090.ENSMUSP00000006353,10090.ENSMUSP00000006367,10090.ENSMUSP00000009777,10090.ENSMUSP00000010502,10090.ENSMUSP00000015667,10090.ENSMUSP00000016168…	Rem1,Rab5b,Cfp,Fkbp10,Slc7a10,Hck,Myo1g,Fcgrt,Plod3,Nmrk2,Cdkal1,Htra1,G0s2,Ifi35,Ctss,Lbp,Cd274,Cyba,Trpv2,Cd68,Tpgs1,Pik3r5,Nid2,Gsdmd,Hcls1,Ifnar2,Cd4,Clic5,Clip4,Tapbp,H2-K1,Slc39a7,Tap2,C2,Ms4a7,Lpxn,Slc15a3,Mmp19,Tspan17,Opn3,Fcgr2b,Olfm1,Acvr1c,Gsn,Wisp2,Vcam1,Adam15,Akr1a1,Tnfrsf4,Lrpap1,Abcg3,Snx8,Gnb2,Clec4d,Clec4a2,Siglece,Pde3b,Il21r,Itgax,Il2rg,Cd209e,Cmtm3,Dpep2,Il10ra,Bcl2l10,Stoml…
GO:0042613	MHC class II protein complex	5	11	1.53	0.00038	10090.ENSMUSP00000041008,10090.ENSMUSP00000043526,10090.ENSMUSP00000095171,10090.ENSMUSP00000109870,10090.ENSMUSP00000158533	H2-Ab1,H2-DMb2,Cd74,H2-DMb1,H2-Eb1
GO:0005737	Cytoplasm	195	11788	0.09	0.0011	10090.ENSMUSP00000000193,10090.ENSMUSP00000000727,10090.ENSMUSP00000001156,10090.ENSMUSP00000001304,10090.ENSMUSP00000001595,10090.ENSMUSP00000002790,10090.ENSMUSP00000003370,10090.ENSMUSP00000003512,10090.ENSMUSP00000004968,10090.ENSMUSP00000005069,10090.ENSMUSP00000006353,10090.ENSMUSP00000006367,10090.ENSMUSP00000009777,10090.ENSMUSP00000010195,10090.ENSMUSP00000010502,10090.ENSMUSP00000010795…	Ccl2,Rab5b,Cfp,Ckb,Fkbp10,Cse1l,Hck,Fcgrt,Plod3,Nmrk2,Cdkal1,Htra1,G0s2,Nat6,Ifi35,Acaa1b,Tnfaip8l2,Dguok,Galns,Mmp13,Ctss,Cd274,Cyba,Trpv2,Cd68,Map1s,Tpgs1,Cygb,Pik3r5,Akr1c13,Npc2,Prelid1,Samd4,Ciita,Gsdmd,Hcls1,Igfbp6,Cd4,Clic5,Clip4,Tapbp,H2-K1,Slc39a7,Psmb8,Tap2,Scgb1a1,Ms4a7,Lpxn,Slc15a3,Gsta3,Rgs18,Opn3,Fcgr2b,Olfm1,Acvr1c,Gsn,Wisp2,Vcam1,Adam15,Gne,Angptl3,Gpx7,Akr1a1,Sh3bgrl3,Trnau1ap,Lr…
GO:0031410	Cytoplasmic vesicle	54	2147	0.27	0.0011	10090.ENSMUSP00000000193,10090.ENSMUSP00000000727,10090.ENSMUSP00000001156,10090.ENSMUSP00000003370,10090.ENSMUSP00000003512,10090.ENSMUSP00000010195,10090.ENSMUSP00000015667,10090.ENSMUSP00000016640,10090.ENSMUSP00000017604,10090.ENSMUSP00000018651,10090.ENSMUSP00000018918,10090.ENSMUSP00000025161,10090.ENSMUSP00000025181,10090.ENSMUSP00000025554,10090.ENSMUSP00000025646,10090.ENSMUSP00000027966…	Ccl2,Rab5b,Cfp,Hck,Fcgrt,Nat6,Ctss,Cd274,Cyba,Trpv2,Cd68,Tapbp,H2-K1,Scgb1a1,Slc15a3,Fcgr2b,Gsn,Vcam1,Adam15,Angptl3,Lrpap1,Snx8,Cmtm3,Stoml1,Scamp5,Trim14,H2-Ab1,H2-DMb2,Hpse,Snx10,Fmnl1,Vps37b,Zdhhc5,Wdfy4,Has2,Fes,Syn1,Dnm1,Stxbp1,Lyz2,Cd74,Dennd1a,Adam8,Csf3r,Arap1,Rgs19,Steap3,H2-DMb1,Rab27b,Laptm5,Unc93b1,Srgn,Thbs2,H2-Eb1
GO:0005602	Complement component C1 complex	4	7	1.63	0.0014	10090.ENSMUSP00000040246,10090.ENSMUSP00000048836,10090.ENSMUSP00000063707,10090.ENSMUSP00000125531	C1qb,C1qa,C1ra,C1s1
GO:0110165	Cellular anatomical entity	283	19694	0.03	0.0014	10090.ENSMUSP00000000193,10090.ENSMUSP00000000369,10090.ENSMUSP00000000727,10090.ENSMUSP00000001156,10090.ENSMUSP00000001304,10090.ENSMUSP00000001595,10090.ENSMUSP00000001854,10090.ENSMUSP00000002180,10090.ENSMUSP00000002790,10090.ENSMUSP00000003370,10090.ENSMUSP00000003459,10090.ENSMUSP00000003512,10090.ENSMUSP00000004968,10090.ENSMUSP00000005069,10090.ENSMUSP00000006353,10090.ENSMUSP00000006367…	Ccl2,Rem1,Rab5b,Cfp,Ckb,Fkbp10,Slc7a10,Spi1,Cse1l,Hck,Myo1g,Fcgrt,Plod3,Nmrk2,Cdkal1,Htra1,Snai3,G0s2,Nat6,Ifi35,Acaa1b,Tnfaip8l2,Ankrd28,Dguok,Galns,Mmp13,Ctss,Lbp,Cd274,Cyba,Trpv2,Cd68,Map1s,Tpgs1,Ccl7,Cygb,Pik3r5,Akr1c13,Npc2,Ly86,Prelid1,Nid2,Samd4,Ciita,Gsdmd,Hcls1,Ifnar2,Cela1,Igfbp6,Cd4,Clic5,Clip4,Vit,Tapbp,H2-K1,Slc39a7,Psmb8,Tap2,C2,Scgb1a1,Ms4a7,Lpxn,Slc15a3,Mmp19,Tspan17,Gsta3,Rgs18,O…
GO:0045335	Phagocytic vesicle	10	123	0.78	0.0015	10090.ENSMUSP00000015667,10090.ENSMUSP00000025161,10090.ENSMUSP00000025181,10090.ENSMUSP00000028239,10090.ENSMUSP00000038719,10090.ENSMUSP00000046296,10090.ENSMUSP00000048198,10090.ENSMUSP00000089051,10090.ENSMUSP00000101684,10090.ENSMUSP00000124272	Ctss,Tapbp,H2-K1,Gsn,Trim14,Fmnl1,Zdhhc5,Stxbp1,Adam8,Unc93b1
GO:0005764	Lysosome	22	568	0.46	0.0017	10090.ENSMUSP00000003370,10090.ENSMUSP00000010195,10090.ENSMUSP00000015171,10090.ENSMUSP00000015394,10090.ENSMUSP00000015667,10090.ENSMUSP00000018918,10090.ENSMUSP00000021668,10090.ENSMUSP00000025181,10090.ENSMUSP00000025646,10090.ENSMUSP00000031002,10090.ENSMUSP00000040244,10090.ENSMUSP00000043526,10090.ENSMUSP00000044072,10090.ENSMUSP00000057263,10090.ENSMUSP00000062212,10090.ENSMUSP00000095171…	Hck,Nat6,Galns,Mmp13,Ctss,Cd68,Npc2,H2-K1,Slc15a3,Man2b2,Akr1b8,H2-DMb2,Hpse,Bri3,Has2,Cd74,Adam8,H2-DMb1,Laptm5,Unc93b1,Srgn,H2-Eb1
GO:0012505	Endomembrane system	89	4360	0.18	0.0017	10090.ENSMUSP00000000193,10090.ENSMUSP00000000727,10090.ENSMUSP00000001156,10090.ENSMUSP00000001595,10090.ENSMUSP00000002790,10090.ENSMUSP00000003370,10090.ENSMUSP00000003512,10090.ENSMUSP00000004968,10090.ENSMUSP00000006353,10090.ENSMUSP00000015394,10090.ENSMUSP00000015667,10090.ENSMUSP00000016640,10090.ENSMUSP00000017604,10090.ENSMUSP00000018651,10090.ENSMUSP00000018918,10090.ENSMUSP00000021668…	Ccl2,Rab5b,Cfp,Fkbp10,Cse1l,Hck,Fcgrt,Plod3,Cdkal1,Mmp13,Ctss,Cd274,Cyba,Trpv2,Cd68,Npc2,Igfbp6,Cd4,Clic5,Tapbp,H2-K1,Slc39a7,Tap2,Scgb1a1,Ms4a7,Slc15a3,Fcgr2b,Olfm1,Vcam1,Adam15,Angptl3,Gpx7,Lrpap1,Snx8,Pde3b,Ces1f,Cmtm3,Bcl2l10,Stoml1,Scamp5,H2-Ab1,Edem2,H2-DMb2,Mrap,Hpse,Snx10,Acsl3,Ms4a4b,Vps37b,Cnpy3,Ifi27l2a,P4ha3,Wdfy4,Has2,Ms4a4c,Fes,Syn1,Adora1,Dnm1,Stxbp1,Lyz2,Cd74,Thap7,Alg1,Plcb2,Asgr…
GO:0030139	Endocytic vesicle	13	220	0.65	0.0017	10090.ENSMUSP00000000193,10090.ENSMUSP00000000727,10090.ENSMUSP00000015667,10090.ENSMUSP00000025161,10090.ENSMUSP00000025181,10090.ENSMUSP00000028239,10090.ENSMUSP00000038719,10090.ENSMUSP00000046296,10090.ENSMUSP00000048198,10090.ENSMUSP00000089051,10090.ENSMUSP00000101684,10090.ENSMUSP00000101768,10090.ENSMUSP00000124272	Ccl2,Rab5b,Ctss,Tapbp,H2-K1,Gsn,Trim14,Fmnl1,Zdhhc5,Stxbp1,Adam8,Csf3r,Unc93b1
GO:0031982	Vesicle	55	2289	0.25	0.0017	10090.ENSMUSP00000000193,10090.ENSMUSP00000000727,10090.ENSMUSP00000001156,10090.ENSMUSP00000003370,10090.ENSMUSP00000003512,10090.ENSMUSP00000010195,10090.ENSMUSP00000015667,10090.ENSMUSP00000016640,10090.ENSMUSP00000017604,10090.ENSMUSP00000018651,10090.ENSMUSP00000018918,10090.ENSMUSP00000025161,10090.ENSMUSP00000025181,10090.ENSMUSP00000025554,10090.ENSMUSP00000025646,10090.ENSMUSP00000027966…	Ccl2,Rab5b,Cfp,Hck,Fcgrt,Nat6,Ctss,Cd274,Cyba,Trpv2,Cd68,Tapbp,H2-K1,Scgb1a1,Slc15a3,Fcgr2b,Gsn,Vcam1,Adam15,Angptl3,Lrpap1,Snx8,Cmtm3,Stoml1,Scamp5,Trim14,H2-Ab1,H2-DMb2,Hpse,Snx10,Fmnl1,Vps37b,Zdhhc5,Wdfy4,Has2,Fes,Syn1,Cd86,Dnm1,Stxbp1,Lyz2,Cd74,Dennd1a,Adam8,Csf3r,Arap1,Rgs19,Steap3,H2-DMb1,Rab27b,Laptm5,Unc93b1,Srgn,Thbs2,H2-Eb1
GO:0042611	MHC protein complex	6	34	1.12	0.0017	10090.ENSMUSP00000025181,10090.ENSMUSP00000041008,10090.ENSMUSP00000043526,10090.ENSMUSP00000095171,10090.ENSMUSP00000109870,10090.ENSMUSP00000158533	H2-K1,H2-Ab1,H2-DMb2,Cd74,H2-DMb1,H2-Eb1
GO:0005944	Phosphatidylinositol 3-kinase complex, class IB	3	4	1.75	0.0071	10090.ENSMUSP00000021283,10090.ENSMUSP00000052522,10090.ENSMUSP00000062864	Pik3r5,Pik3r6,Pik3cg
GO:0045121	Membrane raft	17	427	0.47	0.0084	10090.ENSMUSP00000003370,10090.ENSMUSP00000024044,10090.ENSMUSP00000027966,10090.ENSMUSP00000031239,10090.ENSMUSP00000034883,10090.ENSMUSP00000044072,10090.ENSMUSP00000044502,10090.ENSMUSP00000044979,10090.ENSMUSP00000046900,10090.ENSMUSP00000046909,10090.ENSMUSP00000062212,10090.ENSMUSP00000072512,10090.ENSMUSP00000078875,10090.ENSMUSP00000098436,10090.ENSMUSP00000104408,10090.ENSMUSP00000108863…	Hck,Cd4,Fcgr2b,Abcg3,Stoml1,Hpse,Efhd2,Prkcdbp,Lat2,Ms4a4b,Has2,Ms4a4c,Fcer1g,Selplg,Rgs19,Trem2,Ptprc
GO:1990111	Spermatoproteasome complex	3	5	1.65	0.0099	10090.ENSMUSP00000025196,10090.ENSMUSP00000034369,10090.ENSMUSP00000133499	Psmb8,Psmb10,Psmb9
GO:0002102	Podosome	5	36	1.02	0.0149	10090.ENSMUSP00000025601,10090.ENSMUSP00000028239,10090.ENSMUSP00000029188,10090.ENSMUSP00000029574,10090.ENSMUSP00000101684	Lpxn,Gsn,Wisp2,Vcam1,Adam8
GO:0005768	Endosome	27	991	0.31	0.0336	10090.ENSMUSP00000000727,10090.ENSMUSP00000003512,10090.ENSMUSP00000015667,10090.ENSMUSP00000016640,10090.ENSMUSP00000017604,10090.ENSMUSP00000018918,10090.ENSMUSP00000025181,10090.ENSMUSP00000025646,10090.ENSMUSP00000027966,10090.ENSMUSP00000029574,10090.ENSMUSP00000030280,10090.ENSMUSP00000030986,10090.ENSMUSP00000031539,10090.ENSMUSP00000034883,10090.ENSMUSP00000035898,10090.ENSMUSP00000041008…	Rab5b,Fcgrt,Ctss,Cd274,Cyba,Cd68,H2-K1,Slc15a3,Fcgr2b,Vcam1,Angptl3,Lrpap1,Snx8,Stoml1,Scamp5,H2-Ab1,H2-DMb2,Hpse,Snx10,Vps37b,Wdfy4,Cd74,Steap3,H2-DMb1,Rab27b,Unc93b1,H2-Eb1
GO:0010008	Endosome membrane	16	461	0.41	0.0442	10090.ENSMUSP00000000727,10090.ENSMUSP00000003512,10090.ENSMUSP00000016640,10090.ENSMUSP00000018918,10090.ENSMUSP00000025181,10090.ENSMUSP00000025646,10090.ENSMUSP00000031539,10090.ENSMUSP00000034883,10090.ENSMUSP00000035898,10090.ENSMUSP00000043526,10090.ENSMUSP00000044165,10090.ENSMUSP00000047980,10090.ENSMUSP00000108260,10090.ENSMUSP00000109870,10090.ENSMUSP00000114094,10090.ENSMUSP00000158533	Rab5b,Fcgrt,Cd274,Cd68,H2-K1,Slc15a3,Snx8,Stoml1,Scamp5,H2-DMb2,Snx10,Vps37b,Steap3,H2-DMb1,Rab27b,H2-Eb1
GO:0005794	Golgi apparatus	37	1581	0.24	0.0491	10090.ENSMUSP00000003370,10090.ENSMUSP00000004968,10090.ENSMUSP00000015394,10090.ENSMUSP00000017604,10090.ENSMUSP00000023807,10090.ENSMUSP00000024755,10090.ENSMUSP00000025161,10090.ENSMUSP00000025181,10090.ENSMUSP00000025186,10090.ENSMUSP00000025574,10090.ENSMUSP00000027966,10090.ENSMUSP00000029574,10090.ENSMUSP00000030280,10090.ENSMUSP00000030986,10090.ENSMUSP00000032909,10090.ENSMUSP00000035898…	Hck,Plod3,Mmp13,Cyba,Igfbp6,Clic5,Tapbp,H2-K1,Slc39a7,Ms4a7,Fcgr2b,Vcam1,Angptl3,Lrpap1,Pde3b,Scamp5,H2-Ab1,Acsl3,Ms4a4b,Has2,Ms4a4c,Fes,Syn1,Dnm1,Lyz2,Cd74,Plcb2,Aco1,Arap1,Slc39a13,Paqr3,Ccdc88b,Rab27b,Srgn,Mgat1,Parp10,Fcgr3
GO:0019774	Proteasome core complex, beta-subunit complex	3	11	1.31	0.0491	10090.ENSMUSP00000025196,10090.ENSMUSP00000034369,10090.ENSMUSP00000133499	Psmb8,Psmb10,Psmb9
GO:0042824	MHC class I peptide loading complex	3	11	1.31	0.0491	10090.ENSMUSP00000025161,10090.ENSMUSP00000025181,10090.ENSMUSP00000025197	Tapbp,H2-K1,Tap2
#term ID	term description: KEGG pathways	observed gene count	background gene count	strength	false discovery rate	matching proteins in your network (IDs)	matching proteins in your network (labels)
mmu05150	Staphylococcus aureus infection	14	108	0.99	2.81e-07	10090.ENSMUSP00000025230,10090.ENSMUSP00000040246,10090.ENSMUSP00000041008,10090.ENSMUSP00000043526,10090.ENSMUSP00000048092,10090.ENSMUSP00000048836,10090.ENSMUSP00000056836,10090.ENSMUSP00000063707,10090.ENSMUSP00000065799,10090.ENSMUSP00000098436,10090.ENSMUSP00000109870,10090.ENSMUSP00000125531,10090.ENSMUSP00000131938,10090.ENSMUSP00000158533	C2,C1qb,H2-Ab1,H2-DMb2,C3ar1,C1qa,Cfd,C1ra,Fpr2,Selplg,H2-DMb1,C1s1,Fcgr3,H2-Eb1
mmu04612	Antigen processing and presentation	11	75	1.04	2.95e-06	10090.ENSMUSP00000015667,10090.ENSMUSP00000023147,10090.ENSMUSP00000024044,10090.ENSMUSP00000025161,10090.ENSMUSP00000025181,10090.ENSMUSP00000025197,10090.ENSMUSP00000041008,10090.ENSMUSP00000043526,10090.ENSMUSP00000095171,10090.ENSMUSP00000109870,10090.ENSMUSP00000158533	Ctss,Ciita,Cd4,Tapbp,H2-K1,Tap2,H2-Ab1,H2-DMb2,Cd74,H2-DMb1,H2-Eb1
mmu05152	Tuberculosis	15	168	0.82	2.95e-06	10090.ENSMUSP00000000727,10090.ENSMUSP00000015667,10090.ENSMUSP00000016168,10090.ENSMUSP00000023147,10090.ENSMUSP00000033053,10090.ENSMUSP00000033888,10090.ENSMUSP00000034594,10090.ENSMUSP00000039861,10090.ENSMUSP00000041008,10090.ENSMUSP00000043526,10090.ENSMUSP00000078875,10090.ENSMUSP00000095171,10090.ENSMUSP00000109870,10090.ENSMUSP00000131938,10090.ENSMUSP00000158533	Rab5b,Ctss,Lbp,Ciita,Itgax,Cd209e,Il10ra,Cd209c,H2-Ab1,H2-DMb2,Fcer1g,Cd74,H2-DMb1,Fcgr3,H2-Eb1
mmu04145	Phagosome	14	162	0.81	8.04e-06	10090.ENSMUSP00000000727,10090.ENSMUSP00000015667,10090.ENSMUSP00000017604,10090.ENSMUSP00000025181,10090.ENSMUSP00000025197,10090.ENSMUSP00000033888,10090.ENSMUSP00000039861,10090.ENSMUSP00000041008,10090.ENSMUSP00000043526,10090.ENSMUSP00000063707,10090.ENSMUSP00000109870,10090.ENSMUSP00000128308,10090.ENSMUSP00000131938,10090.ENSMUSP00000158533	Rab5b,Ctss,Cyba,H2-K1,Tap2,Cd209e,Cd209c,H2-Ab1,H2-DMb2,C1ra,H2-DMb1,Thbs2,Fcgr3,H2-Eb1
mmu05322	Systemic lupus erythematosus	10	93	0.91	7.28e-05	10090.ENSMUSP00000025230,10090.ENSMUSP00000040246,10090.ENSMUSP00000041008,10090.ENSMUSP00000043526,10090.ENSMUSP00000048836,10090.ENSMUSP00000063707,10090.ENSMUSP00000087047,10090.ENSMUSP00000109870,10090.ENSMUSP00000125531,10090.ENSMUSP00000158533	C2,C1qb,H2-Ab1,H2-DMb2,C1qa,C1ra,Cd86,H2-DMb1,C1s1,H2-Eb1
mmu04060	Cytokine-cytokine receptor interaction	15	280	0.6	0.00054	10090.ENSMUSP00000000193,10090.ENSMUSP00000021011,10090.ENSMUSP00000023693,10090.ENSMUSP00000024044,10090.ENSMUSP00000028178,10090.ENSMUSP00000030952,10090.ENSMUSP00000033000,10090.ENSMUSP00000033664,10090.ENSMUSP00000034594,10090.ENSMUSP00000036326,10090.ENSMUSP00000040412,10090.ENSMUSP00000101768,10090.ENSMUSP00000110923,10090.ENSMUSP00000137972,10090.ENSMUSP00000153358	Ccl2,Ccl7,Ifnar2,Cd4,Acvr1c,Tnfrsf4,Il21r,Il2rg,Il10ra,Crlf2,Tnfsf9,Csf3r,Csf1r,Tnfsf12,Il3ra
mmu04514	Cell adhesion molecules	11	157	0.72	0.00072	10090.ENSMUSP00000016640,10090.ENSMUSP00000024044,10090.ENSMUSP00000025181,10090.ENSMUSP00000029574,10090.ENSMUSP00000041008,10090.ENSMUSP00000043526,10090.ENSMUSP00000087047,10090.ENSMUSP00000098436,10090.ENSMUSP00000109870,10090.ENSMUSP00000138350,10090.ENSMUSP00000158533	Cd274,Cd4,H2-K1,Vcam1,H2-Ab1,H2-DMb2,Cd86,Selplg,H2-DMb1,Ptprc,H2-Eb1
mmu05145	Toxoplasmosis	9	106	0.8	0.00092	10090.ENSMUSP00000021283,10090.ENSMUSP00000023147,10090.ENSMUSP00000034594,10090.ENSMUSP00000041008,10090.ENSMUSP00000043526,10090.ENSMUSP00000052522,10090.ENSMUSP00000062864,10090.ENSMUSP00000109870,10090.ENSMUSP00000158533	Pik3r5,Ciita,Il10ra,H2-Ab1,H2-DMb2,Pik3r6,Pik3cg,H2-DMb1,H2-Eb1
mmu05310	Asthma	5	24	1.19	0.0013	10090.ENSMUSP00000041008,10090.ENSMUSP00000043526,10090.ENSMUSP00000078875,10090.ENSMUSP00000109870,10090.ENSMUSP00000158533	H2-Ab1,H2-DMb2,Fcer1g,H2-DMb1,H2-Eb1
mmu04610	Complement and coagulation cascades	8	91	0.82	0.0016	10090.ENSMUSP00000025230,10090.ENSMUSP00000033053,10090.ENSMUSP00000040246,10090.ENSMUSP00000048092,10090.ENSMUSP00000048836,10090.ENSMUSP00000056836,10090.ENSMUSP00000063707,10090.ENSMUSP00000125531	C2,Itgax,C1qb,C3ar1,C1qa,Cfd,C1ra,C1s1
mmu04640	Hematopoietic cell lineage	8	90	0.82	0.0016	10090.ENSMUSP00000024044,10090.ENSMUSP00000041008,10090.ENSMUSP00000043526,10090.ENSMUSP00000101768,10090.ENSMUSP00000109870,10090.ENSMUSP00000110923,10090.ENSMUSP00000153358,10090.ENSMUSP00000158533	Cd4,H2-Ab1,H2-DMb2,Csf3r,H2-DMb1,Csf1r,Il3ra,H2-Eb1
mmu05330	Allograft rejection	6	51	0.94	0.0026	10090.ENSMUSP00000025181,10090.ENSMUSP00000041008,10090.ENSMUSP00000043526,10090.ENSMUSP00000087047,10090.ENSMUSP00000109870,10090.ENSMUSP00000158533	H2-K1,H2-Ab1,H2-DMb2,Cd86,H2-DMb1,H2-Eb1
mmu05332	Graft-versus-host disease	6	50	0.95	0.0026	10090.ENSMUSP00000025181,10090.ENSMUSP00000041008,10090.ENSMUSP00000043526,10090.ENSMUSP00000087047,10090.ENSMUSP00000109870,10090.ENSMUSP00000158533	H2-K1,H2-Ab1,H2-DMb2,Cd86,H2-DMb1,H2-Eb1
mmu04940	Type I diabetes mellitus	6	58	0.89	0.0047	10090.ENSMUSP00000025181,10090.ENSMUSP00000041008,10090.ENSMUSP00000043526,10090.ENSMUSP00000087047,10090.ENSMUSP00000109870,10090.ENSMUSP00000158533	H2-K1,H2-Ab1,H2-DMb2,Cd86,H2-DMb1,H2-Eb1
mmu05340	Primary immunodeficiency	5	36	1.02	0.0047	10090.ENSMUSP00000023147,10090.ENSMUSP00000024044,10090.ENSMUSP00000025197,10090.ENSMUSP00000033664,10090.ENSMUSP00000138350	Ciita,Cd4,Tap2,Il2rg,Ptprc
mmu05321	Inflammatory bowel disease	6	60	0.87	0.0049	10090.ENSMUSP00000033000,10090.ENSMUSP00000033664,10090.ENSMUSP00000041008,10090.ENSMUSP00000043526,10090.ENSMUSP00000109870,10090.ENSMUSP00000158533	Il21r,Il2rg,H2-Ab1,H2-DMb2,H2-DMb1,H2-Eb1
mmu04672	Intestinal immune network for IgA production	5	41	0.96	0.0066	10090.ENSMUSP00000041008,10090.ENSMUSP00000043526,10090.ENSMUSP00000087047,10090.ENSMUSP00000109870,10090.ENSMUSP00000158533	H2-Ab1,H2-DMb2,Cd86,H2-DMb1,H2-Eb1
mmu05140	Leishmaniasis	6	66	0.83	0.007	10090.ENSMUSP00000017604,10090.ENSMUSP00000041008,10090.ENSMUSP00000043526,10090.ENSMUSP00000109870,10090.ENSMUSP00000131938,10090.ENSMUSP00000158533	Cyba,H2-Ab1,H2-DMb2,H2-DMb1,Fcgr3,H2-Eb1
mmu05320	Autoimmune thyroid disease	6	67	0.83	0.0071	10090.ENSMUSP00000025181,10090.ENSMUSP00000041008,10090.ENSMUSP00000043526,10090.ENSMUSP00000087047,10090.ENSMUSP00000109870,10090.ENSMUSP00000158533	H2-K1,H2-Ab1,H2-DMb2,Cd86,H2-DMb1,H2-Eb1
mmu04659	Th17 cell differentiation	7	101	0.71	0.0096	10090.ENSMUSP00000024044,10090.ENSMUSP00000033000,10090.ENSMUSP00000033664,10090.ENSMUSP00000041008,10090.ENSMUSP00000043526,10090.ENSMUSP00000109870,10090.ENSMUSP00000158533	Cd4,Il21r,Il2rg,H2-Ab1,H2-DMb2,H2-DMb1,H2-Eb1
mmu05416	Viral myocarditis	6	74	0.78	0.0105	10090.ENSMUSP00000025181,10090.ENSMUSP00000041008,10090.ENSMUSP00000043526,10090.ENSMUSP00000087047,10090.ENSMUSP00000109870,10090.ENSMUSP00000158533	H2-K1,H2-Ab1,H2-DMb2,Cd86,H2-DMb1,H2-Eb1
mmu05167	Kaposi sarcoma-associated herpesvirus infection	10	210	0.55	0.0108	10090.ENSMUSP00000003370,10090.ENSMUSP00000021283,10090.ENSMUSP00000023693,10090.ENSMUSP00000025181,10090.ENSMUSP00000031726,10090.ENSMUSP00000052522,10090.ENSMUSP00000053822,10090.ENSMUSP00000062864,10090.ENSMUSP00000087047,10090.ENSMUSP00000099434	Hck,Pik3r5,Ifnar2,H2-K1,Gnb2,Pik3r6,Cd200r1,Pik3cg,Cd86,E2f1
mmu05323	Rheumatoid arthritis	6	84	0.73	0.0178	10090.ENSMUSP00000000193,10090.ENSMUSP00000041008,10090.ENSMUSP00000043526,10090.ENSMUSP00000087047,10090.ENSMUSP00000109870,10090.ENSMUSP00000158533	Ccl2,H2-Ab1,H2-DMb2,Cd86,H2-DMb1,H2-Eb1
mmu04380	Osteoclast differentiation	7	119	0.64	0.0191	10090.ENSMUSP00000002180,10090.ENSMUSP00000017604,10090.ENSMUSP00000023693,10090.ENSMUSP00000108863,10090.ENSMUSP00000110923,10090.ENSMUSP00000131938,10090.ENSMUSP00000141504	Spi1,Cyba,Ifnar2,Trem2,Csf1r,Fcgr3,Sirpb1a
mmu04658	Th1 and Th2 cell differentiation	6	86	0.72	0.0191	10090.ENSMUSP00000024044,10090.ENSMUSP00000033664,10090.ENSMUSP00000041008,10090.ENSMUSP00000043526,10090.ENSMUSP00000109870,10090.ENSMUSP00000158533	Cd4,Il2rg,H2-Ab1,H2-DMb2,H2-DMb1,H2-Eb1
mmu00290	Valine, leucine and isoleucine biosynthesis	2	4	1.57	0.0321	10090.ENSMUSP00000031594,10090.ENSMUSP00000033098	Sdsl,Bcat2
mmu05169	Epstein-Barr virus infection	9	214	0.5	0.0362	10090.ENSMUSP00000023693,10090.ENSMUSP00000025161,10090.ENSMUSP00000025181,10090.ENSMUSP00000025197,10090.ENSMUSP00000041008,10090.ENSMUSP00000043526,10090.ENSMUSP00000099434,10090.ENSMUSP00000109870,10090.ENSMUSP00000158533	Ifnar2,Tapbp,H2-K1,Tap2,H2-Ab1,H2-DMb2,E2f1,H2-DMb1,H2-Eb1
mmu00531	Glycosaminoglycan degradation	3	21	1.03	0.0441	10090.ENSMUSP00000010195,10090.ENSMUSP00000015171,10090.ENSMUSP00000044072	Nat6,Galns,Hpse
mmu04062	Chemokine signaling pathway	8	183	0.51	0.0441	10090.ENSMUSP00000000193,10090.ENSMUSP00000003370,10090.ENSMUSP00000021011,10090.ENSMUSP00000021283,10090.ENSMUSP00000031726,10090.ENSMUSP00000052522,10090.ENSMUSP00000062864,10090.ENSMUSP00000099583	Ccl2,Hck,Ccl7,Pik3r5,Gnb2,Pik3r6,Pik3cg,Plcb2
mmu05133	Pertussis	5	73	0.71	0.0441	10090.ENSMUSP00000025230,10090.ENSMUSP00000040246,10090.ENSMUSP00000048836,10090.ENSMUSP00000063707,10090.ENSMUSP00000125531	C2,C1qb,C1qa,C1ra,C1s1
mmu04072	Phospholipase D signaling pathway	7	147	0.55	0.0475	10090.ENSMUSP00000021283,10090.ENSMUSP00000042698,10090.ENSMUSP00000052522,10090.ENSMUSP00000062864,10090.ENSMUSP00000078875,10090.ENSMUSP00000088618,10090.ENSMUSP00000099583	Pik3r5,Cyth4,Pik3r6,Pik3cg,Fcer1g,Dnm1,Plcb2
#term ID	term description: Reactome pathways	observed gene count	background gene count	strength	false discovery rate	matching proteins in your network (IDs)	matching proteins in your network (labels)
MMU-168256	Immune System	68	1615	0.5	7.06e-14	10090.ENSMUSP00000000727,10090.ENSMUSP00000001156,10090.ENSMUSP00000003370,10090.ENSMUSP00000010795,10090.ENSMUSP00000015171,10090.ENSMUSP00000015667,10090.ENSMUSP00000016168,10090.ENSMUSP00000016640,10090.ENSMUSP00000017604,10090.ENSMUSP00000018918,10090.ENSMUSP00000021668,10090.ENSMUSP00000021860,10090.ENSMUSP00000023238,10090.ENSMUSP00000023693,10090.ENSMUSP00000024044,10090.ENSMUSP00000025161…	Rab5b,Cfp,Hck,Acaa1b,Galns,Ctss,Lbp,Cd274,Cyba,Cd68,Npc2,Ly86,Gsdmd,Ifnar2,Cd4,Tapbp,H2-K1,Psmb8,Tap2,C2,Fcgr2b,Gsn,Vcam1,Tnfrsf4,Clec4d,Siglece,Il21r,Itgax,Il2rg,Cd209e,Psmb10,Il10ra,Fbxl8,C1qb,Tnfsf9,Hpse,Crp,Lat2,C3ar1,C1qa,Cnpy3,Pstpip1,Aldh3b1,Cfd,Bri3,C1ra,Fpr2,Prr5,Npdc1,Fcer1g,Cd86,Dnm1,Lyz2,Cd74,Lilr4b,Adam8,Cd300a,Trem2,H2-DMb1,Csf1r,Unc93b1,Kcnab2,Fcgr3,Psmb9,Tnfsf12,Ptprc,Folr2,H2-Eb1
MMU-168249	Innate Immune System	49	945	0.59	1.05e-12	10090.ENSMUSP00000000727,10090.ENSMUSP00000001156,10090.ENSMUSP00000003370,10090.ENSMUSP00000010795,10090.ENSMUSP00000015171,10090.ENSMUSP00000015667,10090.ENSMUSP00000016168,10090.ENSMUSP00000017604,10090.ENSMUSP00000018918,10090.ENSMUSP00000021668,10090.ENSMUSP00000021860,10090.ENSMUSP00000023238,10090.ENSMUSP00000024044,10090.ENSMUSP00000025181,10090.ENSMUSP00000025196,10090.ENSMUSP00000025230…	Rab5b,Cfp,Hck,Acaa1b,Galns,Ctss,Lbp,Cyba,Cd68,Npc2,Ly86,Gsdmd,Cd4,H2-K1,Psmb8,C2,Fcgr2b,Gsn,Clec4d,Siglece,Itgax,Cd209e,Psmb10,C1qb,Hpse,Crp,Lat2,C3ar1,C1qa,Cnpy3,Pstpip1,Aldh3b1,Cfd,Bri3,C1ra,Fpr2,Fcer1g,Dnm1,Lyz2,Lilr4b,Adam8,Cd300a,Trem2,Unc93b1,Kcnab2,Fcgr3,Psmb9,Ptprc,Folr2
MMU-6798695	Neutrophil degranulation	30	526	0.63	4.2e-08	10090.ENSMUSP00000000727,10090.ENSMUSP00000001156,10090.ENSMUSP00000010795,10090.ENSMUSP00000015171,10090.ENSMUSP00000015667,10090.ENSMUSP00000017604,10090.ENSMUSP00000018918,10090.ENSMUSP00000021668,10090.ENSMUSP00000023238,10090.ENSMUSP00000025181,10090.ENSMUSP00000027966,10090.ENSMUSP00000028239,10090.ENSMUSP00000032240,10090.ENSMUSP00000032667,10090.ENSMUSP00000033053,10090.ENSMUSP00000044072…	Rab5b,Cfp,Acaa1b,Galns,Ctss,Cyba,Cd68,Npc2,Gsdmd,H2-K1,Fcgr2b,Gsn,Clec4d,Siglece,Itgax,Hpse,C3ar1,Aldh3b1,Cfd,Bri3,Fpr2,Fcer1g,Lyz2,Lilr4b,Adam8,Cd300a,Kcnab2,Fcgr3,Ptprc,Folr2
MMU-166663	Initial triggering of complement	7	22	1.38	3.31e-05	10090.ENSMUSP00000001156,10090.ENSMUSP00000025230,10090.ENSMUSP00000040246,10090.ENSMUSP00000044665,10090.ENSMUSP00000048836,10090.ENSMUSP00000056836,10090.ENSMUSP00000063707	Cfp,C2,C1qb,Crp,C1qa,Cfd,C1ra
MMU-166658	Complement cascade	8	49	1.09	0.00026	10090.ENSMUSP00000001156,10090.ENSMUSP00000025230,10090.ENSMUSP00000040246,10090.ENSMUSP00000044665,10090.ENSMUSP00000048092,10090.ENSMUSP00000048836,10090.ENSMUSP00000056836,10090.ENSMUSP00000063707	Cfp,C2,C1qb,Crp,C3ar1,C1qa,Cfd,C1ra
MMU-1280218	Adaptive Immune System	25	687	0.43	0.0027	10090.ENSMUSP00000015667,10090.ENSMUSP00000016640,10090.ENSMUSP00000017604,10090.ENSMUSP00000024044,10090.ENSMUSP00000025161,10090.ENSMUSP00000025181,10090.ENSMUSP00000025196,10090.ENSMUSP00000025197,10090.ENSMUSP00000027966,10090.ENSMUSP00000029574,10090.ENSMUSP00000032667,10090.ENSMUSP00000033888,10090.ENSMUSP00000034369,10090.ENSMUSP00000038638,10090.ENSMUSP00000066396,10090.ENSMUSP00000071387…	Ctss,Cd274,Cyba,Cd4,Tapbp,H2-K1,Psmb8,Tap2,Fcgr2b,Vcam1,Siglece,Cd209e,Psmb10,Fbxl8,Prr5,Npdc1,Cd86,Dnm1,Cd74,Cd300a,Trem2,H2-DMb1,Psmb9,Ptprc,H2-Eb1
MMU-173623	Classical antibody-mediated complement activation	4	8	1.57	0.0032	10090.ENSMUSP00000040246,10090.ENSMUSP00000044665,10090.ENSMUSP00000048836,10090.ENSMUSP00000063707	C1qb,Crp,C1qa,C1ra
MMU-977606	Regulation of Complement cascade	6	39	1.06	0.0056	10090.ENSMUSP00000001156,10090.ENSMUSP00000025230,10090.ENSMUSP00000040246,10090.ENSMUSP00000048092,10090.ENSMUSP00000048836,10090.ENSMUSP00000063707	Cfp,C2,C1qb,C3ar1,C1qa,C1ra
MMU-372790	Signaling by GPCR	21	618	0.41	0.02	10090.ENSMUSP00000021011,10090.ENSMUSP00000021283,10090.ENSMUSP00000027603,10090.ENSMUSP00000027809,10090.ENSMUSP00000031726,10090.ENSMUSP00000032909,10090.ENSMUSP00000038483,10090.ENSMUSP00000042232,10090.ENSMUSP00000048092,10090.ENSMUSP00000051132,10090.ENSMUSP00000052522,10090.ENSMUSP00000052600,10090.ENSMUSP00000055697,10090.ENSMUSP00000062864,10090.ENSMUSP00000065799,10090.ENSMUSP00000074581…	Ccl7,Pik3r5,Rgs18,Opn3,Gnb2,Pde3b,Ptger2,Hebp1,C3ar1,Oxtr,Pik3r6,Ffar2,P2ry6,Pik3cg,Fpr2,Gpr65,Adora1,Adgre1,Plcb2,Rgs19,Ramp2
MMU-397795	G-protein beta:gamma signalling	5	32	1.07	0.02	10090.ENSMUSP00000021283,10090.ENSMUSP00000031726,10090.ENSMUSP00000052522,10090.ENSMUSP00000062864,10090.ENSMUSP00000099583	Pik3r5,Gnb2,Pik3r6,Pik3cg,Plcb2
MMU-1474244	Extracellular matrix organization	12	247	0.56	0.0254	10090.ENSMUSP00000004968,10090.ENSMUSP00000006367,10090.ENSMUSP00000015394,10090.ENSMUSP00000015667,10090.ENSMUSP00000022340,10090.ENSMUSP00000026411,10090.ENSMUSP00000029574,10090.ENSMUSP00000029676,10090.ENSMUSP00000033053,10090.ENSMUSP00000048334,10090.ENSMUSP00000055297,10090.ENSMUSP00000101684	Plod3,Htra1,Mmp13,Ctss,Nid2,Mmp19,Vcam1,Adam15,Itgax,Fbln2,P4ha3,Adam8
MMU-1236975	Antigen processing-Cross presentation	7	91	0.76	0.0415	10090.ENSMUSP00000017604,10090.ENSMUSP00000025161,10090.ENSMUSP00000025181,10090.ENSMUSP00000025196,10090.ENSMUSP00000025197,10090.ENSMUSP00000034369,10090.ENSMUSP00000133499	Cyba,Tapbp,H2-K1,Psmb8,Tap2,Psmb10,Psmb9
